# Supplementary material for: Crystal structure of bis(4-benzoyl­pyridine-κN)bis(methanol-κO)bis(thio­cyanato-κN)nickel(II) methanol monosolvate
Source: Acta Crystallogr E Crystallogr Commun. 2019 Jan 31;75(Pt 2):299–303. doi: 10.1107/S2056989019001555 (PMC6362648; doi:10.1107/S2056989019001555)
Supplement: Supplementary file 1 [file e-75-00299-sup1.cif]

##############################################################################
#                                                                            #
# This CIF contains the data in a paper accepted for publication in          #
# Acta Crystallographica Section E. It conforms to the requirements of       #
# Notes for Authors for Acta Crystallographica Section E, and has been       #
# peer reviewed under the auspices of the IUCr Commission on Journals.       #
#                                                                            #
# Full details of the Crystallographic Information File format               #
# are given in the paper "The Crystallographic Information File (CIF):       #
# a New Standard Archive File for Crystallography" by S. R. Hall, F. H.      #
# Allen and I. D. Brown [Acta Cryst. (1991), A47, 655-685].                  #
#                                                                            #
# The current version of the core CIF dictionary is obtainable from          #
# ftp://ftp.iucr.org/pub/cif_core.dic.                                       #
#                                                                            #
# Software is freely available for graphical display of the structure(s)     #
# in this CIF. For information consult the CIF software page                 #
# http://www.iucr.org/resources/cif/software.                                #
#                                                                            #
# This file may be used for bona fide research purposes within the           #
# scientific community so long as proper attribution is given to the journal # 
# article from which it was obtained.                                        #
#                                                                            #
##############################################################################
data_I
_audit_creation_method     'SHELXL-2014/7'
_journal_date_recd_electronic     2019-01-18
_journal_date_accepted     2019-01-28
_journal_name_full     'Acta Crystallographica, Section E'
_journal_year     2019
_journal_volume     75
_journal_issue      2
_journal_page_first     299
_journal_page_last     303
_journal_paper_category     GM
_journal_paper_doi     10.1107/S2056989019001555
_journal_coeditor_code     WM5485
_publ_contact_author_name     'Carsten Wellm'
_publ_contact_author_address
;
Institut f\"ur Anorganische Chemie
Christian-Albrechts-Universit\"at Kiel
Max-Eyth Str. 2
D-24118 Kiel
Germany
;
_publ_contact_author_email     cwellm@ac.uni-kiel.de
_publ_contact_author_fax     +431-880-1520
_publ_contact_author_phone     +431-880-2183
_publ_section_title
;\
Crystal structure of
bis(4-benzoylpyridine-\k<i>N</i>)bis(methanol-\k<i>O</i>)bis(thiocyanato-\
\k<i>N</i>)nickel(II) methanol monosolvate
;
_publ_section_title_footnote     .
loop_
    _publ_author_name
    _publ_author_footnote
    _publ_author_address
    'Wellm, Carsten' .
;
Institut f\"ur Anorganische Chemie
Universit\"at Kiel
Max-Eyth. Str. 2
241128 Kiel
;
    'N\"ather, Christian' .
;
Institut f\"ur Anorganische Chemie
Universit\"at Kiel
Max-Eyth. Str. 2
241128 Kiel
;
_publ_section_synopsis
;
In the crystal structure of the title compound, the Ni^II^ cations are
octahedrally coordinated by two terminally N-bonded thiocyanate anions, two
methanol molecules and two 4-benzoylpyridine coligands into discrete complexes
that are linked by intermolecular C---H...S, C---H...O and O---H...O
hydrogen-bonding interactions into a three-dimensional network with channels
in which the non-coordinating methanol solvate molecules are located.
;
_chemical_name_systematic
;\
Bis(4-benzoylpyridine-\k<i>N</i>)bis(methanol-\k<i>O</i>)bis(thiocyanato-\
\k<i>N</i>)nickel(II) methanol monosolvate
;
_chemical_name_common     ?
_chemical_formula_moiety     'C28 H26 N4 Ni O4 S2, C H4 O'
_chemical_formula_sum     'C29 H30 N4 Ni O5 S2'
_chemical_formula_iupac     '[Ni (N C S)2 (C12 H9 N O)2 (C H4 O)2], C H4 O'
_chemical_formula_weight     637.40
_chemical_melting_point     ?
_space_group_crystal_system     monoclinic
_space_group_name_H-M_alt     'P 21/n'
_space_group_name_Hall     '-P 2yn'
loop_
    _space_group_symop_operation_xyz
    'x, y, z'
    '-x+1/2, y+1/2, -z+1/2'
    '-x, -y, -z'
    'x-1/2, -y-1/2, z-1/2'
_cell_length_a     12.0588(6)
_cell_length_b     7.5515(3)
_cell_length_c     33.0408(16)
_cell_angle_alpha     90
_cell_angle_beta     94.021(4)
_cell_angle_gamma     90
_cell_volume     3001.4(2)
_cell_formula_units_Z     4
_cell_measurement_reflns_used     17675
_cell_measurement_theta_min     1.24
_cell_measurement_theta_max     24.10
_cell_measurement_temperature     200(2)
_exptl_crystal_description     block
_exptl_crystal_colour     green
_exptl_crystal_size_max     0.25
_exptl_crystal_size_mid     0.15
_exptl_crystal_size_min     0.08
_exptl_crystal_density_diffrn     1.411
_exptl_crystal_density_meas     ?
_exptl_crystal_density_method     ?
_exptl_crystal_F_000     1328
_exptl_absorpt_coefficient_mu     0.830
_exptl_absorpt_correction_type     numerical
_exptl_absorpt_process_details
;
(<i>X-SHAPE</i> and <i>X-RED32</i>; Stoe, 2008)
;
_exptl_absorpt_correction_T_min     0.6383
_exptl_absorpt_correction_T_max     0.8752
_diffrn_ambient_temperature     200(2)
_diffrn_source     ?
_diffrn_radiation_type     MoK\a
_diffrn_radiation_wavelength     0.71073
_diffrn_measurement_device_type     'Stoe IPDS-2'
_diffrn_measurement_method     'Omega scans'
_diffrn_detector_area_resol_mean     ?
_diffrn_reflns_number     17675
_diffrn_reflns_av_R_equivalents     0.0355
_diffrn_reflns_av_unetI/netI     0.0259
_diffrn_reflns_theta_min     1.236
_diffrn_reflns_theta_max     24.099
_diffrn_reflns_theta_full     24.099
_diffrn_measured_fraction_theta_max     0.989
_diffrn_measured_fraction_theta_full     0.989
_diffrn_reflns_limit_h_min     -13
_diffrn_reflns_limit_h_max     13
_diffrn_reflns_limit_k_min     -8
_diffrn_reflns_limit_k_max     8
_diffrn_reflns_limit_l_min     -37
_diffrn_reflns_limit_l_max     37
_refine_special_details     ?
_reflns_number_total     4726
_reflns_number_gt     4004
_reflns_threshold_expression     'I > 2\s(I)'
_refine_ls_structure_factor_coef     Fsqd
_refine_ls_matrix_type     full
_refine_ls_R_factor_all     0.0522
_refine_ls_R_factor_gt     0.0412
_refine_ls_wR_factor_gt     0.0995
_refine_ls_wR_factor_ref     0.1045
_refine_ls_goodness_of_fit_ref     1.095
_refine_ls_restrained_S_all     1.095
_refine_ls_number_reflns     4726
_refine_ls_number_parameters     371
_refine_ls_number_restraints     0
_refine_ls_hydrogen_treatment     constr
_refine_ls_weighting_scheme     calc
_refine_ls_weighting_details
              'w=1/[\s^2^(Fo^2^)+(0.0571P)^2^+0.7722P] where P=(Fo^2^+2Fc^2^)/3'
_atom_sites_solution_hydrogens     mixed
_atom_sites_solution_primary     ?
_atom_sites_solution_secondary     ?
_refine_ls_shift/su_max     0.001
_refine_ls_shift/su_mean     0.000
_refine_diff_density_max     0.458
_refine_diff_density_min     -0.260
_refine_ls_extinction_method     none
_refine_ls_extinction_coef     .
loop_
    _atom_type_symbol
    _atom_type_description
    _atom_type_scat_dispersion_real
    _atom_type_scat_dispersion_imag
    _atom_type_scat_source
    'C' 'C' 0.0033 0.0016
                         'International Tables Vol C Tables 4.2.6.8 and 6.1.1.4'
    'H' 'H' 0.0000 0.0000
                         'International Tables Vol C Tables 4.2.6.8 and 6.1.1.4'
    'N' 'N' 0.0061 0.0033
                         'International Tables Vol C Tables 4.2.6.8 and 6.1.1.4'
    'O' 'O' 0.0106 0.0060
                         'International Tables Vol C Tables 4.2.6.8 and 6.1.1.4'
    'S' 'S' 0.1246 0.1234
                         'International Tables Vol C Tables 4.2.6.8 and 6.1.1.4'
    'Ni' 'Ni' 0.3393 1.1124
                         'International Tables Vol C Tables 4.2.6.8 and 6.1.1.4'
_computing_data_collection
;
X-AREA (Stoe, 2008)
;
_computing_cell_refinement
;
X-AREA (Stoe, 2008)
;
_computing_data_reduction
;
X-AREA (Stoe, 2008)
;
_computing_structure_solution
;
SHELXS-97 (Sheldrick, 2008)
;
_computing_structure_refinement
;
SHELXL-2014/7 (Sheldrick, 2015)
;
_computing_molecular_graphics
;
XP in SHELXTL (Sheldrick, 2008) and DIAMOND (Brandenburg, 1999)
;
_computing_publication_material
;
publCIF (Westrip, 2010)
;
loop_
    _atom_site_type_symbol
    _atom_site_label
    _atom_site_fract_x
    _atom_site_fract_y
    _atom_site_fract_z
    _atom_site_U_iso_or_equiv
    _atom_site_adp_type
    _atom_site_calc_flag
    _atom_site_occupancy
    _atom_site_disorder_assembly
    _atom_site_disorder_group
    Ni Ni1 0.58556(3) 0.48583(5) 0.16271(2) 0.04735(13) Uani d 1 . .
    N N1 0.5502(2) 0.3421(3) 0.21226(7) 0.0550(6) Uani d 1 . .
    C C1 0.5445(2) 0.2585(4) 0.24141(9) 0.0488(7) Uani d 1 . .
    S S1 0.53684(8) 0.13868(12) 0.28229(2) 0.0659(2) Uani d 1 . .
    N N2 0.6201(2) 0.6432(3) 0.11620(8) 0.0584(6) Uani d 1 . .
    C C2 0.6290(2) 0.7419(4) 0.08932(8) 0.0488(6) Uani d 1 . .
    S S2 0.64295(7) 0.87918(12) 0.05253(2) 0.0638(2) Uani d 1 . .
    N N11 0.7197(2) 0.3188(3) 0.15150(7) 0.0487(5) Uani d 1 . .
    C C11 0.7138(3) 0.1421(4) 0.15605(9) 0.0528(7) Uani d 1 . .
    H H11 0.6443 0.0913 0.1614 0.063 Uiso calc 1 . .
    C C12 0.8037(3) 0.0310(4) 0.15339(9) 0.0545(7) Uani d 1 . .
    H H12 0.7950 -0.0936 0.1556 0.065 Uiso calc 1 . .
    C C13 0.9062(2) 0.1032(4) 0.14754(8) 0.0516(7) Uani d 1 . .
    C C14 0.9127(3) 0.2864(4) 0.14232(9) 0.0534(7) Uani d 1 . .
    H H14 0.9819 0.3406 0.1378 0.064 Uiso calc 1 . .
    C C15 0.8191(3) 0.3869(4) 0.14378(8) 0.0524(7) Uani d 1 . .
    H H15 0.8244 0.5107 0.1391 0.063 Uiso calc 1 . .
    C C16 1.0109(3) -0.0051(4) 0.14785(9) 0.0543(7) Uani d 1 . .
    C C17 1.0192(3) -0.1532(4) 0.11893(9) 0.0538(7) Uani d 1 . .
    C C18 1.1107(3) -0.2650(5) 0.12354(11) 0.0645(8) Uani d 1 . .
    H H18 1.1639 -0.2506 0.1459 0.077 Uiso calc 1 . .
    C C19 1.1240(3) -0.3976(5) 0.09531(12) 0.0723(10) Uani d 1 . .
    H H19 1.1861 -0.4751 0.0985 0.087 Uiso calc 1 . .
    C C20 1.0476(3) -0.4176(4) 0.06269(11) 0.0689(9) Uani d 1 . .
    H H20 1.0577 -0.5080 0.0433 0.083 Uiso calc 1 . .
    C C21 0.9566(3) -0.3071(4) 0.05800(10) 0.0638(8) Uani d 1 . .
    H H21 0.9038 -0.3216 0.0355 0.077 Uiso calc 1 . .
    C C22 0.9424(3) -0.1748(4) 0.08619(9) 0.0555(7) Uani d 1 . .
    H H22 0.8797 -0.0986 0.0830 0.067 Uiso calc 1 . .
    O O11 1.08903(18) 0.0371(3) 0.17175(7) 0.0681(6) Uani d 1 . .
    N N31 0.4723(2) 0.3367(3) 0.12595(7) 0.0496(6) Uani d 1 . .
    C C31 0.4886(3) 0.2922(4) 0.08771(9) 0.0536(7) Uani d 1 . .
    H H31 0.5575 0.3230 0.0773 0.064 Uiso calc 1 . .
    C C32 0.4118(3) 0.2047(4) 0.06254(9) 0.0553(7) Uani d 1 . .
    H H32 0.4283 0.1743 0.0357 0.066 Uiso calc 1 . .
    C C33 0.3094(2) 0.1610(4) 0.07678(9) 0.0510(7) Uani d 1 . .
    C C34 0.2925(3) 0.2062(4) 0.11660(9) 0.0541(7) Uani d 1 . .
    H H34 0.2241 0.1780 0.1277 0.065 Uiso calc 1 . .
    C C35 0.3740(3) 0.2911(4) 0.13971(9) 0.0534(7) Uani d 1 . .
    H H35 0.3608 0.3194 0.1670 0.064 Uiso calc 1 . .
    C C36 0.2167(3) 0.0776(4) 0.05069(9) 0.0556(7) Uani d 1 . .
    C C37 0.2378(3) -0.0814(4) 0.02630(9) 0.0529(7) Uani d 1 . .
    C C38 0.1594(3) -0.1303(5) -0.00466(9) 0.0626(8) Uani d 1 . .
    H H38 0.0944 -0.0608 -0.0100 0.075 Uiso calc 1 . .
    C C39 0.1759(4) -0.2788(5) -0.02748(11) 0.0747(10) Uani d 1 . .
    H H39 0.1228 -0.3105 -0.0488 0.090 Uiso calc 1 . .
    C C40 0.2696(4) -0.3824(5) -0.01951(12) 0.0828(12) Uani d 1 . .
    H H40 0.2800 -0.4858 -0.0352 0.099 Uiso calc 1 . .
    C C41 0.3480(3) -0.3361(5) 0.01117(12) 0.0758(10) Uani d 1 . .
    H H41 0.4120 -0.4077 0.0167 0.091 Uiso calc 1 . .
    C C42 0.3325(3) -0.1839(4) 0.03387(10) 0.0596(8) Uani d 1 . .
    H H42 0.3869 -0.1501 0.0546 0.071 Uiso calc 1 . .
    O O31 0.1247(2) 0.1446(3) 0.05102(8) 0.0762(7) Uani d 1 . .
    O O1 0.45471(18) 0.6547(3) 0.17699(6) 0.0590(5) Uani d 1 . .
    H H1 0.4265 0.6291 0.1988 0.089 Uiso d 1 . .
    C C3 0.4305(3) 0.8282(5) 0.16255(13) 0.0801(11) Uani d 1 . .
    H H3A 0.3642 0.8727 0.1747 0.120 Uiso calc 1 . .
    H H3B 0.4937 0.9062 0.1700 0.120 Uiso calc 1 . .
    H H3C 0.4171 0.8256 0.1330 0.120 Uiso calc 1 . .
    O O2 0.69448(18) 0.6461(3) 0.20203(6) 0.0604(5) Uani d 1 . .
    H H2 0.7622 0.6195 0.2026 0.091 Uiso d 1 . .
    C C4 0.6653(3) 0.7267(6) 0.23878(12) 0.0854(12) Uani d 1 . .
    H H4A 0.7293 0.7924 0.2510 0.128 Uiso calc 1 . .
    H H4B 0.6030 0.8082 0.2330 0.128 Uiso calc 1 . .
    H H4C 0.6437 0.6349 0.2577 0.128 Uiso calc 1 . .
    O O3 0.3644(2) 0.6458(4) 0.24757(8) 0.0844(8) Uani d 1 . .
    H H3 0.3838 0.5988 0.2700 0.127 Uiso d 1 . .
    C C5 0.2807(4) 0.7704(7) 0.25548(14) 0.1051(15) Uani d 1 . .
    H H5A 0.2179 0.7090 0.2666 0.158 Uiso calc 1 . .
    H H5B 0.2553 0.8303 0.2302 0.158 Uiso calc 1 . .
    H H5C 0.3109 0.8580 0.2752 0.158 Uiso calc 1 . .
loop_
    _atom_site_aniso_label
    _atom_site_aniso_U_11
    _atom_site_aniso_U_22
    _atom_site_aniso_U_33
    _atom_site_aniso_U_12
    _atom_site_aniso_U_13
    _atom_site_aniso_U_23
    Ni1 0.0524(2) 0.0467(2) 0.0431(2) -0.00002(16) 0.00477(15) 0.00073(15)
    N1 0.0544(15) 0.0607(15) 0.0499(13) 0.0041(12) 0.0036(11) 0.0030(12)
    C1 0.0465(16) 0.0523(16) 0.0477(15) 0.0025(13) 0.0045(12) -0.0028(13)
    S1 0.0660(5) 0.0740(5) 0.0582(4) 0.0013(4) 0.0086(4) 0.0192(4)
    N2 0.0653(17) 0.0552(15) 0.0551(14) -0.0033(12) 0.0074(12) -0.0009(12)
    C2 0.0482(16) 0.0511(16) 0.0471(15) -0.0007(13) 0.0036(13) -0.0006(13)
    S2 0.0660(5) 0.0682(5) 0.0574(4) -0.0027(4) 0.0056(4) 0.0168(4)
    N11 0.0527(14) 0.0484(13) 0.0454(12) -0.0049(11) 0.0066(11) -0.0028(10)
    C11 0.0473(16) 0.0508(17) 0.0609(17) -0.0061(13) 0.0089(14) -0.0011(13)
    C12 0.0552(18) 0.0482(16) 0.0607(17) -0.0008(14) 0.0076(14) -0.0016(13)
    C13 0.0521(17) 0.0562(17) 0.0468(14) -0.0021(14) 0.0064(13) -0.0059(13)
    C14 0.0509(17) 0.0540(17) 0.0566(16) -0.0069(14) 0.0129(14) -0.0041(13)
    C15 0.0595(18) 0.0475(15) 0.0508(15) -0.0096(14) 0.0091(14) -0.0030(12)
    C16 0.0503(17) 0.0591(18) 0.0542(16) -0.0020(14) 0.0084(14) 0.0003(14)
    C17 0.0517(17) 0.0541(17) 0.0568(17) -0.0014(14) 0.0114(14) 0.0025(13)
    C18 0.0559(19) 0.065(2) 0.074(2) 0.0064(16) 0.0109(16) 0.0085(16)
    C19 0.074(2) 0.0584(19) 0.087(2) 0.0152(17) 0.029(2) 0.0090(18)
    C20 0.082(2) 0.0527(18) 0.075(2) 0.0000(17) 0.028(2) -0.0030(16)
    C21 0.072(2) 0.0563(18) 0.0642(19) -0.0028(17) 0.0143(16) -0.0047(15)
    C22 0.0573(18) 0.0527(17) 0.0571(16) 0.0004(14) 0.0092(14) -0.0001(13)
    O11 0.0538(13) 0.0825(16) 0.0674(13) -0.0034(11) 0.0007(12) -0.0082(12)
    N31 0.0513(14) 0.0516(13) 0.0464(12) 0.0024(11) 0.0056(11) 0.0013(10)
    C31 0.0535(17) 0.0590(17) 0.0492(15) -0.0048(14) 0.0096(13) -0.0017(13)
    C32 0.0594(19) 0.0586(17) 0.0481(15) -0.0037(15) 0.0053(14) -0.0052(13)
    C33 0.0511(17) 0.0450(15) 0.0566(16) 0.0026(13) 0.0021(14) 0.0010(13)
    C34 0.0506(17) 0.0531(17) 0.0591(17) 0.0005(14) 0.0084(14) 0.0016(14)
    C35 0.0545(18) 0.0576(17) 0.0486(15) 0.0014(14) 0.0070(14) 0.0013(13)
    C36 0.0528(19) 0.0538(17) 0.0594(17) -0.0007(14) -0.0019(14) 0.0020(14)
    C37 0.0575(18) 0.0497(16) 0.0520(16) -0.0070(14) 0.0083(14) 0.0016(13)
    C38 0.067(2) 0.068(2) 0.0534(17) -0.0148(17) 0.0042(15) 0.0026(15)
    C39 0.085(3) 0.080(2) 0.0602(19) -0.029(2) 0.0132(18) -0.0120(18)
    C40 0.096(3) 0.073(2) 0.084(3) -0.027(2) 0.037(2) -0.025(2)
    C41 0.076(2) 0.062(2) 0.092(3) -0.0005(18) 0.025(2) -0.0069(19)
    C42 0.0594(19) 0.0527(17) 0.0674(19) -0.0043(15) 0.0101(15) -0.0008(15)
    O31 0.0551(14) 0.0694(15) 0.1020(18) 0.0078(12) -0.0103(13) -0.0142(13)
    O1 0.0676(14) 0.0550(12) 0.0551(11) 0.0074(10) 0.0087(10) 0.0036(9)
    C3 0.080(3) 0.063(2) 0.099(3) 0.0178(19) 0.021(2) 0.023(2)
    O2 0.0602(13) 0.0646(13) 0.0567(11) -0.0027(10) 0.0057(10) -0.0121(10)
    C4 0.069(2) 0.111(3) 0.076(2) 0.004(2) 0.0030(19) -0.042(2)
    O3 0.0767(17) 0.108(2) 0.0711(15) 0.0280(15) 0.0213(13) 0.0161(14)
    C5 0.095(3) 0.129(4) 0.092(3) 0.033(3) 0.018(3) -0.002(3)
_geom_special_details
;
 All esds (except the esd in the dihedral angle between two l.s. planes)
 are estimated using the full covariance matrix.  The cell esds are taken
 into account individually in the estimation of esds in distances, angles
 and torsion angles; correlations between esds in cell parameters are only
 used when they are defined by crystal symmetry.  An approximate (isotropic)
 treatment of cell esds is used for estimating esds involving l.s. planes.
;
loop_
    _geom_bond_atom_site_label_1
    _geom_bond_atom_site_label_2
    _geom_bond_site_symmetry_2
    _geom_bond_distance
    _geom_bond_publ_flag
    Ni1 N2 . 2.009(3) ?
    Ni1 N1 . 2.034(3) ?
    Ni1 N31 . 2.092(2) ?
    Ni1 N11 . 2.104(2) ?
    Ni1 O1 . 2.108(2) ?
    Ni1 O2 . 2.154(2) ?
    N1 C1 . 1.158(4) ?
    C1 S1 . 1.634(3) ?
    N2 C2 . 1.170(4) ?
    C2 S2 . 1.615(3) ?
    N11 C11 . 1.345(4) ?
    N11 C15 . 1.345(4) ?
    C11 C12 . 1.378(4) ?
    C11 H11 . 0.9500 ?
    C12 C13 . 1.378(4) ?
    C12 H12 . 0.9500 ?
    C13 C14 . 1.397(4) ?
    C13 C16 . 1.503(4) ?
    C14 C15 . 1.364(4) ?
    C14 H14 . 0.9500 ?
    C15 H15 . 0.9500 ?
    C16 O11 . 1.228(4) ?
    C16 C17 . 1.479(4) ?
    C17 C22 . 1.383(4) ?
    C17 C18 . 1.389(5) ?
    C18 C19 . 1.386(5) ?
    C18 H18 . 0.9500 ?
    C19 C20 . 1.376(5) ?
    C19 H19 . 0.9500 ?
    C20 C21 . 1.380(5) ?
    C20 H20 . 0.9500 ?
    C21 C22 . 1.384(4) ?
    C21 H21 . 0.9500 ?
    C22 H22 . 0.9500 ?
    N31 C31 . 1.335(4) ?
    N31 C35 . 1.343(4) ?
    C31 C32 . 1.369(4) ?
    C31 H31 . 0.9500 ?
    C32 C33 . 1.392(4) ?
    C32 H32 . 0.9500 ?
    C33 C34 . 1.388(4) ?
    C33 C36 . 1.501(4) ?
    C34 C35 . 1.362(4) ?
    C34 H34 . 0.9500 ?
    C35 H35 . 0.9500 ?
    C36 O31 . 1.220(4) ?
    C36 C37 . 1.478(4) ?
    C37 C42 . 1.387(5) ?
    C37 C38 . 1.394(4) ?
    C38 C39 . 1.373(5) ?
    C38 H38 . 0.9500 ?
    C39 C40 . 1.384(6) ?
    C39 H39 . 0.9500 ?
    C40 C41 . 1.382(6) ?
    C40 H40 . 0.9500 ?
    C41 C42 . 1.393(5) ?
    C41 H41 . 0.9500 ?
    C42 H42 . 0.9500 ?
    O1 C3 . 1.417(4) ?
    O1 H1 . 0.8401 ?
    C3 H3A . 0.9800 ?
    C3 H3B . 0.9800 ?
    C3 H3C . 0.9800 ?
    O2 C4 . 1.424(4) ?
    O2 H2 . 0.8400 ?
    C4 H4A . 0.9800 ?
    C4 H4B . 0.9800 ?
    C4 H4C . 0.9800 ?
    O3 C5 . 1.418(5) ?
    O3 H3 . 0.8402 ?
    C5 H5A . 0.9800 ?
    C5 H5B . 0.9800 ?
    C5 H5C . 0.9800 ?
loop_
    _geom_angle_atom_site_label_1
    _geom_angle_atom_site_label_2
    _geom_angle_atom_site_label_3
    _geom_angle_site_symmetry_1
    _geom_angle_site_symmetry_3
    _geom_angle
    _geom_angle_publ_flag
    N2 Ni1 N1 . . 175.96(10) ?
    N2 Ni1 N31 . . 92.09(10) ?
    N1 Ni1 N31 . . 90.85(10) ?
    N2 Ni1 N11 . . 90.95(10) ?
    N1 Ni1 N11 . . 91.66(9) ?
    N31 Ni1 N11 . . 93.10(9) ?
    N2 Ni1 O1 . . 90.70(10) ?
    N1 Ni1 O1 . . 86.56(9) ?
    N31 Ni1 O1 . . 89.25(9) ?
    N11 Ni1 O1 . . 177.08(8) ?
    N2 Ni1 O2 . . 88.77(10) ?
    N1 Ni1 O2 . . 88.15(9) ?
    N31 Ni1 O2 . . 176.81(9) ?
    N11 Ni1 O2 . . 89.96(9) ?
    O1 Ni1 O2 . . 87.67(8) ?
    C1 N1 Ni1 . . 171.3(2) ?
    N1 C1 S1 . . 179.4(3) ?
    C2 N2 Ni1 . . 172.8(3) ?
    N2 C2 S2 . . 179.2(3) ?
    C11 N11 C15 . . 117.0(3) ?
    C11 N11 Ni1 . . 121.87(19) ?
    C15 N11 Ni1 . . 120.7(2) ?
    N11 C11 C12 . . 123.3(3) ?
    N11 C11 H11 . . 118.3 ?
    C12 C11 H11 . . 118.3 ?
    C13 C12 C11 . . 119.1(3) ?
    C13 C12 H12 . . 120.5 ?
    C11 C12 H12 . . 120.5 ?
    C12 C13 C14 . . 117.9(3) ?
    C12 C13 C16 . . 123.0(3) ?
    C14 C13 C16 . . 119.0(3) ?
    C15 C14 C13 . . 119.5(3) ?
    C15 C14 H14 . . 120.2 ?
    C13 C14 H14 . . 120.2 ?
    N11 C15 C14 . . 123.0(3) ?
    N11 C15 H15 . . 118.5 ?
    C14 C15 H15 . . 118.5 ?
    O11 C16 C17 . . 121.9(3) ?
    O11 C16 C13 . . 118.0(3) ?
    C17 C16 C13 . . 120.1(3) ?
    C22 C17 C18 . . 119.8(3) ?
    C22 C17 C16 . . 121.5(3) ?
    C18 C17 C16 . . 118.6(3) ?
    C19 C18 C17 . . 119.6(3) ?
    C19 C18 H18 . . 120.2 ?
    C17 C18 H18 . . 120.2 ?
    C20 C19 C18 . . 120.3(3) ?
    C20 C19 H19 . . 119.9 ?
    C18 C19 H19 . . 119.9 ?
    C19 C20 C21 . . 120.3(3) ?
    C19 C20 H20 . . 119.8 ?
    C21 C20 H20 . . 119.8 ?
    C20 C21 C22 . . 119.7(3) ?
    C20 C21 H21 . . 120.1 ?
    C22 C21 H21 . . 120.1 ?
    C17 C22 C21 . . 120.2(3) ?
    C17 C22 H22 . . 119.9 ?
    C21 C22 H22 . . 119.9 ?
    C31 N31 C35 . . 116.6(3) ?
    C31 N31 Ni1 . . 123.5(2) ?
    C35 N31 Ni1 . . 119.82(19) ?
    N31 C31 C32 . . 123.9(3) ?
    N31 C31 H31 . . 118.0 ?
    C32 C31 H31 . . 118.0 ?
    C31 C32 C33 . . 119.1(3) ?
    C31 C32 H32 . . 120.4 ?
    C33 C32 H32 . . 120.4 ?
    C34 C33 C32 . . 117.1(3) ?
    C34 C33 C36 . . 119.6(3) ?
    C32 C33 C36 . . 123.2(3) ?
    C35 C34 C33 . . 119.9(3) ?
    C35 C34 H34 . . 120.0 ?
    C33 C34 H34 . . 120.0 ?
    N31 C35 C34 . . 123.4(3) ?
    N31 C35 H35 . . 118.3 ?
    C34 C35 H35 . . 118.3 ?
    O31 C36 C37 . . 122.2(3) ?
    O31 C36 C33 . . 117.5(3) ?
    C37 C36 C33 . . 120.2(3) ?
    C42 C37 C38 . . 119.5(3) ?
    C42 C37 C36 . . 121.7(3) ?
    C38 C37 C36 . . 118.8(3) ?
    C39 C38 C37 . . 120.2(4) ?
    C39 C38 H38 . . 119.9 ?
    C37 C38 H38 . . 119.9 ?
    C38 C39 C40 . . 120.3(4) ?
    C38 C39 H39 . . 119.8 ?
    C40 C39 H39 . . 119.8 ?
    C41 C40 C39 . . 120.3(4) ?
    C41 C40 H40 . . 119.9 ?
    C39 C40 H40 . . 119.9 ?
    C40 C41 C42 . . 119.5(4) ?
    C40 C41 H41 . . 120.2 ?
    C42 C41 H41 . . 120.2 ?
    C37 C42 C41 . . 120.2(3) ?
    C37 C42 H42 . . 119.9 ?
    C41 C42 H42 . . 119.9 ?
    C3 O1 Ni1 . . 128.6(2) ?
    C3 O1 H1 . . 114.5 ?
    Ni1 O1 H1 . . 114.0 ?
    O1 C3 H3A . . 109.5 ?
    O1 C3 H3B . . 109.5 ?
    H3A C3 H3B . . 109.5 ?
    O1 C3 H3C . . 109.5 ?
    H3A C3 H3C . . 109.5 ?
    H3B C3 H3C . . 109.5 ?
    C4 O2 Ni1 . . 125.3(2) ?
    C4 O2 H2 . . 112.4 ?
    Ni1 O2 H2 . . 115.5 ?
    O2 C4 H4A . . 109.5 ?
    O2 C4 H4B . . 109.5 ?
    H4A C4 H4B . . 109.5 ?
    O2 C4 H4C . . 109.5 ?
    H4A C4 H4C . . 109.5 ?
    H4B C4 H4C . . 109.5 ?
    C5 O3 H3 . . 106.0 ?
    O3 C5 H5A . . 109.5 ?
    O3 C5 H5B . . 109.5 ?
    H5A C5 H5B . . 109.5 ?
    O3 C5 H5C . . 109.5 ?
    H5A C5 H5C . . 109.5 ?
    H5B C5 H5C . . 109.5 ?
loop_
    _geom_hbond_atom_site_label_D
    _geom_hbond_atom_site_label_H
    _geom_hbond_atom_site_label_A
    _geom_hbond_site_symmetry_A
    _geom_hbond_distance_DH
    _geom_hbond_distance_HA
    _geom_hbond_distance_DA
    _geom_hbond_angle_DHA
    C32 H32 S2 3_665 0.95 3.01 3.865(3) 150.7
    C34 H34 O11 1_455 0.95 2.50 3.406(4) 160.1
    C35 H35 N1 . 0.95 2.65 3.113(4) 110.8
    O1 H1 O3 . 0.84 1.83 2.643(3) 162.8
    O2 H2 S1 2_655 0.84 2.44 3.246(2) 159.9
    O3 H3 O11 2_655 0.84 1.98 2.808(3) 166.3
_shelx_space_group_comment
;
The symmetry employed for this shelxl refinement is uniquely defined
by the following loop, which should always be used as a source of
symmetry information in preference to the above space-group names.
They are only intended as comments.
;
_shelx_estimated_absorpt_T_min     ?
_shelx_estimated_absorpt_T_max     ?
_shelx_hkl_file
;
   1   0   0    8.39   23.74   0
  -1   0   0    8.02   22.17   0
   2   0   0 2671.89   35.22   0
  -2   0   0 2598.58   33.53   0
  -3   0   0    9.57   22.46   0
   3   0   0    8.10   24.86   0
  -4   0   0 3570.20   27.14   0
   4   0   0 3781.28   31.30   0
  -5   0   0    6.30   12.51   0
   5   0   0    1.47   14.96   0
  -6   0   0  564.11   12.93   0
   6   0   0  601.30   14.70   0
   7   0   0    0.65   12.92   0
  -7   0   0    4.23    9.11   0
  -8   0   0  171.84   11.60   0
   8   0   0  158.04   11.90   0
  -9   0   0   -6.14   10.06   0
   9   0   0    4.24    9.99   0
  10   0   0   16.68   11.70   0
 -10   0   0   25.56    9.57   0
 -11   0   0    3.59    7.47   0
  11   0   0   -1.41    8.59   0
  12   0   0   12.34    7.88   0
 -12   0   0   11.30    8.26   0
 -13   0   0    0.67    7.97   0
  13   0   0   11.95    9.25   0
   0   1   0   10.20   18.54   0
   0  -1   0    3.21   14.78   0
   2   1   0 1927.30   22.10   0
  -2  -1   0 1942.02   21.42   0
   2  -1   0 2000.34   32.51   0
   2  -1   0 2141.22   32.01   0
  -2   1   0 2037.90   33.41   0
   3  -1   0   70.33   22.56   0
  -3   1   0   54.15   20.53   0
  -3  -1   0   69.92   13.45   0
   3   1   0   71.39   14.22   0
   4   1   0 3453.81   24.02   0
  -4  -1   0 3435.75   22.77   0
   4  -1   0 3419.69   32.50   0
  -4   1   0 3386.29   30.94   0
   5  -1   0 1402.02   21.14   0
   5   1   0 1365.75   16.88   0
  -5  -1   0 1386.42   15.93   0
  -5   1   0 1355.22   19.49   0
   6   1   0 2207.60   18.54   0
  -6  -1   0 2329.03   17.49   0
  -6   1   0 2232.86   21.13   0
   6  -1   0 2289.59   23.58   0
   7  -1   0 1225.70   18.40   0
   7   1   0 1207.81   15.05   0
  -7  -1   0 1248.49   13.94   0
  -7   1   0 1183.51   15.99   0
  -8   1   0   11.63   10.66   0
  -8  -1   0   19.46    9.42   0
   8   1   0    8.04   10.97   0
   8  -1   0   18.19   12.44   0
  -9   1   0  364.50   11.50   0
  -9  -1   0  338.92    9.91   0
   9   1   0  336.73   11.43   0
   9  -1   0  351.66   11.82   0
  10   1   0   18.63   10.35   0
 -10   1   0   14.62   10.20   0
  10  -1   0   10.02   11.86   0
 -10  -1   0   14.70    8.28   0
  11  -1   0  308.73   12.21   0
  11   1   0  306.12   12.17   0
 -11   1   0  325.94   10.92   0
 -11  -1   0  309.75    9.44   0
 -12  -1   0  113.82    7.53   0
 -12   1   0  120.58    9.89   0
  12  -1   0  120.75   10.99   0
  12   1   0  110.63   10.09   0
  13  -1   0   80.08   11.32   0
 -13   1   0   83.77    9.76   0
  13   1   0   65.61    8.61   0
 -13  -1   0   86.83    8.85   0
   0   2   0 6357.03   29.89   0
   1   2   0 2630.62   21.74   0
  -1  -2   0 2614.89   19.88   0
  -1   2   0 2591.31   23.94   0
   2   2   0   97.10   13.50   0
  -2  -2   0   91.03   10.77   0
  -2   2   0   87.29   15.43   0
   3  -2   0  579.32   16.45   0
  -3   2   0  562.81   16.15   0
  -3  -2   0  593.54   13.89   0
   3   2   0  579.03   12.42   0
  -3   2   0  603.12   17.71   0
   4   2   0   69.50    9.76   0
  -4   2   0   69.61   13.56   0
   4  -2   0   73.48   12.11   0
  -4  -2   0   87.05   11.25   0
   5  -2   0  443.76   14.45   0
   5   2   0  437.97   10.91   0
   5  -2   0  471.55   14.03   0
  -5  -2   0  462.43   11.98   0
  -5   2   0  446.85   15.00   0
  -6  -2   0 1674.95   14.67   0
   6  -2   0 1762.25   19.65   0
   6   2   0 1630.36   15.39   0
   6  -2   0 1584.49   18.89   0
  -6   2   0 1591.54   19.46   0
   7   2   0  348.96   10.68   0
   7  -2   0  345.70   13.11   0
  -7  -2   0  369.37    9.95   0
  -7   2   0  360.66   13.87   0
  -8   2   0   55.61   10.88   0
  -8  -2   0   39.78    8.40   0
   8   2   0   46.28    9.63   0
   8  -2   0   49.03   10.76   0
   9  -2   0   25.94   11.34   0
  -9  -2   0   30.95    8.48   0
   9   2   0   31.72    9.78   0
  -9   2   0   26.69   11.10   0
 -10   2   0  266.32   12.18   0
 -10  -2   0  257.20    9.37   0
  10  -2   0  253.66   11.94   0
  10   2   0  251.98    8.76   0
 -11   2   0   92.35    9.52   0
 -11  -2   0   77.96    8.07   0
  11  -2   0   84.03   10.08   0
  11   2   0   85.57    9.16   0
 -12   2   0  260.85   11.99   0
 -12  -2   0  236.88    9.13   0
  12   2   0  246.91   10.12   0
  12  -2   0  240.69   12.47   0
  13   2   0   64.03    8.82   0
 -13   2   0   60.46    9.70   0
 -13  -2   0   51.74    7.42   0
  13  -2   0   56.37   10.23   0
   0   3   0   11.14   10.91   0
  -1   3   0  958.41   12.60   0
  -1  -3   0  949.74   11.71   0
   1   3   0  964.71   13.75   0
   2   3   0  401.89   11.50   0
  -2  -3   0  410.38   11.22   0
  -2   3   0  360.25   12.68   0
  -2   3   0  381.19   10.25   0
   3   3   0   81.21   10.02   0
  -3   3   0   83.47   10.84   0
  -3  -3   0   86.49    8.09   0
   4   3   0  273.85    9.04   0
  -4  -3   0  337.47   10.56   0
  -4   3   0  312.50   11.67   0
  -4   3   0  314.00   12.82   0
  -5  -3   0  532.86    9.37   0
   5   3   0  527.37    9.87   0
  -5   3   0  524.89   14.11   0
   5  -3   0  522.99   13.23   0
   6  -3   0   12.75    9.56   0
   6   3   0   20.21    7.80   0
  -6   3   0   15.11   11.90   0
  -6  -3   0   14.11    8.81   0
  -7   3   0 1060.02   16.66   0
  -7  -3   0 1049.70   11.43   0
   7  -3   0 1097.93   16.14   0
   7   3   0 1013.37   13.14   0
   8  -3   0  227.46   11.09   0
  -8   3   0  221.62   13.44   0
  -8  -3   0  204.48    7.46   0
   8   3   0  218.25    8.26   0
   9  -3   0   -2.40   11.62   0
   9   3   0    6.70    8.62   0
  -9   3   0   -6.93   12.55   0
  -9  -3   0    3.70    7.89   0
 -10  -3   0   13.92    7.37   0
  10   3   0   -1.38    8.13   0
 -10   3   0    5.36   10.53   0
  10  -3   0   10.87    9.34   0
 -11  -3   0  308.80    8.80   0
  11   3   0  288.98    9.63   0
  11  -3   0  331.17   12.29   0
 -11   3   0  322.04   11.93   0
  12  -3   0    4.96    9.05   0
 -12  -3   0   12.65    7.15   0
 -12   3   0   15.91   10.43   0
  12   3   0   10.37    8.04   0
   0   4   0 1495.55   13.84   0
   1   4   0   10.89    7.00   0
  -1  -4   0   28.50    8.96   0
  -1   4   0    5.90    9.35   0
  -2  -4   0  303.29    8.25   0
  -2   4   0  300.43   10.59   0
  -2   4   0  288.76    9.35   0
   2   4   0  315.62    9.71   0
  -3   4   0  453.87   10.52   0
  -3   4   0  435.72   10.12   0
   3   4   0  433.11    9.05   0
  -3  -4   0  460.23    8.85   0
   4   4   0  125.88    9.55   0
  -4   4   0  123.49    8.57   0
  -4   4   0  114.71    9.38   0
  -4   4   0  122.97   10.09   0
  -4  -4   0  112.68    7.52   0
  -5   4   0   16.92   10.30   0
  -5   4   0    7.39   11.37   0
   5   4   0    6.90    7.48   0
  -5  -4   0   15.21    8.73   0
  -6   4   0 1138.61   16.10   0
   6   4   0 1087.18   11.69   0
  -6  -4   0 1075.80   11.16   0
  -7  -4   0   19.43    8.35   0
   7   4   0   16.91    7.10   0
  -7   4   0    6.98   11.51   0
   8   4   0   65.58    7.27   0
   8  -4   0   59.88   10.20   0
  -8   4   0   73.41   12.01   0
  -8  -4   0   62.81    6.63   0
  -9   4   0    4.32   11.64   0
   9  -4   0    1.89    9.32   0
   9   4   0    2.64    6.38   0
  -9  -4   0    3.39    5.73   0
  10   4   0  370.76    8.46   0
 -10  -4   0  375.62    8.97   0
 -10   4   0  371.70   12.92   0
  10  -4   0  397.31   13.58   0
 -11  -4   0   14.07    7.25   0
  11   4   0   10.06    7.81   0
  11  -4   0    6.67    9.56   0
 -11   4   0    8.89   10.26   0
 -12   4   0  173.68   12.25   0
  12   4   0  161.20    9.44   0
 -12  -4   0  176.91    8.67   0
  12  -4   0  176.77   12.27   0
   0   5   0   27.14    7.44   0
  -1   5   0 1325.48   11.95   0
   1   5   0 1342.63   13.07   0
   2   5   0   45.82    7.53   0
  -2   5   0   30.95    7.91   0
  -2   5   0   42.71    8.28   0
  -2  -5   0   46.63    8.88   0
  -3   5   0   69.00    6.94   0
  -3  -5   0   60.01    6.94   0
   3   5   0   72.22    8.89   0
  -3   5   0   53.26    9.62   0
  -4   5   0   38.77    9.57   0
  -4   5   0   31.57    8.96   0
  -4  -5   0   42.00    6.45   0
  -4   5   0   29.10    8.50   0
   4   5   0   29.73    6.82   0
  -5   5   0  144.58    8.82   0
  -5  -5   0  141.73    7.31   0
  -5   5   0  149.45    9.30   0
  -5   5   0  142.42    9.78   0
   5   5   0  129.44    9.15   0
  -6  -5   0   58.33    8.26   0
  -6   5   0   58.10    9.34   0
   6   5   0   70.97    7.45   0
  -6   5   0   68.32    9.49   0
   7   5   0   31.21    8.33   0
  -7   5   0   20.12   10.39   0
  -7   5   0   11.11    8.86   0
  -7  -5   0   14.38    7.35   0
  -8  -5   0   72.72    6.43   0
   8   5   0   72.46    8.11   0
  -8   5   0   70.47    7.82   0
  -8   5   0   69.81   10.51   0
  -9  -5   0    1.66    5.74   0
  -9   5   0   -0.73   11.94   0
   9   5   0    2.42    6.37   0
  -9   5   0    8.52    8.61   0
 -10   5   0   45.00    8.44   0
 -10  -5   0   57.26    7.39   0
 -10   5   0   56.78   10.52   0
  10   5   0   66.60    8.07   0
 -11   5   0    6.20   10.47   0
 -11   5   0    3.74    9.09   0
 -11  -5   0    7.46    5.32   0
  11   5   0   -8.54    6.26   0
   0   6   0 1815.26   12.90   0
   1   6   0   39.52    8.58   0
  -1   6   0   13.58    8.59   0
   2   6   0  420.57    8.60   0
  -2   6   0  384.30    9.20   0
  -2   6   0  418.92   10.25   0
   3   6   0  151.09    7.66   0
  -3   6   0  138.09    8.53   0
  -3   6   0  143.99    9.65   0
  -4   6   0    7.38    7.97   0
   4   6   0    8.95    6.49   0
  -4  -6   0    0.48    5.86   0
  -4   6   0    7.14    7.62   0
  -5  -6   0  377.10    7.80   0
   5   6   0  381.02    8.15   0
  -5   6   0  393.04   10.36   0
  -5   6   0  381.78    9.80   0
  -5   6   0  403.89   10.26   0
  -6   6   0   35.71    8.28   0
  -6   6   0   32.84    9.00   0
  -6  -6   0   21.00    7.21   0
  -6   6   0   33.80    9.30   0
   6   6   0   28.40    6.40   0
   7   6   0   13.96    6.61   0
  -7   6   0   13.42    7.18   0
  -7  -6   0   15.56    7.39   0
  -7   6   0   24.80    9.11   0
  -8   6   0   90.48    8.98   0
  -8   6   0   98.23   10.34   0
  -8  -6   0  107.02    7.82   0
   8   6   0  106.67    7.12   0
  -9   6   0  142.16   10.99   0
  -9   6   0  122.68    9.30   0
   9   6   0  139.23    7.11   0
  -9  -6   0  115.55    7.74   0
   0   7   0   11.24    7.60   0
  -1   7   0  339.65    7.89   0
   1   7   0  353.04    9.33   0
  -2   7   0  525.63    9.90   0
   2   7   0  552.25    9.75   0
  -2   7   0  492.52   10.34   0
  -3   7   0   -1.38    7.36   0
   3   7   0   22.28    6.10   0
  -3   7   0    4.19    6.74   0
  -4   7   0   61.20    8.04   0
   4   7   0   56.21    7.71   0
  -4   7   0   64.98    7.66   0
  -5   7   0  171.77    8.21   0
  -5   7   0  166.03    9.32   0
  -5   7   0  157.26    8.82   0
   5   7   0  175.87    7.40   0
  -6   7   0   73.43    9.19   0
  -6   7   0   64.18    9.34   0
  -6   7   0   71.52    7.35   0
   6   7   0   75.43    7.72   0
  -7   7   0   45.45    9.34   0
   7   7   0   53.27    6.22   0
  -7  -7   0   56.70    7.19   0
  -7   7   0   32.16    7.19   0
  -8   7   0   -4.29    6.85   0
  -8   7   0    4.26    7.85   0
   8   7   0   10.98    6.23   0
  -8  -7   0   -4.79    5.67   0
   0   8   0  226.17    8.63   0
  -1   8   0    2.03    6.51   0
   1   8   0    6.37    5.97   0
  -1   8   0   -5.10    7.90   0
   2   8   0   17.81    7.76   0
  -2   8   0   32.25    7.38   0
  -2   8   0   18.66    6.80   0
  -3   8   0   45.68    6.92   0
  -3   8   0   48.48    7.63   0
   3   8   0   27.77    7.68   0
  -4   8   0   84.68    7.48   0
  -4   8   0   73.82    8.47   0
   4   8   0   74.78    8.03   0
  -4   8   0   82.02    6.56   0
  -5   8   0    4.51    6.82   0
  -5   8   0    2.16    7.81   0
   5   8   0    9.84    7.18   0
  -5   8   0    0.46    7.42   0
 -13   0   1   67.60    8.01   0
  13   0  -1   72.11   10.07   0
  12   0  -1    7.76    9.50   0
 -12   0   1   -7.04    7.79   0
 -11   0   1   34.99    8.88   0
  11   0  -1   30.00   10.28   0
  10   0  -1    4.30    9.80   0
 -10   0   1   -5.74    8.27   0
   9   0  -1  447.27   12.76   0
  -9   0   1  477.30   10.76   0
   8   0  -1    6.46   11.02   0
  -8   0   1    7.39    9.20   0
   7   0  -1  161.54   13.34   0
  -7   0   1  143.65   10.00   0
   6   0  -1   -0.31   13.71   0
  -6   0   1    2.86    9.93   0
   5   0  -1  262.09   14.89   0
  -5   0   1  261.03   13.90   0
   4   0  -1   -6.89   16.64   0
  -4   0   1    8.21   14.17   0
  -3   0   1   54.84   20.65   0
   3   0  -1   59.27   23.06   0
  -2   0   1   18.27   21.26   0
   2   0  -1   12.20   19.18   0
  -1   0   1 8776.88   64.97   0
  -1   0  -1 1559.15   43.19   0
   1   0   1 1406.34   41.01   0
  -2   0  -1    6.72   18.74   0
   2   0   1   -0.10   23.36   0
   3   0   1 5952.34   44.61   0
  -3   0  -1 5886.91   41.40   0
  -4   0  -1   12.46   15.91   0
   4   0   1   13.21   18.34   0
   5   0   1 1395.94   20.91   0
  -5   0  -1 1338.72   18.88   0
   6   0   1   -8.85   11.17   0
  -6   0  -1   34.35   11.47   0
   7   0   1  109.85   12.98   0
  -7   0  -1  105.08    9.53   0
  -8   0  -1   39.81   11.85   0
   8   0   1   32.81   13.74   0
   9   0   1  524.84   14.25   0
  -9   0  -1  529.60   11.18   0
  10   0   1   -0.49    9.70   0
 -10   0  -1    2.94    9.90   0
  11   0   1   49.83   10.17   0
 -11   0  -1   44.42    8.86   0
  12   0   1   13.11    9.50   0
 -12   0  -1    0.55    8.42   0
  13   0   1   18.72    9.35   0
 -13   0  -1   23.17    8.24   0
  13   1  -1  114.06    9.17   0
  13  -1  -1  118.55   10.46   0
 -13  -1   1  102.97    8.13   0
 -13   1   1  109.91    8.40   0
 -12  -1   1   15.21    7.38   0
  12   1  -1   12.94    9.97   0
 -12   1   1   13.14    8.68   0
  12  -1  -1    8.36    9.98   0
  11  -1  -1    1.84   10.04   0
  11   1  -1    6.79    9.09   0
 -11   1   1   -1.10    8.91   0
 -11  -1   1    0.53    7.60   0
  10  -1  -1  296.03   13.21   0
  10   1  -1  283.46   12.41   0
 -10  -1   1  278.75    9.29   0
 -10   1   1  288.37   11.56   0
   9  -1  -1  114.04   10.57   0
  -9  -1   1  131.63    9.12   0
   9   1  -1  131.40   10.80   0
  -9   1   1  131.86   10.64   0
   8   1  -1 2356.33   19.54   0
   8  -1  -1 2398.57   22.02   0
  -8  -1   1 2362.76   17.49   0
  -8   1   1 2313.50   18.28   0
   7  -1  -1  167.41   14.38   0
   7   1  -1  174.94   11.33   0
  -7   1   1  173.35   12.41   0
  -7  -1   1  193.02    9.82   0
  -6   1   1  534.51   13.60   0
   6  -1  -1  554.97   16.64   0
  -6  -1   1  568.25   12.52   0
   6   1  -1  560.86   13.57   0
  -5  -1   1  249.65   12.11   0
  -5   1   1  234.69   13.16   0
   5   1  -1  228.56   11.11   0
   5  -1  -1  230.64   13.93   0
   4   1  -1  186.32   14.37   0
  -4  -1   1  186.50   13.12   0
  -4   1   1  150.03   15.79   0
   4  -1  -1  163.93   18.44   0
  -2  -1   1 5992.14   31.57   0
   2   1  -1 6323.57   34.83   0
  -1  -1   1  532.67   19.05   0
   1   1  -1  481.27   16.50   0
   0  -1   1   68.69   18.64   0
   0   1  -1   64.26   18.67   0
  -1   1  -1 1265.48   28.54   0
   1   1   1 1199.34   19.50   0
  -1   1  -1 1221.92   24.29   0
   1  -1   1 1219.39   24.49   0
  -1  -1  -1 1339.91   22.03   0
   2   1   1  118.98   16.96   0
   2  -1   1  139.35   19.74   0
  -2   1  -1  105.35   24.12   0
  -2  -1  -1  152.35   20.17   0
  -3   1  -1 2046.10   32.95   0
   3  -1   1 2081.67   33.48   0
   3   1   1 2067.75   21.24   0
  -3  -1  -1 2063.30   20.11   0
  -4   1  -1   85.83   19.62   0
   4   1   1   81.66   13.75   0
  -4  -1  -1   82.47   10.49   0
   4  -1   1   88.42   17.61   0
   5   1   1  866.02   15.29   0
   5  -1   1  911.75   21.05   0
  -5  -1  -1  885.12   14.36   0
  -5   1  -1  875.57   18.99   0
   6   1   1  312.69   12.02   0
  -6   1  -1  308.44   13.60   0
  -6  -1  -1  326.23   11.12   0
   6  -1   1  320.82   15.59   0
   7  -1   1   53.85   12.81   0
  -7  -1  -1   60.52    9.19   0
   7   1   1   48.41   11.84   0
  -7   1  -1   48.86   11.28   0
  -8   1  -1  560.40   13.47   0
   8   1   1  572.84   12.96   0
   8  -1   1  564.84   15.33   0
  -8  -1  -1  569.27   11.48   0
   9   1   1   82.56   10.39   0
  -9   1  -1   78.21   11.15   0
   9  -1   1   65.37   12.41   0
  -9  -1  -1   72.62    8.88   0
 -10   1  -1  628.98   12.75   0
  10   1   1  605.41   12.53   0
  10  -1   1  607.10   14.59   0
 -10  -1  -1  619.99   11.20   0
  11  -1   1  248.27   12.88   0
  11   1   1  260.73   10.51   0
 -11   1  -1  272.68   10.58   0
 -11  -1  -1  255.31    8.93   0
  12  -1   1    6.02    9.55   0
 -12  -1  -1    6.47    8.13   0
  12   1   1   -0.66    9.58   0
 -12   1  -1   15.27    9.70   0
  13  -1   1    8.07   10.19   0
  13   1   1    2.33    9.15   0
 -13  -1  -1    4.85    6.88   0
 -13   1  -1   -0.47    9.15   0
  13  -2  -1   32.76    9.25   0
 -13  -2   1   21.76    7.37   0
 -13   2   1   32.85    8.86   0
  13   2  -1   28.94    8.70   0
 -12  -2   1  186.39    8.50   0
 -12   2   1  194.71   10.43   0
  12  -2  -1  185.30   11.89   0
  12   2  -1  169.52    9.64   0
 -11   2   1   35.47   10.26   0
  11  -2  -1   46.55    9.63   0
  11   2  -1   36.89    8.72   0
 -11  -2   1   39.14    7.46   0
 -10   2   1    1.36    9.78   0
 -10  -2   1   15.24    7.72   0
  10   2  -1    2.47    9.72   0
  10  -2  -1   -0.51   10.46   0
  -9  -2   1  607.74    9.42   0
   9  -2  -1  603.36   14.19   0
  -9   2   1  635.75   13.80   0
   9   2  -1  623.19   11.85   0
  -8   2   1   24.56   10.01   0
  -8  -2   1   28.09    8.28   0
   8   2  -1   36.92    9.61   0
   8  -2  -1   32.32   11.14   0
   7   2  -1  789.28   12.45   0
   7  -2  -1  782.58   15.49   0
  -7  -2   1  794.91   10.31   0
  -7   2   1  835.27   16.32   0
  -6  -2   1   47.52    9.66   0
   6  -2  -1   45.83   11.85   0
  -6   2   1   41.69   11.73   0
   6   2  -1   60.02   10.17   0
   6  -2  -1   57.28   12.26   0
   5   2  -1  978.05   14.03   0
   5  -2  -1 1014.00   17.62   0
   5  -2  -1  945.40   16.65   0
  -5  -2   1 1005.91   13.64   0
  -5   2   1  975.48   17.25   0
  -4   2   1  333.24   14.58   0
   4   2  -1  416.53   13.26   0
   4  -2  -1  339.66   14.00   0
  -4  -2   1  339.61   10.47   0
   3  -2  -1 1362.42   20.70   0
  -3  -2   1 1456.95   14.68   0
  -3   2   1 1444.51   24.57   0
   3   2  -1 1421.14   15.18   0
  -3   2   1 1418.51   19.57   0
  -2   2   1   29.13   16.17   0
   2   2  -1   30.18   11.02   0
  -2  -2   1   27.96   10.66   0
   1   2  -1  125.02   12.50   0
  -1  -2   1  132.85   15.18   0
   0  -2   1 2092.64   22.68   0
   0   2  -1 2029.16   22.76   0
   0   2   1 1985.29   19.62   0
  -1  -2  -1 1598.32   18.89   0
  -1   2  -1 1609.03   21.09   0
   1   2   1 1537.34   17.18   0
  -2  -2  -1  148.89   11.34   0
  -2   2  -1  133.51   14.13   0
   2   2   1  153.15   14.06   0
  -3  -2  -1  115.63   12.32   0
  -3   2  -1   79.84   12.24   0
   3  -2   1   77.90   11.97   0
   3   2   1   85.92   10.64   0
  -3   2  -1   76.64   15.17   0
  -4  -2  -1   47.69   10.97   0
  -4   2  -1   24.93   12.99   0
   4   2   1   42.38   11.51   0
   4  -2   1   27.95   10.34   0
   5   2   1  993.74   14.58   0
  -5  -2  -1  988.91   12.34   0
  -5   2  -1  976.92   18.78   0
   5  -2   1 1067.84   17.17   0
  -6  -2  -1   27.36    9.32   0
  -6   2  -1   25.27   14.61   0
   6   2   1   38.05   10.03   0
   6  -2   1   21.86   13.05   0
   6  -2   1   32.82   11.34   0
   7  -2   1  123.32   10.30   0
  -7   2  -1  115.38   13.52   0
  -7  -2  -1  111.83    8.73   0
   7  -2   1  112.95   12.47   0
   7   2   1   97.80    9.60   0
  -8  -2  -1   76.60    8.98   0
  -8   2  -1   68.90   13.17   0
   8   2   1   85.20    9.83   0
   8  -2   1   83.20   12.85   0
   9   2   1  142.35   10.22   0
  -9  -2  -1  134.34    8.77   0
   9  -2   1  123.03   13.16   0
  -9   2  -1  132.01   12.66   0
 -10  -2  -1   20.38    7.32   0
  10   2   1   18.96    8.47   0
 -10   2  -1    3.04   10.48   0
  10  -2   1   15.42   10.99   0
 -11  -2  -1   41.07    7.64   0
  11  -2   1   31.15   10.77   0
  11   2   1   38.49    8.62   0
 -11   2  -1   35.12    9.26   0
  12  -2   1    7.54   10.11   0
 -12   2  -1    7.08    9.69   0
  12   2   1    9.64    8.50   0
 -12  -2  -1   21.36    7.07   0
  13   2   1    4.28    8.10   0
 -13  -2  -1   10.98    6.86   0
 -13   2  -1    6.14    9.05   0
  13  -2   1   -1.73   10.08   0
 -12  -3   1   77.88    7.73   0
  12  -3  -1  102.26   10.36   0
  12   3  -1   75.64    7.19   0
 -12   3   1   89.50   10.79   0
 -11   3   1    5.57   10.62   0
 -11  -3   1  -13.37    7.03   0
  11  -3  -1   -0.35   10.87   0
  11   3  -1  -10.40    7.99   0
  10  -3  -1   12.02   10.18   0
  10   3  -1   12.15    7.91   0
 -10   3   1   -3.71    9.67   0
 -10  -3   1    6.66    7.25   0
  -9  -3   1   -5.73    7.53   0
   9  -3  -1    7.63    9.74   0
   9   3  -1   -0.51    8.87   0
  -9   3   1    8.82   11.85   0
  -8   3   1   17.91   12.29   0
  -8  -3   1   25.84    6.33   0
   8  -3  -1   24.78    9.88   0
   8   3  -1   34.41    9.19   0
   7   3  -1   12.45    8.12   0
  -7   3   1   12.62   11.15   0
   7  -3  -1   19.55   10.42   0
  -7  -3   1   16.45    7.73   0
   6   3  -1  138.69    9.81   0
  -6   3   1  142.09   12.58   0
   6  -3  -1  136.92   10.33   0
  -6  -3   1  150.54    9.20   0
  -5   3   1  490.70   12.95   0
   5   3  -1  486.29    9.64   0
  -5  -3   1  515.79   10.73   0
   4   3  -1   48.29    9.66   0
  -4   3   1   59.36   11.57   0
  -4  -3   1   51.16    7.56   0
  -4   3   1   48.50   11.48   0
  -3  -3   1  147.87    8.48   0
  -3   3   1  146.36   11.12   0
  -3   3   1  142.32   11.58   0
   3   3  -1  155.64    8.81   0
  -2  -3   1  663.00   11.76   0
   2   3  -1  623.99   10.39   0
  -2   3   1  571.25   11.91   0
  -1   3   1  298.51   10.36   0
   1   3  -1  314.39    9.92   0
  -1  -3   1  336.38   11.75   0
   0  -3   1  198.82   11.59   0
   0   3  -1  218.58   12.02   0
   0   3   1  208.26    9.79   0
   1   3   1   26.55    8.50   0
  -1   3  -1   26.93   11.33   0
  -1  -3  -1   22.36   10.12   0
  -2   3  -1 1622.48   16.68   0
  -2   3  -1 1506.33   15.71   0
  -2  -3  -1 1577.74   13.51   0
   2   3   1 1604.04   15.49   0
   3   3   1  358.32   11.33   0
  -3   3  -1  321.03   12.96   0
  -3  -3  -1  340.54    9.41   0
  -3   3  -1  390.11   13.06   0
  -4   3  -1 5055.12   27.02   0
  -4  -3  -1 4890.78   20.26   0
  -4   3  -1 4845.57   27.19   0
   4   3   1 4970.21   21.93   0
   5  -3   1  401.96   11.86   0
  -5   3  -1  393.45   13.71   0
  -5  -3  -1  411.72   10.04   0
   5   3   1  392.65    8.90   0
  -6  -3  -1  124.01    7.40   0
   6  -3   1  127.92   10.49   0
  -6   3  -1  122.18   12.26   0
   6   3   1  118.32    8.05   0
   7  -3   1   20.49   10.10   0
   7   3   1   15.15    7.79   0
  -7   3  -1   18.92   13.91   0
  -7  -3  -1   24.00    8.79   0
   8   3   1  115.87    7.71   0
  -8  -3  -1  122.57    7.22   0
   8  -3   1  125.26   10.76   0
  -8   3  -1  121.34   14.56   0
   9   3   1   18.90    8.94   0
   9  -3   1   31.46   10.30   0
  -9   3  -1   26.44   12.43   0
  -9  -3  -1   18.62    7.61   0
 -10   3  -1    4.44   11.44   0
 -10  -3  -1   -2.26    7.13   0
  10  -3   1    1.65    9.00   0
  10   3   1   16.24    8.08   0
  11  -3   1    3.33    8.98   0
 -11   3  -1    8.02   10.06   0
 -11  -3  -1    8.53    6.88   0
  11   3   1    6.52    7.92   0
  12   3   1   16.70    8.17   0
 -12  -3  -1    8.45    7.01   0
  12  -3   1    9.95    8.99   0
 -12   3  -1   17.14    9.85   0
  12  -4  -1   -3.27    9.68   0
  12   4  -1    5.60    6.23   0
 -12  -4   1   -2.62    6.71   0
 -12   4   1   -3.70   10.01   0
  11  -4  -1    3.14    9.28   0
  11   4  -1   -2.33    7.91   0
 -11  -4   1   -2.15    6.91   0
 -11   4   1    5.48    9.46   0
 -10  -4   1    3.69    7.39   0
 -10   4   1   12.14   11.97   0
  10  -4  -1    7.62   10.51   0
  10   4  -1    6.35    8.27   0
   9   4  -1   43.86    6.95   0
   9  -4  -1   59.05    9.57   0
  -9  -4   1   46.38    7.59   0
  -9   4   1   51.14   10.84   0
   8   4  -1   -3.85    7.18   0
  -8   4   1    5.19   11.66   0
  -8  -4   1   18.99    8.10   0
  -7  -4   1  380.76    9.75   0
   7   4  -1  386.06   10.51   0
  -7   4   1  384.98   12.27   0
  -6   4   1  164.24   12.44   0
   6   4  -1  172.90   10.50   0
  -6  -4   1  180.48    9.29   0
  -5   4   1  173.00   10.82   0
  -5   4   1  185.51   12.62   0
   5   4  -1  178.94    9.54   0
  -5  -4   1  152.86    7.69   0
  -4   4   1  129.28   10.32   0
  -4   4   1  131.24   11.14   0
   4   4  -1  206.06   10.03   0
  -4  -4   1  139.70    8.03   0
  -3  -4   1 1492.88   11.80   0
  -3   4   1 1510.17   13.96   0
   3   4  -1 1425.84   11.79   0
  -3   4   1 1390.64   14.49   0
  -2   4   1  240.88   10.36   0
   2   4  -1  223.94    8.56   0
  -2  -4   1  225.25    8.47   0
  -1   4   1   69.05    7.92   0
   1   4  -1   74.46    9.74   0
  -1  -4   1   75.19    7.77   0
   0   4   1   42.16    9.67   0
   0   4  -1   30.05    7.89   0
  -1   4  -1   76.20    8.05   0
   1   4   1   84.36    9.15   0
  -2   4  -1   25.93    7.95   0
  -2   4  -1   33.88    8.89   0
  -2  -4  -1   28.94    8.53   0
   2   4   1   27.03    6.97   0
   3   4   1  293.21    8.31   0
  -3  -4  -1  283.80    8.03   0
  -3   4  -1  307.41    9.89   0
  -3   4  -1  291.43   10.67   0
  -4   4  -1   29.15    9.50   0
   4   4   1   31.96    9.27   0
  -4  -4  -1   20.45    6.93   0
  -4   4  -1   19.38    8.42   0
  -4   4  -1   32.33   11.33   0
  -5   4  -1  417.26   12.22   0
  -5   4  -1  436.32   12.76   0
  -5  -4  -1  436.97   10.40   0
  -5   4  -1  408.03   11.11   0
   5   4   1  434.66    9.36   0
  -6   4  -1  110.50   11.28   0
   6   4   1  111.94    9.75   0
  -6  -4  -1  107.97    7.63   0
  -7  -4  -1    9.16    6.57   0
  -7   4  -1   20.41   11.37   0
   7   4   1    9.67    7.18   0
  -8  -4  -1   22.01    8.13   0
   8  -4   1   13.49    8.83   0
  -8   4  -1   14.70   11.46   0
   8   4   1    3.48    6.89   0
   9   4   1  208.23    8.65   0
  -9   4  -1  210.74   12.00   0
   9  -4   1  222.10   11.08   0
  -9  -4  -1  223.11    7.95   0
 -10  -4  -1    7.38    5.77   0
 -10   4  -1   -3.48   11.36   0
  10   4   1   21.47    7.85   0
  10  -4   1    7.30    9.98   0
 -11   4  -1  148.06   12.84   0
  11  -4   1  165.90   10.55   0
  11   4   1  152.40    8.77   0
 -11  -4  -1  154.07    7.14   0
  12  -4   1    6.99    9.80   0
 -12  -4  -1    6.37    7.09   0
  12   4   1    5.64    7.61   0
 -12   4  -1    6.74   10.08   0
 -11  -5   1    3.73    5.42   0
  11   5  -1   14.03    7.27   0
 -11   5   1   13.09    9.74   0
  10   5  -1   57.24    6.81   0
 -10  -5   1   64.37    5.97   0
 -10   5   1   57.71   10.09   0
   9   5  -1    9.16    7.77   0
  -9  -5   1   16.24    5.91   0
  -9   5   1    2.79   10.43   0
   8   5  -1   12.47    6.55   0
  -8  -5   1   19.99    6.13   0
  -8   5   1   14.95   10.39   0
  -7  -5   1    9.01    7.83   0
  -7   5   1   14.90    8.82   0
   7   5  -1   14.39    8.37   0
  -6   5   1    0.58    8.99   0
   6   5  -1   11.35    8.76   0
  -6   5   1    8.14    7.92   0
  -6  -5   1    8.30    6.94   0
  -5  -5   1  264.63    8.68   0
  -5   5   1  269.43   10.52   0
  -5   5   1  263.37   10.07   0
   5   5  -1  249.04    7.80   0
  -5   5   1  245.42    9.92   0
   4   5  -1   51.32    8.38   0
  -4   5   1   51.57    9.06   0
  -4  -5   1   38.93    6.34   0
  -4   5   1   52.79    8.39   0
  -4   5   1   42.54    7.91   0
  -3   5   1  694.03   11.04   0
  -3   5   1  653.75   11.51   0
  -3  -5   1  698.80   10.81   0
   3   5  -1  689.33    9.70   0
  -2  -5   1  754.47    9.73   0
  -2   5   1  772.01   11.01   0
   2   5  -1  778.09   11.40   0
  -1   5   1   48.21    9.67   0
   1   5  -1   45.03    9.15   0
   0   5  -1  725.97   10.05   0
   0   5   1  717.53   10.14   0
   1   5   1  177.59    9.96   0
  -1   5  -1  161.99    8.00   0
  -2   5  -1  418.14    9.72   0
   2   5   1  439.39    8.97   0
  -2   5  -1  403.65    9.78   0
   3   5   1   11.33    6.71   0
  -3  -5  -1   22.22    8.26   0
  -3   5  -1   32.64    7.97   0
  -3   5  -1   12.10    8.35   0
  -4   5  -1  258.90    9.62   0
  -4   5  -1  243.22    9.11   0
   4   5   1  262.85    9.20   0
  -4  -5  -1  246.29    7.54   0
  -5   5  -1  317.35    9.68   0
   5   5   1  326.18    9.30   0
  -5   5  -1  348.79   11.30   0
  -5  -5  -1  321.02    8.90   0
  -5   5  -1  325.16   11.93   0
  -6   5  -1  209.72   10.44   0
   6   5   1  209.44    8.21   0
  -6  -5  -1  198.26    7.59   0
  -6   5  -1  198.91   10.47   0
  -7   5  -1   10.69    9.10   0
   7   5   1    7.36    6.65   0
  -7  -5  -1   17.48    6.39   0
  -7   5  -1    4.54   10.63   0
  -8   5  -1  254.48   11.72   0
  -8   5  -1  250.70   10.15   0
   8   5   1  269.30    8.96   0
  -8  -5  -1  251.69    7.29   0
  -9   5  -1   -3.64   11.57   0
  -9  -5  -1    1.60    5.80   0
  -9   5  -1    2.74    8.53   0
   9   5   1    2.71    6.38   0
 -10  -5  -1   43.13    7.33   0
 -10   5  -1   36.37   10.17   0
  10   5   1   41.87    6.69   0
 -10   5  -1   29.31    9.40   0
 -11  -5  -1   16.21    5.78   0
  11   5   1   15.13    7.85   0
 -11   5  -1   18.56   10.87   0
 -11   5  -1   21.98   10.19   0
   9   6  -1   80.33    8.16   0
  -9   6   1   60.84    8.55   0
  -9  -6   1   70.30    7.56   0
  -9   6   1   60.79   10.39   0
  -8   6   1   93.35   10.29   0
   8   6  -1   75.89    8.32   0
  -8  -6   1   77.13    7.60   0
  -8   6   1   67.83    7.89   0
  -7   6   1  342.18    9.01   0
   7   6  -1  335.88    9.23   0
  -7   6   1  341.06   11.20   0
  -7  -6   1  312.38    8.86   0
   6   6  -1  169.94    8.40   0
  -6   6   1  168.08    8.29   0
  -6   6   1  189.32   10.45   0
  -6   6   1  158.92    9.28   0
  -6  -6   1  175.03    8.03   0
  -5   6   1   30.72    7.81   0
  -5   6   1   37.79    8.09   0
   5   6  -1   36.80    6.64   0
  -5  -6   1   31.50    6.03   0
  -5   6   1   35.81    8.44   0
   4   6  -1   30.83    6.76   0
  -4   6   1   36.28    8.69   0
  -4   6   1   24.08    6.69   0
  -4   6   1   37.82    8.44   0
  -4  -6   1   27.62    6.34   0
  -3   6   1    4.69    7.39   0
  -3  -6   1   13.98    8.04   0
  -3   6   1   12.38    8.33   0
   3   6  -1   13.40    6.93   0
  -2   6   1  192.03    8.46   0
   2   6  -1  230.68    9.08   0
  -2   6   1  212.74    9.33   0
  -1   6   1  643.53    9.68   0
   1   6  -1  653.47    9.36   0
   0   6   1  491.82   10.73   0
   0   6  -1  454.09   10.44   0
  -1   6  -1   10.00    6.88   0
   1   6   1    7.72    6.71   0
  -2   6  -1   44.08    7.70   0
   2   6   1   45.76    7.05   0
  -2   6  -1   65.62    8.71   0
   3   6   1  260.38    9.89   0
  -3   6  -1  234.52    9.56   0
  -3   6  -1  217.13    9.10   0
   4   6   1   29.32    7.79   0
  -4   6  -1    9.93    8.66   0
  -4   6  -1   10.67    5.86   0
  -5   6  -1  146.50    9.04   0
  -5   6  -1  129.53    8.37   0
  -5  -6  -1  125.41    6.83   0
   5   6   1  138.97    7.24   0
  -5   6  -1  129.65    8.94   0
  -6  -6  -1   13.60    7.51   0
  -6   6  -1   16.78    7.40   0
  -6   6  -1   24.21    9.44   0
   6   6   1   16.44    6.08   0
  -6   6  -1   17.93    8.98   0
   7   6   1   16.56    6.44   0
  -7   6  -1   17.05    8.44   0
  -7   6  -1   15.31    8.59   0
  -7  -6  -1   15.21    6.03   0
  -8  -6  -1   78.59    7.62   0
  -8   6  -1   82.78    7.88   0
   8   6   1   89.63    8.28   0
  -8   6  -1   95.54   10.43   0
   9   6   1   96.14    8.11   0
  -9  -6  -1   76.04    7.58   0
  -9   6  -1   70.95    8.74   0
  -9   6  -1   71.07   10.30   0
  -8   7   1  106.64    8.15   0
  -8   7   1  134.37   10.57   0
  -8  -7   1  118.30    6.94   0
   8   7  -1  145.18    8.16   0
   7   7  -1   15.07    7.28   0
  -7   7   1    4.04    7.84   0
  -7   7   1   -2.04    6.65   0
  -7  -7   1   13.20    5.53   0
  -6   7   1  205.30    8.54   0
   6   7  -1  253.01    7.29   0
  -6  -7   1  229.46    6.97   0
  -6   7   1  239.74   10.94   0
  -6   7   1  228.86    9.40   0
   5   7  -1    9.36    7.15   0
  -5   7   1    6.35    6.94   0
  -5  -7   1   13.25    5.64   0
  -5   7   1   11.35    8.04   0
  -5   7   1    4.65    8.46   0
  -4   7   1   20.69    7.66   0
   4   7  -1   27.42    6.48   0
  -4   7   1   25.56    7.06   0
  -4   7   1   23.43    7.17   0
   3   7  -1   31.93    6.30   0
  -3   7   1   24.49    7.09   0
  -3   7   1   27.91    7.68   0
  -2   7   1   12.35    6.73   0
   2   7  -1   13.17    6.33   0
  -2   7   1   24.94    6.39   0
  -1   7   1   28.95    7.81   0
   1   7  -1   16.19    6.35   0
   0   7  -1    0.48    6.22   0
   0   7   1   14.72    7.84   0
  -1   7  -1  112.86    7.45   0
   1   7   1  132.62    8.19   0
  -1   7  -1  113.53    8.10   0
  -2   7  -1   33.70    6.93   0
  -2   7  -1   50.88    7.72   0
   2   7   1   51.35    8.14   0
   3   7   1    0.07    5.96   0
  -3   7  -1    4.91    6.77   0
  -3   7  -1    2.20    7.31   0
  -4   7  -1   14.42    6.71   0
  -4   7  -1    6.73    6.91   0
   4   7   1   14.16    7.45   0
  -5   7  -1   61.08    8.26   0
  -5   7  -1   60.32    7.46   0
  -5   7  -1   64.26    7.37   0
   5   7   1   47.92    6.33   0
  -6   7  -1   25.71    7.06   0
   6   7   1   17.66    6.21   0
  -6   7  -1   22.17    8.64   0
  -6   7  -1   15.47    9.15   0
  -7   7  -1    4.21    9.39   0
   7   7   1    7.79    7.55   0
  -7   7  -1   19.24    7.81   0
  -8   7  -1   36.25    8.14   0
  -8   7  -1   40.39    9.38   0
   8   7   1   45.37    7.67   0
  -5   8   1    8.39    7.85   0
  -5   8   1    8.14    6.81   0
  -5   8   1   10.49    7.46   0
   5   8  -1    2.72    5.73   0
  -4   8   1    2.74    7.72   0
  -4   8   1   -0.11    6.55   0
  -4   8   1   12.93    7.19   0
   4   8  -1   15.53    6.13   0
   3   8  -1   74.09    6.52   0
  -3   8   1   65.07    7.62   0
  -3   8   1   57.18    6.81   0
   2   8  -1   -0.18    7.46   0
  -2   8   1    9.28    5.70   0
  -2   8   1   -0.87    6.43   0
  -1   8   1  138.31    8.41   0
  -1   8   1  117.77    7.32   0
   1   8  -1  158.28    6.95   0
   0   8   1   -2.57    7.43   0
   0   8  -1    9.54    7.15   0
  -1   8  -1   24.26    6.62   0
   1   8   1   19.60    6.27   0
  -1   8  -1   25.97    7.35   0
   2   8   1  112.88    6.74   0
  -2   8  -1   96.74    8.02   0
  -2   8  -1   87.31    7.37   0
  -3   8  -1   93.59    7.23   0
   3   8   1  114.26    6.71   0
  -3   8  -1   93.28    7.96   0
  -4   8  -1    6.30    6.61   0
  -4   8  -1   -1.67    7.06   0
   4   8   1   -2.40    6.03   0
  -5   8  -1   56.40    7.88   0
   5   8   1   48.98    6.23   0
  -5   8  -1   44.71    7.39   0
  -5   8  -1   40.32    7.18   0
 -13   0   2    9.59    8.09   0
  13   0  -2    5.69    9.41   0
  12   0  -2   14.18    8.29   0
 -12   0   2   15.16    8.14   0
  11   0  -2    6.17    8.70   0
 -11   0   2    2.46    7.66   0
 -10   0   2   28.36    9.73   0
  10   0  -2    8.08    9.96   0
   9   0  -2   12.44   12.67   0
  -9   0   2   -0.02    9.23   0
   8   0  -2   43.41   11.19   0
  -8   0   2   36.92    9.43   0
   7   0  -2   11.51   12.80   0
  -7   0   2    1.85    8.97   0
  -6   0   2  202.79   10.73   0
   6   0  -2  212.16   12.66   0
   5   0  -2    0.17   13.78   0
  -5   0   2   -2.05   11.18   0
  -4   0   2  883.87   17.21   0
   4   0  -2  950.15   19.96   0
  -3   0   2    8.18   20.66   0
   3   0  -2    5.63   24.18   0
  -2   0   2  369.14   22.77   0
   2   0  -2  366.05   21.05   0
  -1   0   2    8.60   21.78   0
   1   0  -2    7.67   22.65   0
   0   0   2  588.79   26.36   0
   0   0  -2  491.62   26.03   0
   0   0   2  551.00   29.31   0
   1   0   2    5.86   28.32   0
   3   0   2   24.67   22.73   0
  -3   0  -2   34.09   23.06   0
   4   0   2 1402.62   23.96   0
  -4   0  -2 1398.72   21.90   0
  -5   0  -2    9.59   12.01   0
   5   0   2   -0.33   14.01   0
   6   0   2 4933.27   29.54   0
  -6   0  -2 4894.32   27.32   0
   7   0   2   -9.00   10.48   0
  -7   0  -2   -8.18   10.31   0
   8   0   2 3318.20   24.94   0
  -8   0  -2 3280.65   21.20   0
   9   0   2   -7.35   11.19   0
  -9   0  -2    2.26    9.32   0
  10   0   2  184.50   11.41   0
 -10   0  -2  192.73   10.71   0
 -11   0  -2   -2.22    8.22   0
  11   0   2   13.06    9.91   0
  12   0   2   35.84   10.17   0
 -12   0  -2   52.96    8.85   0
 -13   0  -2    3.21    7.86   0
  13   0   2    3.43   10.25   0
 -13  -1   2   28.85    8.42   0
  13   1  -2   30.92    8.24   0
 -13   1   2   45.72    8.40   0
  13  -1  -2   39.94    9.26   0
  12   1  -2    6.69    8.56   0
  12  -1  -2    0.34    9.64   0
 -12   1   2    1.95    7.99   0
 -12  -1   2    0.28    7.24   0
 -11   1   2  161.20   10.10   0
  11   1  -2  139.84    9.88   0
 -11  -1   2  151.23    8.27   0
  11  -1  -2  147.13   11.33   0
  10   1  -2  769.46   13.24   0
 -10   1   2  769.67   13.51   0
  10  -1  -2  733.46   15.27   0
 -10  -1   2  763.75   11.27   0
   9  -1  -2  458.50   12.74   0
  -9   1   2  455.96   12.35   0
  -9  -1   2  455.81   10.49   0
   9   1  -2  463.70   10.59   0
   8  -1  -2   52.01   12.82   0
  -8   1   2   47.50   11.00   0
   8   1  -2   65.93   11.28   0
  -8  -1   2   61.11    9.71   0
   7   1  -2   97.01   10.90   0
  -7  -1   2  114.03    9.48   0
  -7   1   2   97.15   12.01   0
   7  -1  -2  110.43   13.39   0
   6  -1  -2   78.38   13.17   0
  -6   1   2   69.13   11.06   0
  -6  -1   2   89.98   10.59   0
   6   1  -2   66.24   11.71   0
  -5  -1   2 3969.51   22.13   0
   5   1  -2 3961.99   23.53   0
  -5   1   2 3936.47   28.09   0
   5  -1  -2 3842.29   28.24   0
   4  -1  -2 3845.33   29.65   0
  -4  -1   2 4033.75   23.69   0
   4   1  -2 4022.87   24.60   0
  -4   1   2 3780.86   28.87   0
  -3   1   2 3186.44   31.66   0
   3   1  -2 3219.57   26.02   0
  -3  -1   2 3225.98   25.26   0
   3  -1  -2 3220.84   31.55   0
   2  -1  -2   31.31   28.96   0
   2   1  -2   26.15   13.40   0
  -2  -1   2   38.58   14.91   0
   2  -1  -2   21.58   22.71   0
  -2   1   2   27.20   22.91   0
  -1  -1   2   12.42   16.61   0
  -1   1   2   17.09   19.72   0
   1   1  -2   11.33   13.84   0
   0  -1   2  104.89   16.06   0
   0   1  -2  114.66   19.78   0
   1   1   2 9721.77   43.15   0
   2   1   2 8218.08   39.63   0
  -3  -1  -2  689.37   17.82   0
  -3   1  -2  607.50   30.42   0
   3  -1   2  616.47   30.49   0
   3   1   2  670.72   18.65   0
  -4   1  -2   91.55   18.38   0
  -4  -1  -2   92.23   11.79   0
   4   1   2   96.31   12.89   0
   4  -1   2   95.17   18.56   0
  -5   1  -2    5.17   13.87   0
   5  -1   2   -0.17   15.33   0
   5   1   2   10.15   11.32   0
  -5  -1  -2    4.17   10.36   0
   6   1   2  747.86   14.26   0
  -6  -1  -2  747.55   12.12   0
   6  -1   2  784.78   19.74   0
  -6   1  -2  730.28   16.93   0
  -7  -1  -2  506.28   11.23   0
   7  -1   2  502.87   16.75   0
   7   1   2  497.17   13.42   0
  -7   1  -2  499.17   14.69   0
  -8   1  -2  307.01   12.13   0
   8   1   2  314.46   11.61   0
   8  -1   2  312.51   13.97   0
  -8  -1  -2  303.74   10.71   0
   9   1   2  797.57   13.37   0
  -9   1  -2  838.83   15.55   0
   9  -1   2  839.27   18.55   0
  -9  -1  -2  827.12   12.11   0
  10   1   2   46.74   11.57   0
  10  -1   2   74.00   12.61   0
 -10  -1  -2   62.14    8.41   0
 -10   1  -2   68.90   11.20   0
 -11  -1  -2   69.76    8.83   0
  11   1   2   65.75    9.26   0
  11  -1   2   68.57   11.43   0
 -11   1  -2   68.55    9.00   0
 -12   1  -2   51.15    9.90   0
 -12  -1  -2   45.98    7.43   0
  12   1   2   50.56   10.04   0
  12  -1   2   43.50    9.79   0
  13   1   2  136.47    9.28   0
 -13   1  -2  124.55   10.29   0
  13  -1   2  124.44   10.31   0
 -13  -1  -2  130.61    9.07   0
  13  -2  -2   37.15    9.57   0
  13   2  -2   31.21    8.85   0
 -13  -2   2   33.50    7.34   0
 -13   2   2   15.12    8.91   0
 -12   2   2   63.41    9.38   0
 -12  -2   2   71.68    7.66   0
  12   2  -2   68.10    9.06   0
  12  -2  -2   60.79    9.82   0
 -11   2   2  181.05   10.32   0
 -11  -2   2  167.02    8.33   0
  11  -2  -2  169.99   10.81   0
  11   2  -2  191.67    9.70   0
 -10   2   2  620.56   13.51   0
  10   2  -2  584.56   12.02   0
  10  -2  -2  591.40   13.82   0
 -10  -2   2  593.44   10.50   0
  -9   2   2   16.89   10.98   0
  -9  -2   2   16.82    6.83   0
   9  -2  -2   16.94   11.31   0
   9   2  -2   27.17    9.98   0
   8  -2  -2  190.80   11.82   0
   8   2  -2  188.32    8.77   0
  -8  -2   2  207.10    9.03   0
  -8   2   2  192.37   12.28   0
   7   2  -2    9.90    8.05   0
  -7   2   2   26.19   12.72   0
  -7  -2   2   26.88    9.00   0
   7  -2  -2   33.23   11.55   0
  -6  -2   2  256.64    8.76   0
   6  -2  -2  267.67   14.80   0
  -6   2   2  255.90   12.16   0
   6  -2  -2  234.62   11.16   0
   6   2  -2  263.92   10.73   0
   5  -2  -2  418.15   14.23   0
   5  -2  -2  412.73   16.56   0
  -5  -2   2  448.70   12.18   0
  -5   2   2  396.58   13.46   0
   5   2  -2  456.47   12.94   0
  -3   2   2   32.86   16.66   0
  -3  -2   2   49.56    9.85   0
   3   2  -2   37.73   10.32   0
  -3   2   2   56.78   13.31   0
  -2  -2   2 2600.57   20.30   0
  -2   2   2 2236.70   26.89   0
   2   2  -2 2310.09   18.11   0
  -2   2   2 2521.91   23.22   0
  -1  -2   2   13.50   11.91   0
   1   2  -2    0.20   12.07   0
   0  -2   2  310.83   17.60   0
   0   2  -2  288.22   17.28   0
   0   2   2  295.90   17.63   0
  -2  -2  -2 7185.63   27.56   0
   2   2   2 6984.97   27.60   0
  -3   2  -2   79.28   14.68   0
  -3   2  -2   82.41   12.03   0
  -3  -2  -2   87.95   12.05   0
   3  -2   2   86.98   11.79   0
   3   2   2   84.11   12.45   0
  -4  -2  -2  962.52   14.35   0
   4  -2   2  961.94   15.96   0
  -4   2  -2  912.47   20.18   0
   4   2   2  963.46   14.95   0
  -5  -2  -2  960.97   14.22   0
   5  -2   2  988.75   15.32   0
   5   2   2  972.53   14.82   0
  -5   2  -2  934.51   20.61   0
   6  -2   2   18.86   11.41   0
  -6  -2  -2   33.40    7.33   0
   6   2   2   24.34    8.20   0
  -6   2  -2   29.75   14.63   0
  -7  -2  -2  241.66    9.30   0
   7   2   2  256.18    8.68   0
   7  -2   2  258.61   15.06   0
   7  -2   2  277.43   12.65   0
  -7   2  -2  250.25   14.66   0
  -8  -2  -2  384.78   10.38   0
   8   2   2  389.97   11.39   0
   8  -2   2  405.72   16.63   0
  -8   2  -2  400.28   15.92   0
   9   2   2   53.11    9.63   0
  -9  -2  -2   51.16    8.46   0
   9  -2   2   62.65   12.46   0
  -9   2  -2   59.17   12.46   0
  10   2   2   30.23    9.03   0
  10  -2   2   19.43   11.88   0
 -10  -2  -2    8.16    7.23   0
 -10   2  -2   10.90   10.25   0
  11   2   2    3.91    8.57   0
 -11  -2  -2   -3.57    7.50   0
  11  -2   2    2.85   10.16   0
 -11   2  -2   -4.87    9.60   0
  12  -2   2  137.40   11.46   0
 -12  -2  -2  136.76    8.97   0
 -12   2  -2  161.08   11.87   0
  12   2   2  140.55    9.31   0
  13   2   2   18.53    9.08   0
 -13  -2  -2    4.53    6.78   0
  13  -2   2    0.67   10.32   0
 -13   2  -2   -0.51    9.62   0
 -13  -3   2    7.62    6.75   0
 -13   3   2   15.02    9.56   0
  12  -3  -2    4.14   10.07   0
 -12  -3   2   -1.51    6.99   0
  12   3  -2    9.67    7.91   0
 -12   3   2    3.67    8.74   0
  11   3  -2  119.78    8.65   0
 -11  -3   2  135.31    7.66   0
 -11   3   2  147.68   10.36   0
  11  -3  -2  142.31   11.90   0
  10   3  -2   29.13    6.74   0
  10  -3  -2   49.46   10.63   0
 -10   3   2   38.04   10.08   0
 -10  -3   2   45.12    7.31   0
  -9   3   2  103.81   12.27   0
  -9  -3   2  103.03    6.78   0
   9   3  -2  120.67    9.46   0
   9  -3  -2  115.72   10.88   0
   8   3  -2   40.19    9.36   0
  -8   3   2   31.38   11.78   0
  -8  -3   2   40.79    8.21   0
   8  -3  -2   35.78   11.61   0
  -7  -3   2   86.80    7.51   0
   7  -3  -2   87.70   11.00   0
   7   3  -2   86.53    9.93   0
  -7   3   2   81.60   10.66   0
   6   3  -2  445.20   10.99   0
   6  -3  -2  440.54   14.97   0
  -6   3   2  444.13   14.45   0
  -6  -3   2  449.19   10.42   0
  -5  -3   2  683.29   11.17   0
  -5   3   2  637.87   13.51   0
   5   3  -2  630.16   10.04   0
  -4  -3   2    7.96    7.14   0
   4   3  -2   11.92    7.45   0
  -4   3   2    4.00   10.17   0
  -4   3   2   10.59   12.64   0
  -3   3   2  657.20   14.50   0
  -3   3   2  679.76   13.25   0
   3   3  -2  659.40   10.68   0
  -3  -3   2  697.08   10.43   0
   2   3  -2  233.80    9.38   0
  -2  -3   2  261.52   11.00   0
   1   3  -2  632.86   12.61   0
  -1   3   2  609.15   12.82   0
  -1  -3   2  636.28   10.89   0
   0  -3   2   24.03    8.90   0
   0   3   2   32.02   10.87   0
   0   3  -2   26.31    8.91   0
   1   3   2   26.27   10.71   0
  -1   3  -2   20.33    8.85   0
  -2   3  -2  845.71   13.84   0
  -2   3  -2  787.61   12.83   0
   2   3   2  827.33   12.69   0
  -2  -3  -2  817.18   10.92   0
  -3   3  -2 4703.44   23.84   0
  -3  -3  -2 4771.25   20.13   0
  -3   3  -2 4716.78   25.23   0
   3   3   2 4640.30   20.06   0
  -4   3  -2  462.97   14.35   0
   4   3   2  481.52   10.20   0
  -4   3  -2  496.02   13.22   0
  -4  -3  -2  507.20    9.76   0
  -4   3  -2  503.14   12.20   0
   4  -3   2  489.17   12.32   0
   5   3   2    9.89    7.41   0
   5  -3   2    7.34    9.70   0
  -5  -3  -2   22.37    8.73   0
  -5   3  -2   12.07   12.75   0
  -6  -3  -2   34.40    9.18   0
   6   3   2   32.32    9.58   0
   6  -3   2   27.30   10.46   0
  -6   3  -2   32.51   13.51   0
  -7  -3  -2  670.46   10.74   0
   7  -3   2  728.74   13.65   0
  -7   3  -2  702.70   18.12   0
   7   3   2  672.01   11.67   0
   8   3   2  376.11   10.42   0
  -8  -3  -2  394.76    9.90   0
   8  -3   2  408.38   12.31   0
  -8   3  -2  411.09   16.54   0
  -9   3  -2    6.44   11.88   0
   9  -3   2   -6.83   10.09   0
   9   3   2   11.42    8.87   0
  -9  -3  -2    4.60    8.27   0
  10   3   2   75.88    7.23   0
 -10   3  -2   66.50   12.26   0
 -10  -3  -2   77.43    7.77   0
  10  -3   2   76.98   10.06   0
  11  -3   2   -0.92    7.80   0
  11   3   2    5.02    7.79   0
 -11   3  -2    2.37   10.52   0
 -11  -3  -2    5.83    6.99   0
  12   3   2   37.37    6.69   0
  12  -3   2   50.02    9.20   0
 -12   3  -2   45.39   11.87   0
 -12  -3  -2   30.30    7.36   0
  12   4  -2    3.82    7.75   0
 -12  -4   2   -1.93    6.54   0
  12  -4  -2    2.16   10.54   0
 -12   4   2    6.25    9.94   0
  11   4  -2   37.98    7.80   0
  11  -4  -2   18.81   11.04   0
 -11  -4   2   26.55    5.68   0
 -11   4   2   25.36    9.42   0
  10   4  -2  187.10    9.23   0
 -10  -4   2  159.37    7.19   0
 -10   4   2  193.59   12.15   0
  -9   4   2   20.82   10.57   0
   9   4  -2   26.43    8.57   0
  -9  -4   2   23.11    7.90   0
  -8   4   2  274.01   13.52   0
  -8  -4   2  262.23    7.86   0
   8   4  -2  229.69    8.43   0
  -7  -4   2  484.49    8.75   0
  -7   4   2  495.77   12.45   0
   7   4  -2  481.42   10.67   0
   6   4  -2  221.19    8.62   0
  -6  -4   2  244.16    8.09   0
  -6   4   2  238.78   10.95   0
  -5  -4   2  190.17    8.17   0
  -5   4   2  205.38   12.91   0
   5   4  -2  186.98    8.53   0
  -5   4   2  207.25   12.49   0
  -4   4   2 3767.81   21.05   0
  -4  -4   2 3826.28   17.30   0
  -4   4   2 3822.27   24.43   0
   4   4  -2 3794.39   17.28   0
   3   4  -2  134.77    9.08   0
  -3  -4   2  116.96    7.38   0
  -3   4   2  124.90   10.16   0
  -2   4   2 1016.06   12.62   0
  -2  -4   2  990.51   10.84   0
   2   4  -2  991.95   12.22   0
  -1   4   2  795.50   12.02   0
  -1  -4   2  798.65   10.33   0
   1   4  -2  809.83   11.82   0
   0  -4   2  712.53   10.51   0
   0   4   2  721.44   10.27   0
   0   4  -2  689.15   10.52   0
   1   4   2   66.91    7.64   0
  -1   4  -2   60.91    7.97   0
  -2   4  -2   30.36    6.73   0
  -2   4  -2   45.06    9.12   0
   2   4   2   26.33    7.09   0
  -3   4  -2  203.54    8.96   0
  -3   4  -2  198.52    9.37   0
   3   4   2  198.19    8.01   0
  -3  -4  -2  208.06    9.09   0
  -4   4  -2  331.78   10.47   0
  -4  -4  -2  326.96    8.42   0
   4   4   2  310.20    8.72   0
  -4   4  -2  322.67   10.30   0
  -5   4  -2   78.48    9.80   0
  -5   4  -2   75.02    9.61   0
  -5  -4  -2   86.86    9.15   0
  -5   4  -2   71.95    9.05   0
   5   4   2   87.68    9.69   0
  -6   4  -2   13.55    9.30   0
  -6   4  -2   12.58   10.97   0
   6   4   2   14.80    7.59   0
  -6  -4  -2    9.23    6.97   0
  -7   4  -2  132.16   10.47   0
  -7  -4  -2  123.42    8.46   0
   7  -4   2  129.40    9.84   0
  -7   4  -2  138.98   12.74   0
   7   4   2  134.22    9.30   0
  -8   4  -2   25.93   12.45   0
   8   4   2    0.70    6.77   0
   8  -4   2   14.86    9.05   0
  -8  -4  -2   21.05    6.12   0
   9   4   2   47.57    8.10   0
   9  -4   2   45.50    8.95   0
  -9   4  -2   51.78   12.17   0
  -9  -4  -2   42.73    5.98   0
  10   4   2  114.19    8.47   0
 -10  -4  -2  130.85    7.67   0
  10  -4   2  120.65   11.24   0
 -10   4  -2  126.38   12.77   0
 -11   4  -2   76.76   12.83   0
  11  -4   2   72.07    9.33   0
 -11  -4  -2   70.90    7.42   0
  11   4   2   61.48    8.03   0
 -12   4  -2  102.77   13.54   0
  12   4   2  100.90    6.96   0
 -12  -4  -2   87.57    7.59   0
  12  -4   2  118.26   11.10   0
  11   5  -2   43.25    6.81   0
 -11  -5   2   53.89    6.28   0
 -11   5   2   59.45   10.56   0
 -10  -5   2   16.60    5.99   0
 -10   5   2    7.05   10.26   0
  10   5  -2   27.29    7.91   0
  -9   5   2  174.32   11.52   0
  -9  -5   2  167.68    7.90   0
   9   5  -2  166.97    7.14   0
  -8  -5   2  263.24    8.72   0
   8   5  -2  257.19    7.70   0
  -8   5   2  290.19   11.62   0
  -7   5   2    9.62    9.06   0
  -7  -5   2   -1.07    6.37   0
   7   5  -2    5.19    8.39   0
  -6   5   2  207.68   10.26   0
  -6  -5   2  213.38    7.46   0
   6   5  -2  213.03    9.52   0
  -5  -5   2   69.56    7.94   0
  -5   5   2   57.81    9.71   0
  -5   5   2   63.24    8.76   0
   5   5  -2   71.97    7.01   0
  -5   5   2   66.80   10.49   0
   4   5  -2   50.67    6.83   0
  -4   5   2   57.24    8.29   0
  -4   5   2   56.52    9.18   0
  -4   5   2   56.16    8.22   0
  -4  -5   2   55.41    7.78   0
  -3  -5   2  975.25   10.36   0
  -3   5   2  961.51   13.42   0
  -3   5   2  999.09   12.06   0
   3   5  -2  964.49   10.53   0
   2   5  -2  296.60   10.07   0
  -2  -5   2  264.84    9.43   0
  -2   5   2  300.24   10.05   0
  -1  -5   2   69.22    7.39   0
   1   5  -2   88.64    9.38   0
  -1   5   2   72.72    9.07   0
   0   5  -2  604.57   11.27   0
   0   5   2  583.45    9.71   0
   1   5   2 1806.04   12.91   0
  -1   5  -2 1797.03   14.26   0
   2   5   2  297.77    9.69   0
  -2   5  -2  286.77    9.41   0
  -2   5  -2  277.42    8.65   0
  -3   5  -2  872.02   11.78   0
  -3   5  -2  852.53   11.78   0
   3   5   2  862.07   11.06   0
  -4  -5  -2   42.98    6.61   0
  -4   5  -2   46.19    8.66   0
  -4   5  -2   38.61    8.35   0
   4   5   2   39.88    8.53   0
  -5   5  -2   61.69    9.04   0
  -5   5  -2   61.51   10.00   0
   5   5   2   64.21    7.01   0
  -5   5  -2   62.30    8.30   0
  -5  -5  -2   59.73    6.65   0
   6   5   2   -6.67    7.20   0
  -6   5  -2    3.81    9.54   0
  -6  -5  -2   30.69    8.37   0
  -6   5  -2    2.20    9.58   0
   7   5   2  592.89    9.36   0
  -7   5  -2  646.40   13.93   0
  -7   5  -2  597.57   12.62   0
  -7  -5  -2  604.60    9.23   0
  -8   5  -2   13.68   10.06   0
  -8  -5  -2   21.54    7.33   0
   8   5   2   11.82    7.85   0
  -8   5  -2   20.03    9.60   0
   9   5   2  118.13    8.24   0
  -9  -5  -2  112.49    7.63   0
  -9   5  -2  114.74   10.52   0
  -9   5  -2  122.76   11.32   0
 -10  -5  -2   14.12    7.41   0
  10   5   2   18.60    7.80   0
 -10   5  -2    5.99    9.96   0
 -10   5  -2   12.44   11.28   0
  11   5   2    6.01    7.76   0
 -11  -5  -2   -1.89    5.98   0
 -11   5  -2    3.98    9.82   0
 -11   5  -2   -5.67   10.80   0
  -9   6   2   26.10    8.16   0
   9   6  -2   45.10    8.00   0
  -9  -6   2   37.86    7.36   0
  -9   6   2   41.01    8.50   0
   8   6  -2  146.62    8.43   0
  -8   6   2  158.81    9.51   0
  -8  -6   2  151.48    6.91   0
  -8   6   2  127.50    8.12   0
  -7  -6   2   79.39    7.96   0
  -7   6   2   58.58    7.69   0
  -7   6   2   70.52    8.81   0
   7   6  -2   52.84    8.40   0
  -6   6   2   31.03    7.47   0
  -6   6   2   38.65    8.52   0
  -6  -6   2   14.21    7.20   0
  -6   6   2   37.64    9.45   0
   6   6  -2   40.84    7.85   0
  -5  -6   2   33.88    6.16   0
  -5   6   2   25.15    8.45   0
  -5   6   2   35.55   10.08   0
  -5   6   2   29.74    7.66   0
   5   6  -2   34.94    6.48   0
  -4  -6   2   14.28    6.24   0
   4   6  -2    9.47    6.88   0
  -4   6   2   10.27    8.97   0
  -4   6   2   19.88    7.83   0
  -4   6   2   16.49    8.82   0
   3   6  -2   96.92    9.11   0
  -3   6   2   84.31    7.81   0
  -3   6   2   84.21    6.90   0
  -3  -6   2   76.33    6.78   0
   2   6  -2   10.78    6.95   0
  -2   6   2    7.91    7.15   0
   1   6  -2  385.15    9.98   0
  -1   6   2  366.25   10.01   0
   0   6  -2  329.54    8.53   0
   0   6   2  330.22    8.51   0
   1   6   2   16.25    8.49   0
  -1   6  -2    1.08    7.01   0
  -2   6  -2  119.62    8.25   0
   2   6   2  147.82    8.62   0
  -2   6  -2  129.80    8.79   0
  -3   6  -2  115.18    8.56   0
  -3   6  -2  122.74    7.82   0
   3   6   2  131.82    9.20   0
  -4   6  -2   59.09    8.03   0
   4   6   2   52.48    8.00   0
  -4   6  -2   61.41    8.31   0
  -5   6  -2   23.78    7.32   0
  -5   6  -2   30.45    7.34   0
  -5   6  -2   13.77    8.23   0
   5   6   2   22.88    6.34   0
  -6   6  -2  182.76   10.41   0
  -6  -6  -2  183.92    7.85   0
  -6   6  -2  210.21    8.90   0
   6   6   2  189.32    7.16   0
  -6   6  -2  176.17    9.36   0
  -7   6  -2   52.21   10.18   0
   7   6   2   40.68    8.20   0
  -7   6  -2   37.32    8.79   0
  -7  -6  -2   39.72    6.30   0
  -8   6  -2  167.43   11.33   0
  -8  -6  -2  161.49    7.89   0
  -8   6  -2  162.06    9.73   0
   8   6   2  181.17    7.40   0
  -9  -6  -2   13.28    6.86   0
  -9   6  -2    2.44    9.48   0
   9   6   2    6.61    6.13   0
  -9   6  -2    0.60    7.87   0
  -8   7   2   22.00    7.24   0
  -8   7   2   22.67    8.30   0
   8   7  -2   25.53    6.20   0
  -8  -7   2   32.14    7.26   0
  -7  -7   2    8.62    5.59   0
  -7   7   2    0.33    7.86   0
  -7   7   2  -16.06    7.32   0
   7   7  -2   16.16    7.32   0
  -6   7   2   15.34    8.11   0
  -6   7   2    2.83    9.56   0
  -6   7   2    6.17    7.97   0
  -6  -7   2    8.03    5.62   0
   6   7  -2    3.83    5.99   0
  -5   7   2   25.16    8.17   0
  -5   7   2   27.04    7.15   0
   5   7  -2   20.26    7.28   0
  -5  -7   2   24.56    6.98   0
  -5   7   2   35.50    8.66   0
  -4   7   2   17.72    7.51   0
   4   7  -2   14.78    6.10   0
  -4   7   2   10.00    7.73   0
  -4   7   2   12.53    7.80   0
  -3   7   2  356.57    9.73   0
  -3   7   2  371.13    9.41   0
   3   7  -2  387.61    8.09   0
   2   7  -2   21.41    6.42   0
  -2   7   2   22.48    7.54   0
  -2   7   2   18.38    6.96   0
   1   7  -2   13.45    6.42   0
  -1   7   2   20.87    7.72   0
   0   7   2  258.22    8.88   0
   0   7  -2  290.42    8.93   0
   1   7   2   40.29    7.89   0
  -1   7  -2   20.99    6.93   0
  -1   7  -2   28.97    7.45   0
  -2   7  -2   17.99    6.74   0
   2   7   2    1.24    7.62   0
  -2   7  -2   27.31    7.58   0
   3   7   2  138.76    7.00   0
  -3   7  -2  122.36    7.40   0
  -3   7  -2  131.29    8.20   0
  -4   7  -2  142.29    7.83   0
   4   7   2  142.44    8.25   0
  -4   7  -2  128.67    7.64   0
  -5   7  -2   -1.34    6.86   0
  -5   7  -2    6.10    7.01   0
   5   7   2   18.69    7.21   0
  -5   7  -2    3.72    7.51   0
  -6   7  -2   55.87    8.91   0
  -6   7  -2   46.80    7.28   0
  -6   7  -2   43.84    9.27   0
   6   7   2   56.34    6.41   0
   7   7   2   54.35    6.34   0
  -7   7  -2   36.71    8.11   0
  -7   7  -2   50.16    8.13   0
  -8   7  -2   90.36    8.90   0
   8   7   2   98.35    6.79   0
  -8   7  -2  111.76   10.13   0
  -5   8   2    8.63    6.81   0
  -5   8   2    5.46    7.68   0
   5   8  -2   11.27    5.85   0
  -5   8   2   16.18    8.00   0
  -4   8   2    4.94    7.60   0
   4   8  -2   14.92    5.93   0
  -4   8   2    4.87    7.02   0
  -4   8   2    4.06    7.79   0
  -3   8   2   11.57    6.55   0
  -3   8   2   24.62    5.71   0
   3   8  -2   15.01    6.11   0
  -2   8   2   50.57    6.63   0
   2   8  -2   52.76    7.66   0
  -2   8   2   63.99    6.07   0
  -1   8   2   29.64    7.34   0
   1   8  -2   18.57    6.31   0
   0   8   2   68.48    7.92   0
   0   8  -2   78.31    7.75   0
   0   8  -2   72.94    6.01   0
  -1   8  -2    7.15    6.35   0
  -1   8  -2   11.97    7.21   0
   1   8   2   10.88    7.39   0
   2   8   2  347.73    7.95   0
  -2   8  -2  300.22    9.39   0
  -2   8  -2  293.12    8.52   0
   3   8   2   31.89    6.05   0
  -3   8  -2   18.49    7.24   0
  -3   8  -2   21.38    6.78   0
  -4   8  -2  109.23    8.01   0
  -4   8  -2   81.20    7.42   0
   4   8   2   89.40    6.82   0
   5   8   2   11.94    7.27   0
  -5   8  -2   21.25    7.87   0
  -5   8  -2   12.35    6.91   0
  -5   8  -2   14.53    7.76   0
 -13   0   3   94.76    9.01   0
  13   0  -3   80.29    9.00   0
 -12   0   3   14.81    7.16   0
  12   0  -3   10.32    7.94   0
 -11   0   3  151.47    8.28   0
  11   0  -3  138.30    9.52   0
  10   0  -3    1.91    9.84   0
 -10   0   3    2.91    8.21   0
  -9   0   3   36.92    9.03   0
   9   0  -3   54.96   10.46   0
   8   0  -3   -7.62   11.14   0
  -8   0   3    5.17   10.99   0
  -7   0   3   83.26    9.63   0
   7   0  -3   89.57   11.63   0
  -6   0   3    1.78   10.53   0
   6   0  -3   -0.40   12.30   0
  -5   0   3  651.39   13.87   0
   5   0  -3  684.15   16.24   0
  -4   0   3    0.19   11.32   0
   4   0  -3   -0.61   16.01   0
  -3   0   3   85.62   20.79   0
   3   0  -3   90.90   23.73   0
  -2   0   3   38.72   17.13   0
   2   0  -3   55.84   23.97   0
  -1   0   3 5168.53   39.71   0
   1   0  -3 5427.91   42.72   0
   0   0   3    3.36   24.04   0
   0   0   3    0.60   19.88   0
   0   0  -3    1.49   23.68   0
  -2   0  -3   17.98   23.83   0
   2   0   3   25.16   23.90   0
  -3   0  -3  265.35   23.33   0
   3   0   3  262.07   25.55   0
  -4   0  -3   -2.94   14.46   0
   4   0   3    0.90   16.38   0
  -5   0  -3 3317.61   26.19   0
   5   0   3 3317.48   27.89   0
  -6   0  -3   10.66   10.75   0
   6   0   3    1.39   12.97   0
   7   0   3 4956.62   29.59   0
  -7   0  -3 4960.42   27.09   0
  -8   0  -3    7.17    9.96   0
   8   0   3   -5.50   12.46   0
  -9   0  -3   12.17    9.17   0
   9   0   3   16.04   12.53   0
 -10   0  -3   -1.84   10.30   0
  10   0   3  -13.03   12.15   0
  11   0   3  164.90   12.20   0
 -11   0  -3  184.67    9.75   0
  12   0   3    3.24   10.04   0
 -12   0  -3   13.03    8.46   0
 -13   0  -3   11.82    7.92   0
  13   0   3    3.67   10.32   0
 -13  -1   3   -2.33    7.67   0
  13  -1  -3    5.17    9.28   0
  13   1  -3   13.81    9.36   0
 -13   1   3   -3.15    7.23   0
 -12   1   3    6.66    7.16   0
  12  -1  -3   21.97    8.97   0
 -12  -1   3   14.05    7.20   0
  12   1  -3   14.26    8.72   0
  11   1  -3   67.35    9.61   0
  11  -1  -3   65.18   10.85   0
 -11  -1   3   66.30    7.99   0
 -11   1   3   67.59    9.50   0
 -10   1   3   -5.19   10.17   0
  10  -1  -3    9.82   11.49   0
  10   1  -3    6.05   10.69   0
 -10  -1   3    2.61    8.70   0
  -9   1   3   -2.34    9.19   0
   9  -1  -3   10.19   10.50   0
  -9  -1   3    0.31    8.74   0
   9   1  -3    9.03   10.25   0
  -8  -1   3   23.62    8.92   0
  -8   1   3   28.56   11.53   0
   8  -1  -3    8.67   11.15   0
   8   1  -3   26.40   10.38   0
   7  -1  -3  861.45   15.12   0
   7   1  -3  836.39   13.36   0
  -7  -1   3  855.29   12.25   0
  -7   1   3  837.84   14.64   0
  -6  -1   3  719.01   12.83   0
   6   1  -3  711.09   14.15   0
  -6   1   3  683.95   13.30   0
   6  -1  -3  711.44   14.71   0
   5   1  -3 2721.78   20.33   0
  -5  -1   3 2546.72   17.49   0
  -5   1   3 2572.02   22.60   0
   5  -1  -3 2628.67   23.74   0
  -4   1   3 4098.92   27.98   0
   4  -1  -3 4227.98   30.59   0
   4   1  -3 4078.26   23.03   0
  -4  -1   3 4320.62   23.99   0
  -3   1   3 2123.57   27.27   0
   3  -1  -3 2172.63   27.41   0
  -3  -1   3 2224.01   22.67   0
   3   1  -3 2232.75   23.86   0
  -2   1   3   17.21   18.57   0
  -2  -1   3   29.76   16.00   0
   2   1  -3   29.32   16.83   0
   2  -1  -3   16.18   23.04   0
  -1  -1   3  317.43   15.45   0
   1   1  -3  319.29   15.68   0
  -1   1   3  363.07   20.97   0
   1  -1  -3  335.39   20.62   0
   0   1  -3 8555.48   46.45   0
  -1   1  -3  510.05   17.07   0
   1  -1   3  528.85   24.86   0
  -1   1  -3  517.41   24.38   0
   1  -1   3  520.49   16.83   0
   1   1   3  522.04   19.34   0
   2  -1   3  804.21   19.69   0
  -2  -1  -3  800.64   21.47   0
  -2   1  -3  760.12   35.19   0
   2   1   3  772.98   21.88   0
  -3  -1  -3 1243.13   19.34   0
   3   1   3 1260.02   19.96   0
  -3   1  -3 1165.56   39.37   0
  -4  -1  -3   67.76   11.14   0
   4  -1   3   75.14   21.24   0
   4   1   3   74.19   12.11   0
  -4   1  -3   65.60   19.43   0
   5   1   3    4.56   10.89   0
   5  -1   3    6.94   17.23   0
  -5   1  -3    9.23   14.92   0
  -5  -1  -3    4.44   11.72   0
   6   1   3  388.25   11.65   0
  -6   1  -3  387.64   15.80   0
  -6  -1  -3  409.04   12.22   0
   6  -1   3  404.05   18.62   0
   7  -1   3   20.00   14.05   0
   7   1   3    7.57   11.35   0
  -7   1  -3   19.29   12.18   0
  -7  -1  -3   17.06    8.76   0
   8  -1   3  148.61   13.97   0
  -8  -1  -3  146.59   11.08   0
  -8   1  -3  152.71   11.95   0
   8   1   3  151.52   12.39   0
   9   1   3  276.78   11.04   0
  -9  -1  -3  280.78   10.47   0
  -9   1  -3  287.35   13.53   0
   9  -1   3  287.84   15.19   0
  10  -1   3   29.90   12.08   0
 -10  -1  -3   34.10    9.08   0
 -10   1  -3   27.01    9.67   0
  10   1   3   20.76    9.38   0
 -11   1  -3   79.75   11.42   0
  11   1   3   71.95   10.37   0
  11  -1   3   77.91   11.80   0
 -11  -1  -3   76.79    8.76   0
 -12   1  -3   60.59    9.70   0
  12  -1   3   62.25   11.21   0
 -12  -1  -3   67.96    7.72   0
  12   1   3   60.69   10.28   0
  13  -1   3   14.14   10.23   0
  13   1   3   16.50    8.03   0
 -13   1  -3   19.18    9.93   0
 -13  -1  -3    8.67    7.04   0
 -13  -2   3   18.74    7.15   0
  13   2  -3   22.13    8.55   0
 -13   2   3   30.23    8.34   0
  13  -2  -3   16.08    9.04   0
 -12  -2   3   13.66    7.48   0
  12  -2  -3   20.93    9.70   0
 -12   2   3   25.69    9.15   0
  12   2  -3   23.86    8.84   0
  11  -2  -3  104.58   10.76   0
 -11  -2   3   98.27    8.02   0
 -11   2   3   93.99    9.85   0
  11   2  -3  102.75    9.42   0
 -10  -2   3   98.80    7.79   0
  10   2  -3  128.34   10.52   0
  10  -2  -3  118.45   12.12   0
 -10   2   3  121.30   11.38   0
   9   2  -3    5.81    9.82   0
  -9  -2   3    3.64    6.74   0
   9  -2  -3    9.26   10.74   0
  -9   2   3   19.96   10.82   0
  -8   2   3   23.06   11.83   0
   8  -2  -3   20.42   10.08   0
  -8  -2   3   16.66    8.47   0
   8   2  -3   33.75    9.56   0
   7  -2  -3  725.21   13.77   0
  -7  -2   3  783.72   11.46   0
  -7   2   3  775.68   15.91   0
   7   2  -3  761.24   12.40   0
   6  -2  -3 2031.43   25.14   0
   6  -2  -3 1903.28   17.84   0
  -6  -2   3 1978.44   14.93   0
  -6   2   3 1902.61   17.98   0
   6   2  -3 1906.25   14.19   0
   5   2  -3 2168.04   16.12   0
  -5   2   3 2156.05   19.21   0
   5  -2  -3 2264.17   28.34   0
  -5  -2   3 2336.38   17.17   0
   5  -2  -3 2154.97   18.76   0
  -4   2   3 2904.53   24.23   0
  -4  -2   3 3157.72   19.15   0
   4  -2  -3 2935.95   33.22   0
   4   2  -3 3039.94   19.32   0
   4  -2  -3 2829.25   22.97   0
   3   2  -3   74.44   10.27   0
  -3   2   3   56.76   14.18   0
  -3  -2   3   75.03   11.86   0
  -3   2   3   45.82   19.22   0
   2   2  -3  210.63   14.24   0
  -2   2   3  199.03   16.14   0
  -2  -2   3  183.41   11.38   0
  -1  -2   3   24.74   11.68   0
   1   2  -3   35.65   15.57   0
   0  -2   3 1779.81   21.18   0
   0   2  -3 1752.46   21.51   0
  -1   2  -3  391.23   13.43   0
  -1   2  -3  451.15   16.97   0
   1  -2   3  466.07   17.52   0
   1   2   3  435.81   13.65   0
  -2   2  -3 2254.01   25.11   0
  -2   2  -3 2275.37   20.54   0
   2   2   3 2315.42   19.97   0
   2  -2   3 2160.30   19.63   0
  -2  -2  -3 2239.77   17.72   0
  -3   2  -3  390.12   15.41   0
   3   2   3  394.84   13.11   0
  -3  -2  -3  409.00   10.95   0
   3  -2   3  424.13   14.40   0
  -3   2  -3  424.69   13.01   0
   4  -2   3  517.02   15.04   0
  -4   2  -3  491.94   17.86   0
  -4  -2  -3  489.74   10.74   0
   4   2   3  493.02   11.25   0
  -5  -2  -3 2639.33   18.24   0
   5   2   3 2624.80   18.82   0
  -5   2  -3 2575.76   28.52   0
   5  -2   3 2803.51   20.67   0
   6  -2   3   27.56   11.11   0
  -6  -2  -3   10.82    8.63   0
   6   2   3   15.90    9.62   0
  -6   2  -3   12.58   16.15   0
   7   2   3   75.07    9.63   0
  -7  -2  -3   54.93    8.87   0
   7  -2   3   69.94   10.01   0
  -7   2  -3   59.95   13.79   0
   8   2   3   18.46    9.43   0
  -8  -2  -3   25.31    8.66   0
  -8   2  -3   16.21   13.35   0
   8  -2   3   23.17   13.47   0
  -9  -2  -3   12.32    8.18   0
   9  -2   3   16.54   12.94   0
  -9   2  -3    9.56   12.70   0
   9   2   3   18.81    9.34   0
 -10  -2  -3  158.55    8.30   0
 -10   2  -3  168.32   13.39   0
  10   2   3  154.07    9.36   0
  10  -2   3  164.67   13.30   0
 -11  -2  -3  169.29    8.29   0
  11  -2   3  168.13   12.84   0
  11   2   3  178.20    9.34   0
 -11   2  -3  176.47   12.42   0
  12   2   3    4.77    8.05   0
 -12  -2  -3   -1.62    7.09   0
  12  -2   3    5.44   10.71   0
 -12   2  -3    7.70   10.68   0
 -13  -2  -3  103.08    7.98   0
  13   2   3  116.54   10.22   0
 -13   2  -3  111.54   12.61   0
 -12   3   3  141.76   10.11   0
 -12  -3   3  145.53    7.92   0
  12   3  -3  156.83    9.29   0
  12  -3  -3  148.66   12.95   0
 -11  -3   3    4.46    7.06   0
  11   3  -3   -6.10    8.47   0
  11  -3  -3   10.37   10.47   0
  11  -3  -3    5.20    9.40   0
 -11   3   3   12.17    9.49   0
 -10  -3   3   95.96    7.66   0
  10  -3  -3  113.32    9.86   0
  10  -3  -3  111.58   11.26   0
 -10   3   3  116.08   10.41   0
  10   3  -3  119.67    8.77   0
   9  -3  -3   76.16   12.49   0
   9  -3  -3   68.74    9.69   0
  -9   3   3   66.90   12.29   0
   9   3  -3   74.60    9.42   0
  -9  -3   3   74.51    7.96   0
   8   3  -3  190.21   10.27   0
  -8   3   3  168.20   12.44   0
  -8  -3   3  183.16    9.23   0
   8  -3  -3  162.24   12.77   0
  -7   3   3    4.10   12.60   0
   7  -3  -3   16.46   12.09   0
   7   3  -3    3.78    8.04   0
  -7  -3   3   26.08    8.98   0
  -6   3   3 1336.93   17.47   0
   6   3  -3 1267.41   11.85   0
  -6  -3   3 1350.24   12.90   0
  -5  -3   3  513.98    9.03   0
   5   3  -3  509.38   10.94   0
  -5   3   3  505.51   12.55   0
  -4   3   3   45.46   14.59   0
  -4   3   3   47.96   10.90   0
  -4  -3   3   55.22    7.99   0
   4   3  -3   50.35    9.58   0
  -3   3   3  231.92   13.48   0
  -3  -3   3  257.64   10.17   0
   3   3  -3  242.23    8.87   0
  -3   3   3  241.55   12.08   0
  -2  -3   3    7.58    9.95   0
   2   3  -3    5.02   10.17   0
   1   3  -3   13.66   10.51   0
  -1  -3   3    6.44    8.68   0
   0   3   3 1156.32   12.79   0
   0  -3   3 1216.24   14.78   0
   0   3  -3 1193.24   15.08   0
   1  -3   3  737.64   13.53   0
  -1   3  -3  707.33   11.70   0
   1   3   3  728.56   12.58   0
  -1   3  -3  722.31   12.27   0
  -2   3  -3    2.81    9.36   0
  -2  -3  -3   12.65    8.32   0
  -2   3  -3   11.21    9.57   0
   2   3   3   16.97    9.94   0
  -3  -3  -3   31.27    7.95   0
  -3   3  -3  -10.28   10.20   0
   3   3   3   23.74    8.41   0
  -3   3  -3   33.97    9.84   0
  -4   3  -3  275.93   10.28   0
  -4  -3  -3  271.42    8.77   0
  -4   3  -3  269.88   11.94   0
   4  -3   3  271.14   10.84   0
   4   3   3  265.87    9.11   0
  -4   3  -3  266.40   12.74   0
  -5   3  -3  175.89   13.61   0
  -5   3  -3  167.30   12.64   0
   5  -3   3  170.01    9.19   0
   5   3   3  171.20    7.96   0
  -5  -3  -3  175.17    7.56   0
   6  -3   3 1644.32   17.31   0
  -6   3  -3 1592.15   21.72   0
  -6  -3  -3 1523.12   12.57   0
   6   3   3 1518.38   14.25   0
   7   3   3   40.98    9.06   0
   7  -3   3   29.06   10.30   0
  -7  -3  -3   30.03    6.99   0
  -7   3  -3   31.71   14.21   0
   8   3   3    4.30    8.84   0
  -8   3  -3    9.37   14.73   0
  -8  -3  -3   -2.69    7.75   0
   8  -3   3   13.44   10.20   0
   9  -3   3   -6.74    8.78   0
  -9  -3  -3    6.79    8.23   0
   9   3   3   -7.94    8.97   0
  -9   3  -3   -1.03   12.25   0
  10  -3   3  128.87   10.57   0
 -10   3  -3  121.09   13.18   0
  10   3   3  115.96    9.00   0
 -10  -3  -3  113.66    8.03   0
  11  -3   3    8.51    8.64   0
 -11  -3  -3    6.01    7.01   0
 -11   3  -3    2.04   12.05   0
  11   3   3   -2.32    7.70   0
  12  -3   3  127.66   10.28   0
  12   3   3  127.50    8.91   0
 -12  -3  -3  112.85    8.18   0
 -12   3  -3  130.09   14.64   0
  12   4  -3    8.35    7.74   0
 -12   4   3    1.84    9.17   0
 -12  -4   3    7.60    6.76   0
  11   4  -3   20.69    7.77   0
 -11   4   3   -0.37   10.08   0
 -11  -4   3   11.88    5.51   0
 -10   4   3   16.22   10.48   0
  10   4  -3   28.46    6.75   0
 -10  -4   3   10.66    5.95   0
  -9   4   3   -3.50    8.91   0
   9   4  -3    8.14    8.66   0
  -9  -4   3   11.21    6.45   0
   8   4  -3   55.78    7.71   0
  -8  -4   3   60.96    8.49   0
  -8   4   3   61.84   10.44   0
  -7   4   3  190.49   12.63   0
   7   4  -3  180.55   10.12   0
  -7  -4   3  197.16    9.25   0
  -6   4   3  225.00   11.26   0
  -6  -4   3  233.84    7.65   0
   6   4  -3  234.80    8.18   0
  -5  -4   3 1887.98   13.98   0
  -5   4   3 1901.46   17.14   0
   5   4  -3 1848.83   13.17   0
  -5   4   3 1983.10   21.62   0
  -4   4   3   78.69   11.27   0
  -4  -4   3   58.13    7.55   0
  -4   4   3   66.80   12.01   0
   4   4  -3   54.29    7.72   0
  -3  -4   3    8.97    6.98   0
  -3   4   3   13.62    9.42   0
   3   4  -3    5.75    8.66   0
  -3   4   3   11.41    9.66   0
  -2   4   3   31.94    9.76   0
  -2  -4   3  117.25    9.44   0
   2   4  -3   75.98    7.67   0
  -1   4   3  422.84    9.42   0
   1   4  -3  413.49    9.33   0
  -1  -4   3  416.89   10.37   0
   0   4   3  212.51    8.49   0
   0  -4   3  216.88   10.18   0
   0   4  -3  209.99   10.44   0
   1   4   3  338.87    8.61   0
  -1   4  -3  308.20    9.58   0
  -1   4  -3  330.85   10.78   0
  -2   4  -3  829.90   12.29   0
   2   4   3  807.80   10.04   0
  -2   4  -3  765.77   10.15   0
   3   4   3   38.00    7.31   0
  -3  -4  -3   33.00    8.29   0
  -3   4  -3   33.52    8.10   0
  -3   4  -3   38.45    8.50   0
  -4  -4  -3  359.32    8.61   0
  -4   4  -3  372.58   12.23   0
  -4   4  -3  366.76   10.50   0
   4   4   3  351.61    9.23   0
   5   4   3   31.80    7.96   0
  -5   4  -3   26.83   10.22   0
  -5   4  -3   31.08   10.25   0
  -5  -4  -3   27.49    8.53   0
   6  -4   3    1.25    7.88   0
  -6   4  -3    7.26   10.79   0
  -6   4  -3    8.57    8.88   0
   6   4   3    8.17    7.41   0
  -6  -4  -3   10.31    8.45   0
   7  -4   3    3.66    8.97   0
   7   4   3   19.77    8.77   0
  -7   4  -3   -1.91   12.90   0
  -7  -4  -3    4.43    8.03   0
  -7   4  -3    1.71    9.43   0
  -8   4  -3   45.90   12.63   0
   8  -4   3   46.12    9.78   0
  -8  -4  -3   47.78    6.29   0
   8   4   3   44.88    7.09   0
  -8   4  -3   42.40   10.64   0
  -9  -4  -3   23.85    7.29   0
   9   4   3   22.91    7.98   0
  -9   4  -3   18.15   10.90   0
   9  -4   3   29.17    8.93   0
  -9   4  -3   28.76   13.04   0
 -10   4  -3   42.20   11.47   0
 -10  -4  -3   48.51    6.08   0
  10   4   3   34.28    6.79   0
 -10   4  -3   44.49   12.01   0
  10  -4   3   49.88    9.51   0
 -11  -4  -3  119.59    7.83   0
 -11   4  -3  121.29   13.16   0
  11   4   3  122.38    8.58   0
 -11   4  -3  123.38   13.33   0
  11  -4   3  124.75   10.14   0
  12   4   3   20.98    7.50   0
 -12   4  -3    1.21   13.13   0
 -12  -4  -3    5.10    5.64   0
 -12   4  -3    3.62   13.31   0
  12  -4   3    4.66    8.77   0
 -11  -5   3    9.45    5.63   0
  11   5  -3   12.13    7.79   0
 -11   5   3    6.18    9.65   0
 -10  -5   3   96.70    6.77   0
  10   5  -3  112.53    7.13   0
 -10   5   3  110.56   10.89   0
  -9   5   3   34.49    9.01   0
   9   5  -3   27.56    6.55   0
  -9  -5   3   38.23    7.26   0
  -8   5   3    7.36   10.52   0
  -8  -5   3    9.94    7.34   0
   8   5  -3    9.52    6.62   0
   7   5  -3   24.38    8.51   0
  -7  -5   3   25.97    6.51   0
  -7   5   3   22.76   10.38   0
  -6  -5   3  487.48    8.78   0
  -6   5   3  522.75   11.99   0
   6   5  -3  534.52   10.87   0
  -5   5   3   87.20    9.74   0
  -5  -5   3   85.86    6.67   0
  -5   5   3   80.98   10.61   0
   5   5  -3   87.30    8.72   0
  -4  -5   3    7.10    6.41   0
   4   5  -3   21.18    8.22   0
  -4   5   3   16.27    9.02   0
  -4   5   3    8.34    9.15   0
  -4   5   3   12.60    6.40   0
  -3  -5   3   25.39    8.39   0
  -3   5   3   29.80    9.76   0
  -3   5   3   41.20    8.61   0
   3   5  -3   26.68    8.67   0
   2   5  -3  111.62    9.45   0
  -2   5   3  113.77    9.19   0
  -2  -5   3   98.59    7.61   0
  -1   5   3  107.77    7.63   0
  -1  -5   3  103.69    8.96   0
   1   5  -3  106.41    9.53   0
   0   5  -3  397.79   10.65   0
   0   5   3  397.50   10.56   0
  -1   5  -3   19.15    7.77   0
   1   5   3   32.31    7.34   0
  -1   5  -3   16.75    6.85   0
  -2   5  -3  438.60    8.52   0
  -2   5  -3  452.88   10.17   0
   2   5   3  470.40    8.97   0
  -3   5  -3   53.77    8.60   0
   3   5   3   60.92    7.03   0
  -3   5  -3   44.59    8.17   0
  -4   5  -3  605.34   11.03   0
   4   5   3  625.40    9.10   0
  -4   5  -3  623.15   11.89   0
  -5   5  -3   98.35   10.09   0
  -5   5  -3   73.00    8.50   0
   5   5   3   89.29    7.28   0
  -5  -5  -3   94.54    8.03   0
  -5   5  -3  100.18    9.45   0
  -6  -5  -3  870.35   10.07   0
  -6   5  -3  925.41   14.98   0
   6   5   3  915.89   10.48   0
  -6   5  -3  874.87   14.41   0
  -7   5  -3   37.91   10.36   0
  -7  -5  -3   40.41    8.37   0
  -7   5  -3   19.30    9.00   0
   7   5   3   23.83    6.69   0
   8   5   3  106.74    7.22   0
  -8  -5  -3  112.51    6.58   0
  -8   5  -3  120.30   12.03   0
  -8   5  -3   97.15   10.22   0
  -9   5  -3   23.05   11.39   0
   9   5   3   18.70    6.37   0
  -9  -5  -3   16.97    7.21   0
  -9   5  -3   19.89    9.57   0
 -10  -5  -3   26.05    6.79   0
  10   5   3   24.45    6.09   0
 -10   5  -3   19.53   10.32   0
 -10   5  -3   24.86   12.65   0
 -11  -5  -3    8.31    7.00   0
 -11   5  -3    5.42   10.55   0
 -11   5  -3    7.10   11.69   0
  11   5   3    7.26    7.53   0
 -10   6   3    3.16    7.64   0
  -9  -6   3    5.85    5.82   0
  -9   6   3    6.43    8.08   0
   9   6  -3   12.89    6.21   0
  -9   6   3   17.85    8.31   0
  -8   6   3    4.80    8.37   0
   8   6  -3    0.69    6.25   0
  -8   6   3    9.46    7.12   0
  -8  -6   3   -3.63    5.72   0
  -7  -6   3  118.27    7.87   0
  -7   6   3  101.50    7.86   0
   7   6  -3  103.70    7.09   0
  -7   6   3  110.69    9.14   0
  -6   6   3    1.00    8.76   0
  -6  -6   3   -4.19    7.00   0
  -6   6   3   -1.06    7.04   0
  -6   6   3    8.67    8.08   0
   6   6  -3    5.73    7.45   0
  -5   6   3  485.52    9.91   0
  -5  -6   3  466.98    8.00   0
   5   6  -3  450.61    8.34   0
  -5   6   3  496.93   12.90   0
  -5   6   3  473.51    9.64   0
  -4  -6   3  399.78    9.48   0
  -4   6   3  389.60    9.95   0
  -4   6   3  382.13    9.54   0
  -4   6   3  349.25   10.19   0
   4   6  -3  396.37    8.70   0
  -3   6   3   20.91    8.53   0
   3   6  -3   27.79    6.88   0
  -3   6   3   14.25    8.13   0
  -3  -6   3   20.45    6.72   0
   2   6  -3  170.15    9.36   0
  -2  -6   3  156.90    8.77   0
  -2   6   3  140.88    8.98   0
  -1   6   3  528.56    9.02   0
   1   6  -3  495.27    9.17   0
   0   6   3  140.49    9.08   0
   0   6  -3  153.84    7.85   0
   1   6   3  460.26    9.75   0
  -1   6  -3  416.32    9.07   0
  -1   6  -3  368.62    8.04   0
  -2   6  -3  121.32    7.99   0
  -2   6  -3  129.65    9.06   0
   2   6   3  142.28    8.75   0
   3   6   3    7.43    8.19   0
  -3   6  -3   12.38    8.10   0
  -3   6  -3   -5.06    7.72   0
   4   6   3  172.43    8.92   0
  -4   6  -3  176.10    8.16   0
  -4   6  -3  161.59    9.33   0
   5   6   3  130.23    6.81   0
  -5   6  -3  135.25    9.02   0
  -5   6  -3  137.54    8.15   0
  -5   6  -3  134.26    9.84   0
   6   6   3   38.53    7.70   0
  -6   6  -3   35.28    8.39   0
  -6   6  -3   31.31    8.87   0
  -6   6  -3   34.16    8.28   0
   7   6   3  407.34    8.43   0
  -7   6  -3  398.74   11.36   0
  -7   6  -3  397.65   12.47   0
  -7  -6  -3  376.10    7.89   0
  -8  -6  -3   24.97    7.28   0
  -8   6  -3   38.61    9.66   0
   8   6   3   12.16    6.53   0
  -8   6  -3   30.40    8.38   0
  -9   6  -3   -1.49    8.23   0
  -9  -6  -3    3.21    5.71   0
  -9   6  -3   -3.17    9.49   0
   9   6   3    8.24    7.53   0
  -8   7   3   34.47    8.40   0
  -8   7   3   39.82    7.15   0
  -8  -7   3   36.01    6.01   0
   8   7  -3   22.33    7.71   0
  -7  -7   3   -2.80    7.07   0
  -7   7   3   10.07    7.96   0
   7   7  -3   10.03    5.88   0
  -7   7   3   -0.76    6.50   0
  -6   7   3   57.94    9.50   0
  -6   7   3   64.24    8.33   0
   6   7  -3   73.60    7.66   0
  -6   7   3   76.27    7.23   0
  -6  -7   3   63.97    7.42   0
   5   7  -3  142.21    6.88   0
  -5   7   3  125.94    9.59   0
  -5   7   3  152.66    7.03   0
  -5  -7   3  143.20    6.45   0
  -5   7   3  124.21    8.86   0
  -4   7   3   91.92    8.40   0
  -4   7   3  107.53    7.73   0
  -4  -7   3   92.62    6.64   0
   4   7  -3  120.26    7.01   0
  -4   7   3   89.51    8.56   0
   3   7  -3   27.78    6.45   0
  -3   7   3   16.39    6.39   0
  -3   7   3   14.48    7.21   0
  -2   7   3   87.36    7.28   0
   2   7  -3  100.28    7.01   0
  -2   7   3  110.01    8.15   0
   1   7  -3  211.32    8.86   0
  -1   7   3  211.83    8.57   0
   0   7  -3  311.57    9.24   0
   0   7   3  312.42    7.84   0
  -1   7  -3   55.66    7.93   0
   1   7   3   51.73    7.83   0
  -1   7  -3   52.51    7.21   0
  -2   7  -3   97.88    7.32   0
   2   7   3   98.28    6.49   0
  -2   7  -3  101.99    8.23   0
  -3   7  -3   12.64    7.18   0
  -3   7  -3   12.95    6.82   0
   3   7   3   33.56    7.29   0
  -4   7  -3   47.12    7.72   0
  -4   7  -3   41.12    7.14   0
   4   7   3   49.74    6.13   0
  -5   7  -3   74.62    9.31   0
  -5   7  -3   68.37    7.42   0
  -5   7  -3   82.04    7.60   0
   5   7   3   74.87    6.41   0
  -6   7  -3    5.85    8.86   0
   6   7   3   11.37    7.30   0
  -6   7  -3   -4.38    7.33   0
  -6   7  -3   10.27    7.85   0
  -7   7  -3   -3.11    6.65   0
   7   7   3   17.07    7.47   0
  -7   7  -3   -2.79    8.90   0
   8   7   3   32.27    7.62   0
  -5   8   3   10.77    5.56   0
   5   8  -3   13.71    7.11   0
  -5   8   3    6.06    8.16   0
  -5   8   3   10.39    7.79   0
   4   8  -3   76.79    7.70   0
  -4   8   3   84.84    8.52   0
  -4   8   3   71.78    7.51   0
  -4   8   3   71.89    7.87   0
  -3   8   3    4.61    7.35   0
   3   8  -3    3.93    5.98   0
  -3   8   3    9.24    6.41   0
  -2   8   3  139.49    7.12   0
   2   8  -3  137.35    8.10   0
  -2   8   3  119.20    7.35   0
   1   8  -3   21.20    6.15   0
  -1   8   3   16.25    7.15   0
   0   8   3   17.97    6.07   0
   0   8  -3   29.33    7.60   0
   0   8  -3   20.09    6.54   0
  -1   8  -3   66.76    7.53   0
   1   8   3   71.62    7.75   0
  -1   8  -3   49.84    7.07   0
   2   8   3    8.95    7.54   0
  -2   8  -3    6.01    6.37   0
  -2   8  -3    8.72    5.78   0
   3   8   3    8.47    7.17   0
  -3   8  -3    7.30    7.11   0
  -3   8  -3   11.18    6.53   0
  -4   8  -3   16.40    6.77   0
  -4   8  -3   22.93    7.06   0
   4   8   3   17.97    7.18   0
   5   8   3  177.39    7.03   0
  -5   8  -3  154.98    9.18   0
  -5   8  -3  160.46    8.09   0
  -5   8  -3  157.63    8.44   0
  13   0  -4   -0.84    9.58   0
 -13   0   4    1.29    7.18   0
  12   0  -4  197.26    9.17   0
 -12   0   4  190.90    8.22   0
  11   0  -4   -0.73    8.86   0
 -11   0   4    6.57    7.63   0
 -10   0   4   28.90    8.32   0
  10   0  -4   27.54   10.04   0
  -9   0   4   13.20    9.10   0
   9   0  -4    6.25   10.89   0
  -8   0   4 1294.53   14.19   0
   8   0  -4 1353.41   16.48   0
   7   0  -4   12.70   11.03   0
  -7   0   4    2.22    9.19   0
   6   0  -4  160.59   13.08   0
  -6   0   4  142.61   11.25   0
  -5   0   4    5.22    9.77   0
   5   0  -4    7.34   14.13   0
   4   0  -4   17.79   16.32   0
  -4   0   4    4.86   14.01   0
  -3   0   4    2.18   20.00   0
   3   0  -4    0.88   22.03   0
  -2   0   4 6455.18   37.21   0
   2   0  -4 6453.92   38.07   0
  -1   0   4    3.55   20.14   0
   1   0  -4   12.17   20.63   0
   1   0  -4    9.26   16.51   0
  -1   0   4   11.50   17.84   0
   0   0  -4 5532.08   46.82   0
   0   0   4 5569.71   46.42   0
   0   0   4 5505.56   40.75   0
   1   0   4    1.28   20.63   0
   2   0   4 3445.41   43.61   0
  -3   0  -4    6.05   20.32   0
   3   0   4    0.25   21.60   0
  -4   0  -4 1041.23   19.99   0
   4   0   4 1024.28   22.40   0
  -5   0  -4    2.83   12.21   0
   5   0   4    5.63   13.80   0
  -6   0  -4 3303.16   25.00   0
   6   0   4 3281.95   26.73   0
  -7   0  -4    4.63   10.45   0
   7   0   4   -1.00   12.19   0
   8   0   4 1450.43   18.75   0
  -8   0  -4 1419.49   16.34   0
   9   0   4  -10.89   11.48   0
  -9   0  -4    7.40    9.63   0
 -10   0  -4 4031.93   25.41   0
  10   0   4 3861.61   27.55   0
  11   0   4    1.22    9.64   0
 -11   0  -4   -0.67    8.42   0
 -12   0  -4    8.59    9.50   0
  12   0   4    5.86    9.80   0
 -13   0  -4    3.37    9.00   0
  13   0   4   -1.93    9.29   0
 -13   1   4   40.27    7.57   0
 -13  -1   4   38.50    7.15   0
  13   1  -4   38.31    8.65   0
  13  -1  -4   37.55    8.29   0
  12   1  -4   43.10    8.74   0
 -12  -1   4   42.31    7.66   0
  12  -1  -4   46.46    9.16   0
 -12   1   4   42.96    7.58   0
  11   1  -4   15.67    9.25   0
 -11  -1   4    6.64    7.77   0
  11  -1  -4    5.45   10.35   0
 -11   1   4    8.30    9.33   0
 -10   1   4  107.12    9.95   0
  10  -1  -4   95.23   11.71   0
  10   1  -4  108.10   11.26   0
 -10  -1   4  101.18    8.46   0
  -9   1   4   38.25   10.61   0
   9   1  -4   51.01   10.47   0
   9  -1  -4   53.69   10.43   0
  -9  -1   4   49.09    8.56   0
   8  -1  -4  439.05   13.48   0
  -8  -1   4  427.35   10.65   0
  -8   1   4  417.16   12.27   0
   8   1  -4  444.76   11.10   0
   7   1  -4  236.95   11.93   0
   7  -1  -4  233.14   13.11   0
  -7  -1   4  230.38   10.39   0
  -7   1   4  220.57   11.94   0
  -6  -1   4  127.35   10.89   0
   6   1  -4  135.36   12.05   0
   6  -1  -4  124.16   12.21   0
  -6   1   4  127.07   11.67   0
  -5  -1   4   22.38    9.32   0
   5  -1  -4   25.54   13.90   0
  -5   1   4   14.97   13.39   0
   5   1  -4   33.23   10.13   0
  -4  -1   4   -4.64   13.11   0
   4   1  -4  -14.11   13.64   0
  -4   1   4  -11.34   14.81   0
   4  -1  -4  -11.94   14.49   0
  -2  -1   4 5165.73   29.37   0
   2   1  -4 4870.88   27.53   0
  -2   1   4 5180.63   33.94   0
   2  -1  -4 5123.90   34.19   0
  -1  -1   4 7842.45   36.74   0
   0   1  -4  184.47   13.03   0
   0   1  -4  202.06   20.60   0
   0  -1   4  203.30   15.40   0
   0  -1   4  200.85   20.51   0
   1  -1   4 1393.23   30.49   0
  -1   1  -4 1264.87   20.29   0
  -1   1  -4 1282.46   29.61   0
   1  -1   4 1487.07   22.95   0
   2   1   4 6474.96   34.51   0
  -3  -1  -4 1578.52   20.61   0
   3   1   4 1580.51   21.38   0
   4   1   4 3172.34   23.79   0
   4  -1   4 3123.00   51.63   0
  -4   1  -4 3061.63   46.15   0
  -4  -1  -4 3200.62   23.49   0
  -5   1  -4 1151.29   26.24   0
   5   1   4 1150.11   16.20   0
   5  -1   4 1173.11   28.71   0
  -5  -1  -4 1165.85   15.34   0
  -6  -1  -4   17.74    8.87   0
   6   1   4   17.55    9.63   0
   6  -1   4   21.43   17.84   0
  -6   1  -4   16.49   14.92   0
   7   1   4   45.14   11.47   0
  -7   1  -4   52.02   13.29   0
   7  -1   4   52.47   15.66   0
  -7  -1  -4   48.06   10.76   0
  -8  -1  -4    0.71   10.03   0
  -8   1  -4    7.55   12.50   0
   8  -1   4    0.46   13.64   0
   8   1   4    1.87    9.79   0
  -9   1  -4  194.14   12.44   0
  -9  -1  -4  192.80   10.27   0
   9   1   4  184.16   10.38   0
   9  -1   4  194.22   15.95   0
 -10   1  -4  609.40   15.06   0
  10   1   4  591.85   13.57   0
 -10  -1  -4  604.64   11.68   0
  10  -1   4  589.06   17.01   0
 -11  -1  -4  275.41   10.11   0
  11   1   4  264.33   11.55   0
 -11   1  -4  266.73   12.72   0
  11  -1   4  253.86   14.77   0
 -12  -1  -4   37.62    7.20   0
  12   1   4   57.56   10.33   0
 -12   1  -4   42.65   10.30   0
  12  -1   4   49.00   11.73   0
 -13   1  -4    9.05    9.11   0
 -13  -1  -4   14.58    8.03   0
  13  -1   4   12.08   10.26   0
  13   1   4   16.45    9.18   0
 -13  -2   4   13.71    7.08   0
  13   2  -4   24.25    8.47   0
  13  -2  -4   13.43    8.00   0
 -13   2   4    8.25    8.51   0
  12   2  -4  142.26    9.73   0
 -12  -2   4  135.62    8.08   0
 -12   2   4  133.83    9.60   0
  12  -2  -4  122.78    9.05   0
 -11   2   4  123.68   10.09   0
 -11  -2   4  116.67    8.11   0
  11  -2  -4  141.24   10.44   0
  11   2  -4  108.82    8.02   0
  10   2  -4   65.66    9.81   0
  10  -2  -4   52.77   10.59   0
 -10  -2   4   62.60    8.31   0
 -10   2   4   58.92    9.27   0
  -9   2   4   99.45   10.07   0
   9  -2  -4   89.85   11.57   0
   9   2  -4   93.09   10.13   0
  -9  -2   4   93.57    8.67   0
  -8  -2   4 1267.76   12.34   0
   8   2  -4 1254.59   13.53   0
   8  -2  -4 1187.70   15.20   0
  -8   2   4 1272.99   16.59   0
  -7   2   4 1244.35   16.47   0
   7   2  -4 1267.99   12.56   0
   7  -2  -4 1213.98   15.82   0
  -7  -2   4 1263.22   12.96   0
   7  -2  -4 1388.40   22.00   0
   6  -2  -4  936.56   16.04   0
  -6  -2   4  978.14   12.68   0
  -6   2   4  928.30   15.02   0
   6  -2  -4  998.10   22.15   0
   6   2  -4  955.08   13.26   0
  -5  -2   4  796.50   11.97   0
  -5   2   4  744.82   15.62   0
   5  -2  -4  811.61   23.72   0
   5  -2  -4  741.65   14.92   0
   5   2  -4  792.96   14.02   0
  -4  -2   4 1783.36   15.58   0
   4   2  -4 1675.48   15.86   0
  -4   2   4 1677.54   19.50   0
   4  -2  -4 1614.37   18.90   0
  -3   2   4 4115.36   25.15   0
  -3  -2   4 4032.79   19.88   0
   3   2  -4 4078.66   21.53   0
   3  -2  -4 3860.11   22.72   0
  -3   2   4 4082.60   45.71   0
  -2   2   4  765.40   15.35   0
  -2  -2   4  816.61   13.30   0
   2   2  -4  786.71   13.52   0
   1   2  -4   14.83   15.16   0
  -1  -2   4    7.75   11.59   0
   0  -2   4  974.85   18.28   0
   0   2  -4  946.47   18.78   0
  -1   2  -4   -5.12   12.84   0
  -1   2  -4   -6.27   16.10   0
   1   2   4   -0.67   11.10   0
   1  -2   4   -1.42   14.28   0
  -2   2  -4   96.68   12.46   0
   2   2   4   98.12   12.82   0
  -2   2  -4   89.70   14.97   0
   2  -2   4   94.15   12.45   0
   3  -2   4  434.66   13.06   0
   3   2   4  431.14   13.57   0
  -3   2  -4  434.67   13.08   0
  -3  -2  -4  442.03   12.97   0
  -3   2  -4  422.07   17.05   0
  -4  -2  -4 4026.37   21.62   0
   4   2   4 3986.23   21.95   0
   4  -2   4 4107.16   23.62   0
  -4   2  -4 3989.68   38.09   0
   5  -2   4    4.71   10.02   0
  -5  -2  -4    9.72    9.59   0
  -5   2  -4    4.02   17.83   0
   5   2   4    8.49    8.33   0
  -6  -2  -4  536.66   10.80   0
   6  -2   4  603.65   12.51   0
   6   2   4  536.29   11.53   0
  -6   2  -4  543.36   21.67   0
   7  -2   4  114.31   10.41   0
   7   2   4   88.09    9.84   0
  -7  -2  -4   98.32    9.14   0
  -7   2  -4  101.65   14.62   0
  -8  -2  -4    3.11    7.83   0
   8   2   4   17.59    9.30   0
  -8   2  -4    2.17   14.04   0
  -9  -2  -4  178.08    9.10   0
   9   2   4  177.70   10.08   0
  -9   2  -4  186.36   14.79   0
  10   2   4   86.69    8.94   0
 -10  -2  -4   87.28    7.93   0
 -10   2  -4   91.02   12.37   0
 -11  -2  -4   13.27    7.42   0
 -11   2  -4   19.05   12.15   0
  11   2   4   10.08    9.56   0
 -12  -2  -4   37.91    7.33   0
  12   2   4   40.04    9.51   0
 -12   2  -4   41.02   12.59   0
 -13   2  -4    5.62   12.39   0
  13  -2   4   -2.19    7.31   0
 -13  -2  -4    5.13    6.84   0
  13   2   4    5.42    9.33   0
 -12   3   4   97.69    9.94   0
  12  -3  -4   99.98   12.79   0
  12   3  -4   79.71    8.80   0
 -12  -3   4   87.92    7.40   0
  12  -3  -4  103.73    9.96   0
  11  -3  -4  116.21   12.52   0
 -11   3   4  134.14    9.34   0
  11  -3  -4  116.07   10.49   0
 -11  -3   4  124.72    7.69   0
  11   3  -4  131.16    8.84   0
  10  -3  -4   -1.95    9.41   0
  10  -3  -4    8.99   10.53   0
  10   3  -4    2.63    8.71   0
 -10   3   4   16.88   10.24   0
 -10  -3   4    7.61    7.64   0
   9   3  -4  407.52    9.37   0
  -9   3   4  438.26   12.23   0
   9  -3  -4  400.85   12.29   0
   9  -3  -4  443.44   15.99   0
  -9  -3   4  396.35    8.46   0
   8   3  -4   91.28    8.42   0
  -8   3   4   92.76   10.54   0
   8  -3  -4   88.20   14.39   0
  -8  -3   4   76.81    9.02   0
   8  -3  -4   73.28    9.44   0
   7   3  -4 1606.98   14.83   0
  -7  -3   4 1607.64   14.03   0
  -7   3   4 1524.30   16.85   0
   7  -3  -4 1565.42   23.90   0
  -6  -3   4   14.71    9.25   0
   6   3  -4   16.50    7.96   0
  -6   3   4   33.31   11.11   0
  -5  -3   4  159.98    8.06   0
  -5   3   4  151.94   11.13   0
   5   3  -4  158.20   10.14   0
  -4  -3   4 1041.13   12.35   0
  -4   3   4  998.19   14.76   0
  -4   3   4 1001.86   21.78   0
   4   3  -4  977.60   11.08   0
  -3  -3   4  106.78    7.87   0
   3   3  -4  105.71    8.35   0
  -3   3   4   94.42   11.61   0
  -3   3   4   92.11   12.39   0
  -2  -3   4   12.65    9.49   0
   2   3  -4   10.85    8.29   0
  -1  -3   4  896.44   13.48   0
   1   3  -4  865.67   13.68   0
   0   3   4  846.84   11.71   0
   0  -3   4  886.13   14.25   0
   0   3  -4  855.60   12.68   0
  -1   3  -4   48.71   10.42   0
   1   3   4   41.59   10.25   0
  -1   3  -4   34.10    9.79   0
   1  -3   4   48.20   10.86   0
  -2   3  -4  156.25   10.31   0
  -2   3  -4  162.98    9.75   0
   2   3   4  145.86    8.63   0
   3  -3   4 4782.97   22.86   0
  -3   3  -4 4945.53   23.39   0
  -3   3  -4 4801.65   27.08   0
  -3  -3  -4 4800.35   20.09   0
   3   3   4 4729.40   20.10   0
  -4  -3  -4  147.64    7.87   0
  -4   3  -4  160.61    9.59   0
  -4   3  -4  153.17   12.47   0
   4  -3   4  153.89    9.11   0
  -4   3  -4  153.67   13.51   0
   4   3   4  151.56   10.02   0
  -5  -3  -4  697.69    9.75   0
  -5   3  -4  674.47   15.94   0
   5   3   4  685.73   10.00   0
  -5   3  -4  691.22   17.65   0
   5  -3   4  710.95   11.84   0
  -6   3  -4   83.22   13.88   0
   6   3   4   66.55    7.63   0
  -6  -3  -4   78.33    8.86   0
   6  -3   4   88.21    9.32   0
  -6   3  -4   79.48   11.75   0
   7  -3   4   71.02    9.18   0
  -7   3  -4   71.18   15.53   0
  -7  -3  -4   58.57    8.02   0
   7   3   4   66.97    8.99   0
  -8   3  -4   35.55   15.43   0
   8  -3   4   42.87    8.81   0
   8   3   4   57.53    9.06   0
  -8  -3  -4   28.90    8.03   0
  -9  -3  -4  367.23    9.80   0
  -9   3  -4  378.82   16.74   0
   9   3   4  359.56   10.48   0
   9  -3   4  385.77   12.07   0
  10   3   4   -5.75    8.24   0
 -10  -3  -4   18.94    7.12   0
  10  -3   4   15.16    8.14   0
 -10   3  -4   14.56   12.88   0
  11   3   4  137.94    9.09   0
 -11  -3  -4  148.01    8.26   0
  11  -3   4  161.18   10.39   0
 -11   3  -4  147.65   16.15   0
  12  -3   4   21.75    8.80   0
  12   3   4   29.91    7.93   0
 -12  -3  -4   15.26    6.88   0
 -12  -4   4    1.36    7.07   0
  12   4  -4    8.74    6.54   0
 -12   4   4    2.63    8.86   0
 -11   4   4   58.59   10.32   0
 -11  -4   4   48.68    6.19   0
  11   4  -4   40.06    7.09   0
 -10   4   4    0.43   10.18   0
  10   4  -4   -7.54    7.96   0
 -10  -4   4    2.45    6.97   0
  -9  -4   4   23.30    6.04   0
  -9   4   4   23.46    8.97   0
   9   4  -4   35.77    8.31   0
  -8   4   4   12.15    9.89   0
  -8  -4   4    1.77    8.24   0
   8   4  -4   11.63    7.28   0
   7   4  -4   50.93    7.62   0
  -7   4   4   64.18   12.24   0
  -7  -4   4   61.76    8.74   0
   6   4  -4  280.46    9.93   0
  -6   4   4  297.91   11.72   0
  -6  -4   4  294.06    7.99   0
  -5   4   4   52.75   11.81   0
  -5  -4   4   61.00    7.38   0
   5   4  -4   71.65    9.68   0
  -5   4   4   41.84   13.14   0
   4   4  -4  434.26    8.79   0
  -4   4   4  436.40   11.40   0
  -4   4   4  425.15   13.63   0
  -4  -4   4  447.31    9.84   0
  -3   4   4  356.30   11.40   0
  -3   4   4  365.76    9.44   0
  -3  -4   4  388.09    8.68   0
   3   4  -4  403.66   10.31   0
   2   4  -4 3549.41   17.60   0
  -2  -4   4 3659.66   17.66   0
   1   4  -4    7.24    7.33   0
  -1   4   4   18.27    7.51   0
  -1  -4   4    7.67    8.76   0
   0  -4   4 1464.45   13.79   0
   0   4  -4 1402.87   13.75   0
   0   4   4 1376.76   11.69   0
  -1   4  -4   20.88    7.50   0
  -1   4  -4   14.70    8.34   0
   1   4   4   34.46    7.17   0
   1  -4   4   24.05    7.72   0
   2   4   4 1827.46   12.85   0
  -2   4  -4 1842.38   14.21   0
  -2   4  -4 1853.00   15.22   0
  -3   4  -4  532.99   10.87   0
   3   4   4  541.25   10.96   0
  -3   4  -4  517.05   10.99   0
   4   4   4 2515.96   16.10   0
  -4   4  -4 2585.79   17.49   0
  -4  -4  -4 2427.75   14.51   0
  -4   4  -4 2434.01   19.06   0
  -5   4  -4   70.77   10.75   0
  -5   4  -4   75.16    9.94   0
  -5  -4  -4   66.99    8.52   0
   5   4   4   62.06    9.13   0
   6   4   4   41.54    9.08   0
  -6   4  -4   17.51    9.99   0
  -6  -4  -4   33.39    8.41   0
  -6   4  -4   24.38   12.31   0
   6  -4   4   16.73    9.43   0
  -7  -4  -4   35.38    8.23   0
  -7   4  -4   31.24   13.38   0
   7   4   4   35.53    8.71   0
   7  -4   4   40.37    9.28   0
  -7   4  -4   30.86   10.99   0
  -8   4  -4    6.04    9.84   0
  -8   4  -4   10.91   13.31   0
   8  -4   4   15.37    8.96   0
  -8  -4  -4    8.38    7.14   0
   8   4   4    8.13    7.93   0
  -9   4  -4   59.48   11.98   0
  -9  -4  -4   70.14    7.35   0
   9   4   4   57.66    8.22   0
  -9   4  -4   75.80   14.62   0
   9  -4   4   71.40    9.36   0
  10  -4   4   10.66    8.62   0
 -10  -4  -4    8.21    7.00   0
 -10   4  -4   12.11   12.83   0
 -10   4  -4   11.11   11.51   0
  10   4   4   25.33    7.62   0
  11  -4   4   43.32    9.03   0
  11   4   4   42.82    6.71   0
 -11   4  -4   32.33   15.04   0
 -11   4  -4   27.16   14.82   0
 -11  -4  -4   34.67    7.23   0
  12  -4   4    9.49    7.68   0
 -12  -4  -4   18.03    6.78   0
  12   4   4   17.31    7.52   0
 -11  -5   4    9.62    5.62   0
 -11   5   4    2.15    9.66   0
  11   5  -4    7.51    7.71   0
 -10  -5   4   14.67    7.18   0
 -10   5   4   11.67   10.07   0
  10   5  -4   28.89    8.24   0
  -9   5   4   87.27   10.55   0
   9   5  -4  100.57    8.51   0
  -9  -5   4   87.00    6.57   0
   8   5  -4  161.04    8.68   0
  -8  -5   4  159.31    8.12   0
  -8   5   4  168.90    9.97   0
  -7  -5   4  371.58    7.98   0
  -7   5   4  354.11   10.66   0
   7   5  -4  344.90    9.68   0
  -6   5   4  100.74   10.37   0
  -6  -5   4  106.57    8.78   0
   6   5  -4  122.34    7.90   0
  -5   5   4  460.87   11.72   0
  -5  -5   4  442.35    8.45   0
   5   5  -4  430.86    8.80   0
  -5   5   4  476.56   14.50   0
   4   5  -4  189.93    7.74   0
  -4   5   4  171.18    9.93   0
  -4  -5   4  182.92    8.68   0
  -4   5   4  173.79    8.31   0
   3   5  -4    8.10    7.03   0
  -3  -5   4   15.49    6.63   0
  -3   5   4    5.98    6.80   0
  -3   5   4   11.98    9.26   0
   2   5  -4    9.74    9.21   0
  -2  -5   4    6.60    8.62   0
  -2   5   4   14.42    7.06   0
   1   5  -4  407.94   10.96   0
  -1   5   4  411.88    9.11   0
  -1  -5   4  395.42   10.66   0
   0   5   4  636.92    9.89   0
   0  -5   4  633.09    9.55   0
   0   5  -4  651.88    9.65   0
   1   5   4  214.51    9.58   0
  -1   5  -4  209.76    8.13   0
  -1   5  -4  214.90    9.22   0
   2   5   4  566.31   10.33   0
  -2   5  -4  545.27   10.17   0
  -2   5  -4  556.10   10.67   0
  -3   5  -4  205.27    8.88   0
  -3   5  -4  207.15    9.41   0
   3   5   4  204.12    9.10   0
   4   5   4  106.00    7.25   0
  -4   5  -4  115.05    8.53   0
  -4   5  -4  111.95    8.55   0
  -5   5  -4  274.54    9.99   0
   5   5   4  307.34    8.13   0
  -5   5  -4  292.03   11.64   0
  -5   5  -4  334.40   11.10   0
   6   5   4  156.17    8.11   0
  -6   5  -4  172.05   10.73   0
  -6  -5  -4  167.66    7.65   0
  -6   5  -4  190.74   11.82   0
   7   5   4  100.41    7.46   0
  -7  -5  -4   87.92    7.06   0
  -7   5  -4  101.92   10.50   0
  -7   5  -4  100.08    9.32   0
  -8   5  -4    3.37    9.66   0
   8   5   4   12.29    7.78   0
  -8  -5  -4   -1.44    5.86   0
  -8   5  -4    3.76   11.48   0
   9   5   4  242.85    8.67   0
  -9   5  -4  241.18   11.81   0
  -9   5  -4  283.41   14.64   0
  -9  -5  -4  238.48    7.14   0
  10   5   4   10.75    7.35   0
 -10   5  -4    9.35   10.21   0
 -10   5  -4   11.82   13.22   0
 -10  -5  -4   12.17    5.40   0
 -11  -5  -4    9.53    6.87   0
 -11   5  -4   19.33   13.78   0
 -11   5  -4   14.28   12.83   0
  11   5   4   12.90    7.53   0
  -9   6   4   60.27    8.59   0
  -9  -6   4   48.32    6.16   0
   9   6  -4   78.82    7.80   0
  -8   6   4  181.23    8.60   0
   8   6  -4  202.51    7.43   0
  -8   6   4  213.87   11.02   0
  -8  -6   4  215.69    7.01   0
  -7   6   4   45.13    6.99   0
  -7   6   4   52.68    8.42   0
  -7  -6   4   57.94    7.70   0
   7   6  -4   48.29    6.25   0
  -6   6   4   28.73    7.38   0
  -6  -6   4   26.16    6.94   0
  -6   6   4   22.92    8.59   0
  -6   6   4   27.32   10.81   0
   6   6  -4   12.64    7.45   0
   5   6  -4  175.38    7.27   0
  -5   6   4  171.09    9.61   0
  -5   6   4  174.06   10.34   0
  -5   6   4  184.54    8.47   0
  -5  -6   4  184.39    6.97   0
   4   6  -4  204.82    9.05   0
  -4  -6   4  216.06    7.59   0
  -4   6   4  214.14    9.83   0
  -4   6   4  209.36    8.09   0
  -4   6   4  198.48    9.38   0
  -3   6   4  670.66   11.89   0
  -3   6   4  713.79    9.96   0
  -3  -6   4  720.22    9.21   0
   3   6  -4  716.20    9.60   0
  -2   6   4  892.84   10.34   0
  -2  -6   4  864.30    9.99   0
   2   6  -4  892.83   10.30   0
   1   6  -4   26.58    8.38   0
  -1  -6   4   20.71    6.84   0
  -1   6   4   29.46    8.62   0
   0   6   4  332.56    9.85   0
   0   6  -4  345.55   10.05   0
  -1   6  -4  436.28    9.30   0
  -1   6  -4  400.27    9.39   0
   1   6   4  461.72    8.67   0
   2   6   4  262.45    7.87   0
  -2   6  -4  239.94    8.77   0
  -2   6  -4  249.49    9.61   0
  -3   6  -4  207.01    8.40   0
  -3   6  -4  196.12    8.86   0
   3   6   4  201.72    8.82   0
  -4   6  -4   43.34    7.81   0
  -4   6  -4   38.05    8.04   0
   4   6   4   41.92    6.71   0
  -5   6  -4   56.06    8.05   0
   5   6   4   51.01    6.58   0
  -5   6  -4   49.61    7.80   0
  -5   6  -4   55.33    7.54   0
  -6   6  -4  125.57    8.97   0
  -6   6  -4  100.16    8.87   0
  -6   6  -4  121.97    8.61   0
   6   6   4  127.47    8.13   0
   7   6   4  200.94    7.30   0
  -7   6  -4  180.90    9.17   0
  -7   6  -4  181.61   11.11   0
  -8   6  -4   78.61   10.04   0
  -8   6  -4   52.74    8.65   0
   8   6   4   83.60    8.14   0
  -9   6  -4    6.25    8.86   0
   9   6   4    3.71    5.86   0
  -9   6  -4   -0.02   10.76   0
  -8  -7   4    2.70    6.89   0
   8   7  -4    6.32    5.85   0
  -8   7   4   18.91    6.52   0
  -8   7   4    8.42    8.00   0
  -7   7   4   29.23    6.99   0
   7   7  -4   43.03    7.34   0
  -7   7   4   25.03    9.62   0
  -7  -7   4   30.46    5.69   0
  -6   7   4   65.36   10.34   0
  -6   7   4   52.87    8.29   0
  -6   7   4   62.28    7.43   0
  -6  -7   4   58.89    6.15   0
   6   7  -4   65.59    7.53   0
  -5   7   4    6.57    8.67   0
  -5   7   4   -2.57    6.48   0
  -5  -7   4  -12.24    5.86   0
  -5   7   4    8.84    7.26   0
   5   7  -4    8.36    6.22   0
  -4  -7   4   34.82    6.32   0
  -4   7   4   39.66    7.87   0
  -4   7   4   33.98    8.52   0
   4   7  -4   35.08    6.65   0
  -4   7   4   44.11    7.42   0
  -3  -7   4  340.15    8.60   0
  -3   7   4  348.94    8.16   0
   3   7  -4  347.02    7.89   0
  -3   7   4  301.64    8.75   0
  -2   7   4   13.00    7.75   0
   2   7  -4   20.57    7.87   0
   1   7  -4  539.23   10.09   0
  -1   7   4  578.48   10.26   0
   0   7  -4   14.45    6.52   0
   0   7  -4   18.79    6.96   0
   0   7   4   20.64    7.94   0
  -1   7  -4   14.42    6.21   0
  -1   7  -4   13.50    6.51   0
   1   7   4    8.32    7.60   0
  -2   7  -4   86.34    7.46   0
  -2   7  -4  106.63    8.15   0
   2   7   4  102.44    6.68   0
   3   7   4   12.03    7.17   0
  -3   7  -4    4.67    7.25   0
  -3   7  -4    5.01    6.54   0
  -4   7  -4   91.06    7.61   0
  -4   7  -4  110.62    7.73   0
   4   7   4  105.59    6.75   0
  -5   7  -4   58.14    8.29   0
   5   7   4   73.81    6.31   0
  -5   7  -4   75.69    7.72   0
  -5   7  -4   67.71    7.54   0
  -6   7  -4   35.29    9.21   0
  -6   7  -4   33.52    7.21   0
  -6   7  -4   31.25    7.01   0
   6   7   4   28.49    6.17   0
  -7   7  -4   15.68    6.83   0
   7   7   4   12.02    6.35   0
  -7   7  -4   17.17    8.86   0
  -5   8   4   25.40    6.18   0
   5   8  -4    1.39    5.96   0
  -5   8   4   18.29    8.28   0
  -5   8   4   15.96    5.80   0
   4   8  -4    7.07    7.46   0
  -4   8   4   10.17    7.19   0
  -4   8   4    6.54    5.74   0
  -4   8   4   -0.86    6.74   0
  -3   8   4    4.40    7.47   0
  -3   8   4    7.20    7.97   0
  -3   8   4    1.00    6.17   0
   3   8  -4   17.54    6.16   0
   2   8  -4   17.02    7.46   0
  -2   8   4   -3.42    6.31   0
  -2   8   4   16.33    7.34   0
   1   8  -4  126.87    6.97   0
  -1   8   4  103.04    8.15   0
   0   8  -4   -4.96    6.41   0
   0   8  -4    8.43    6.21   0
   0   8   4    4.20    5.89   0
  -1   8  -4   39.02    5.79   0
   1   8   4   58.50    6.36   0
  -1   8  -4   67.29    6.25   0
  -2   8  -4    7.97    7.48   0
   2   8   4    2.64    5.88   0
  -2   8  -4   -2.27    6.75   0
  -3   8  -4   22.87    7.51   0
   3   8   4   25.01    5.93   0
  -3   8  -4   16.33    6.75   0
   4   8   4   88.86    6.66   0
  -4   8  -4   77.17    7.55   0
  -4   8  -4   60.50    7.36   0
  -5   8  -4   -3.69    6.55   0
 -13   0   5    8.08    7.10   0
  13   0  -5    4.40    7.88   0
  12   0  -5   -2.06   10.14   0
 -12   0   5    6.56    8.63   0
 -11   0   5   34.07    8.14   0
  11   0  -5   50.37    9.01   0
 -10   0   5    6.22    8.72   0
  10   0  -5   -0.33    9.96   0
   9   0  -5 1719.89   16.68   0
  -9   0   5 1646.01   14.43   0
  -8   0   5   23.37    9.41   0
   8   0  -5   -0.37   11.35   0
  -7   0   5  673.10   11.97   0
   7   0  -5  745.13   13.98   0
   6   0  -5   11.95   10.33   0
  -6   0   5    8.88   10.72   0
  -5   0   5  390.18   13.34   0
   5   0  -5  395.25   12.96   0
   4   0  -5   12.35   15.98   0
  -4   0   5    7.38   11.59   0
   3   0  -5  741.88   22.76   0
  -3   0   5  679.75   18.46   0
  -2   0   5    3.20   15.39   0
   2   0  -5    8.11   20.57   0
  -1   0   5 2583.35   28.67   0
   1   0  -5 2468.30   30.04   0
   1   0  -5 2511.48   28.71   0
  -1   0   5 2497.95   29.40   0
   0   0  -5    6.47   21.48   0
   0   0   5    5.76   15.31   0
   0   0   5    2.19   17.81   0
   3   0   5  594.57   23.84   0
  -4   0  -5   -2.17   14.50   0
   4   0   5    5.06   13.87   0
   5   0   5  215.50   15.00   0
  -5   0  -5  212.40   12.86   0
  -6   0  -5    4.13   10.77   0
   6   0   5   -0.10   12.16   0
   7   0   5 4066.87   28.87   0
  -7   0  -5 4141.32   26.33   0
   8   0   5   -4.53   12.33   0
  -8   0  -5    3.24    9.71   0
  -9   0  -5 2871.40   23.30   0
   9   0   5 2832.21   24.84   0
 -10   0  -5    5.37   10.41   0
  10   0   5   -4.54   11.21   0
 -11   0  -5   22.21    8.45   0
  11   0   5   17.56   10.74   0
 -12   0  -5    8.33    9.37   0
  12   0   5    3.32    9.50   0
 -13   0  -5   71.68    8.55   0
  13   0   5   64.67   10.79   0
 -13  -1   5    6.64    7.26   0
  13   1  -5    7.06    8.21   0
 -13   1   5    5.22    6.95   0
  13  -1  -5   -0.50    9.36   0
  12   1  -5   21.55    8.80   0
  12  -1  -5   20.33    8.27   0
 -12   1   5   18.71    8.58   0
 -12  -1   5   21.59    7.51   0
 -11   1   5  157.31    8.48   0
  11  -1  -5  157.63   11.04   0
 -11  -1   5  158.34    8.70   0
  11   1  -5  161.26    9.83   0
  10  -1  -5   35.17    9.82   0
 -10   1   5   23.17    8.68   0
  10   1  -5   26.25   10.11   0
 -10  -1   5   12.92    8.81   0
   9   1  -5  433.22   12.10   0
  -9   1   5  399.98   11.04   0
   9  -1  -5  429.57   13.68   0
  -9  -1   5  394.98   10.14   0
  -8  -1   5   48.22    8.84   0
   8   1  -5   59.93   10.70   0
  -8   1   5   51.56   10.58   0
   8  -1  -5   34.84   11.63   0
  -7   1   5 1462.59   15.68   0
   7  -1  -5 1485.07   17.21   0
  -7  -1   5 1464.13   13.85   0
   7   1  -5 1527.13   15.86   0
   6   1  -5  255.05   12.21   0
  -6   1   5  245.60   11.93   0
  -6  -1   5  232.47    9.09   0
   6  -1  -5  241.56   14.29   0
   5  -1  -5  273.88   14.36   0
  -5  -1   5  280.36   12.20   0
   5   1  -5  261.81   13.49   0
  -5   1   5  255.15   13.74   0
   4  -1  -5   17.52   12.04   0
  -4  -1   5   21.03   12.39   0
  -4   1   5   20.40   14.46   0
   4   1  -5   22.17   13.22   0
   3  -1  -5 8443.22   35.70   0
   2   1  -5 2355.59   21.26   0
  -2   1   5 2552.66   25.62   0
   2  -1  -5 2565.32   28.48   0
  -2  -1   5 2410.52   20.93   0
   1   1  -5 1577.97   25.09   0
  -1  -1   5 1590.10   23.94   0
   1  -1  -5 1500.01   20.49   0
  -1   1   5 1565.49   20.72   0
   0   1  -5 1604.26   20.57   0
   0   1   5 1578.17   22.44   0
   0  -1   5 1605.86   27.29   0
   0   1  -5 1604.02   27.50   0
   0  -1   5 1495.83   18.12   0
  -1   1  -5 3964.89   40.69   0
  -1   1  -5 4053.66   27.43   0
   1  -1   5 4141.86   26.93   0
   4   1   5  878.98   15.39   0
  -4  -1  -5  893.20   15.17   0
   5  -1   5  170.44   26.06   0
  -5  -1  -5  170.37   11.87   0
  -5   1  -5  165.66   21.97   0
   5   1   5  169.00   11.10   0
   6  -1   5  757.29   25.98   0
  -6   1  -5  734.73   21.74   0
   6   1   5  732.07   14.08   0
  -6  -1  -5  737.07   12.37   0
   7   1   5  638.79   12.86   0
   7  -1   5  680.69   21.28   0
  -7  -1  -5  687.06   13.49   0
  -7   1  -5  671.04   18.13   0
  -8  -1  -5 1211.89   14.16   0
   8   1   5 1197.12   14.90   0
   8  -1   5 1253.99   24.24   0
  -8   1  -5 1217.91   21.15   0
   9  -1   5  133.88   15.53   0
  -9   1  -5  136.11   13.21   0
   9   1   5  132.09   11.21   0
  -9  -1  -5  128.14    9.94   0
  10   1   5    4.02   10.58   0
 -10  -1  -5    7.41    9.04   0
 -10   1  -5    8.57   10.92   0
  10  -1   5    5.45   12.68   0
 -11  -1  -5   11.82    8.41   0
  11  -1   5   13.23   12.14   0
 -11   1  -5   14.54   10.70   0
  11   1   5   17.27    9.79   0
 -12  -1  -5   18.20    8.33   0
  12   1   5   20.22    9.57   0
 -12   1  -5   20.13    9.90   0
  12  -1   5   14.53   11.26   0
 -13   1  -5   50.32   10.45   0
  13   1   5   54.97    9.88   0
 -13  -1  -5   58.30    8.88   0
  13  -1   5   40.87   12.46   0
 -13  -2   5    7.97    7.21   0
  13  -2  -5    3.96    7.75   0
  13   2  -5  -19.03    9.02   0
 -13   2   5    6.21    8.48   0
 -12  -2   5   40.55    6.30   0
  12   2  -5   26.76    8.83   0
  12  -2  -5   28.55    8.33   0
 -12   2   5   40.41    8.06   0
  11   2  -5   52.50    9.23   0
  11  -2  -5   60.29    9.78   0
 -11  -2   5   76.66    7.62   0
 -11   2   5   54.88    8.12   0
  10  -2  -5  228.41   11.49   0
  10   2  -5  237.74   10.54   0
 -10   2   5  250.63   11.16   0
 -10  -2   5  222.01    7.60   0
   9   2  -5  415.14   11.63   0
   9  -2  -5  397.01   13.12   0
  -9  -2   5  401.80   10.16   0
  -9   2   5  395.27   11.34   0
   8   2  -5  149.75   10.55   0
  -8   2   5  132.34   11.91   0
  -8  -2   5  129.78    7.64   0
   8  -2  -5  144.99   11.71   0
   7  -2  -5   49.93   12.15   0
   7  -2  -5   49.59   14.75   0
  -7   2   5   27.49   11.18   0
  -7  -2   5   69.45    9.56   0
   7   2  -5   20.69   10.49   0
   6  -2  -5   81.65   10.92   0
   6   2  -5   65.28   10.35   0
  -6   2   5   62.59   11.32   0
  -6  -2   5   66.71    9.64   0
   6  -2  -5   76.97   16.25   0
  -5  -2   5  608.88   12.25   0
   5  -2  -5  548.04   14.07   0
   5   2  -5  601.01   13.16   0
  -5   2   5  546.80   14.55   0
   5  -2  -5  566.70   25.77   0
   4   2  -5 2494.53   17.54   0
  -4   2   5 2467.01   21.08   0
  -4  -2   5 2442.30   15.74   0
   4  -2  -5 2340.58   18.73   0
   3  -2  -5 3348.72   22.57   0
   3   2  -5 3216.25   18.73   0
  -3   2   5 3356.22   52.37   0
  -3  -2   5 3358.69   18.68   0
  -3   2   5 3441.37   23.64   0
  -2  -2   5 6391.13   25.53   0
  -2   2   5 6654.02   29.76   0
   2   2  -5 6484.61   27.21   0
  -1   2   5  939.49   17.67   0
  -1  -2   5 1006.06   17.45   0
   1   2  -5  911.17   15.60   0
   0   2  -5 1184.90   14.52   0
   0   2  -5 1296.28   19.22   0
   0  -2   5 1337.36   18.64   0
   1  -2   5 3336.09   21.77   0
   1  -2   5 3263.61   26.61   0
  -1   2  -5 3322.58   22.16   0
  -1   2  -5 3157.41   25.93   0
  -2   2  -5  146.42   12.53   0
  -2   2  -5  138.61   14.77   0
   2  -2   5  165.12   12.06   0
   2   2   5  137.57   10.65   0
   2  -2   5  139.33   15.20   0
   3   2   5 1955.27   16.18   0
  -3   2  -5 2037.17   17.24   0
  -3   2  -5 1895.89   25.66   0
   3  -2   5 2059.20   18.26   0
  -4   2  -5 1100.32   25.34   0
   4  -2   5 1197.13   15.77   0
   4   2   5 1140.06   14.83   0
  -4  -2  -5 1120.76   14.41   0
  -4   2  -5 1145.44   28.46   0
  -5  -2  -5  330.44   11.15   0
  -5   2  -5  320.65   23.03   0
   5  -2   5  366.92   11.86   0
   5   2   5  336.07   11.53   0
  -5   2  -5  326.55   21.17   0
  -6   2  -5   15.04   18.81   0
   6   2   5   19.31    9.35   0
   6  -2   5   12.01    9.80   0
  -6  -2  -5   21.20    8.62   0
   7  -2   5   10.77    9.83   0
  -7   2  -5    5.24   15.89   0
   7   2   5   12.19    9.41   0
  -7  -2  -5   10.38    8.86   0
  -8  -2  -5  384.55   10.26   0
   8   2   5  373.62   11.02   0
  -8   2  -5  382.46   19.71   0
   9   2   5   31.42    8.92   0
  -9  -2  -5   28.85    8.08   0
  -9   2  -5   22.75   14.37   0
 -10  -2  -5   15.98    7.54   0
  10   2   5   29.77    9.70   0
 -10   2  -5   29.59   14.43   0
 -11   2  -5    2.34   14.00   0
 -11  -2  -5    3.57    7.21   0
  11   2   5    2.08    8.22   0
 -12   2  -5    1.67   14.40   0
  12   2   5   -5.11    9.08   0
 -12  -2  -5    6.93    7.96   0
  13  -2   5   16.78    8.48   0
  13   2   5    6.47    9.42   0
 -13  -2  -5    5.87    8.06   0
  12  -3  -5    4.01    8.86   0
 -12   3   5    9.11    9.17   0
  12  -3  -5    7.14   11.93   0
 -12  -3   5   16.29    5.77   0
  12   3  -5    1.35    8.15   0
 -11   3   5   44.35    7.84   0
  11  -3  -5   43.28   12.37   0
  11  -3  -5   49.93    9.96   0
 -11  -3   5   39.01    6.03   0
  11   3  -5   50.97    8.61   0
 -10   3   5  672.02   13.35   0
  10   3  -5  631.54   10.17   0
 -10  -3   5  648.89   10.21   0
  10  -3  -5  675.47   19.38   0
  10  -3  -5  621.12   12.76   0
   9  -3  -5    8.60   13.02   0
   9   3  -5   17.01    7.74   0
  -9   3   5   13.09   11.28   0
  -9  -3   5   13.89    8.11   0
   9  -3  -5   11.48    9.02   0
   8   3  -5 1311.19   12.19   0
   8  -3  -5 1229.03   14.32   0
  -8  -3   5 1331.09   12.61   0
   8  -3  -5 1287.10   24.64   0
  -8   3   5 1313.24   15.32   0
   7   3  -5   53.36    9.19   0
   7  -3  -5   65.19   10.79   0
  -7   3   5   66.70   13.50   0
  -7  -3   5   67.16    8.40   0
  -6   3   5  754.53   14.18   0
  -6  -3   5  770.68   10.25   0
   6   3  -5  746.34   12.28   0
  -5  -3   5  248.34    8.80   0
  -5   3   5  236.06   11.58   0
   5   3  -5  264.18   10.60   0
  -4   3   5 2145.68   18.10   0
  -4  -3   5 2274.50   15.09   0
  -4   3   5 2153.66   30.65   0
   4   3  -5 2137.68   14.18   0
  -3   3   5    2.21   11.24   0
   3   3  -5    5.24    9.51   0
  -3  -3   5    7.51    9.29   0
  -3   3   5    3.27   12.76   0
  -2  -3   5  189.83   10.30   0
  -2   3   5  212.02    9.95   0
   2   3  -5  200.56    8.88   0
  -1  -3   5    6.33   10.31   0
   1   3  -5   -2.49   10.81   0
   0  -3   5  903.63   13.98   0
   0   3  -5  872.98   13.95   0
   1  -3   5   15.56   10.37   0
  -1   3  -5    6.20    9.98   0
  -1   3  -5   14.90   10.39   0
   1   3   5   21.85    8.28   0
  -2   3  -5  282.25   10.76   0
  -2   3  -5  283.04   10.33   0
   2   3   5  299.49    9.18   0
  -3   3  -5  175.77   10.39   0
   3  -3   5  202.43   10.21   0
   3   3   5  193.22   10.78   0
  -3   3  -5  188.07   11.68   0
  -4   3  -5   47.41   11.92   0
  -4   3  -5   44.37   10.62   0
  -4  -3  -5   41.83    7.45   0
   4   3   5   51.07    9.38   0
   4  -3   5   41.54    8.65   0
  -5  -3  -5  127.00    8.77   0
   5   3   5  116.16    7.80   0
  -5   3  -5  104.20   12.66   0
   5  -3   5  112.88    9.19   0
  -5   3  -5  123.01   15.70   0
  -6   3  -5   97.22   14.93   0
   6   3   5  101.71    9.24   0
  -6   3  -5   95.37   12.73   0
   6  -3   5  107.98    9.69   0
  -6  -3  -5  104.75    8.78   0
   7  -3   5  211.83   11.31   0
  -7   3  -5  190.19   15.76   0
  -7   3  -5  205.72   18.83   0
  -7  -3  -5  188.64    8.95   0
   7   3   5  216.19    9.29   0
  -8   3  -5   43.90   13.77   0
  -8  -3  -5   49.70    6.87   0
   8   3   5   51.27    7.47   0
   8  -3   5   58.31    9.00   0
  -8   3  -5   55.96   17.22   0
  -9  -3  -5   13.50    7.46   0
  -9   3  -5    4.44   14.72   0
  -9   3  -5    7.85   16.27   0
   9   3   5    7.78    8.29   0
   9  -3   5   11.28    8.49   0
 -10  -3  -5  138.91    7.86   0
  10  -3   5  146.17   10.30   0
  10   3   5  137.38    8.81   0
 -10   3  -5  139.47   20.94   0
 -10   3  -5  128.73   19.90   0
  11   3   5    5.89    6.65   0
 -11  -3  -5   13.18    7.26   0
  11  -3   5   15.61    7.91   0
  12   3   5  131.22    9.95   0
  12  -3   5  132.44    8.57   0
 -12  -3  -5  143.45    8.05   0
 -12   4   5    3.82    7.82   0
  12   4  -5   11.30    8.08   0
 -12  -4   5    4.58    7.09   0
 -11   4   5   93.66   10.68   0
 -11  -4   5   97.24    6.54   0
  11   4  -5   88.18    8.77   0
 -10   4   5   16.23   10.01   0
 -10  -4   5    3.23    7.14   0
  10   4  -5    1.33    8.19   0
  -9  -4   5   32.58    7.76   0
  -9   4   5   23.98    9.27   0
   9   4  -5   24.26    8.61   0
   8   4  -5  353.31    8.75   0
  -8  -4   5  358.58    8.28   0
  -8   4   5  370.43   11.42   0
  -7   4   5    0.20   10.45   0
   7   4  -5  -14.49    6.94   0
  -7  -4   5   -7.46    6.33   0
  -6  -4   5    9.16    8.08   0
   6   4  -5    5.64    7.31   0
  -6   4   5   -1.13   10.05   0
  -5   4   5 1002.38   13.67   0
  -5  -4   5 1016.34   11.89   0
   5   4  -5  981.31   11.00   0
  -4  -4   5  177.02    7.48   0
  -4   4   5  168.57   12.63   0
   4   4  -5  182.02    7.82   0
  -4   4   5  177.25   10.38   0
   3   4  -5  462.99    9.47   0
  -3  -4   5  463.97    9.10   0
  -3   4   5  461.47   11.18   0
  -2  -4   5   76.38    9.24   0
   2   4  -5   40.62    7.91   0
   1   4  -5   16.69    7.44   0
  -1  -4   5   20.39    7.37   0
  -1   4   5   19.36    7.42   0
   0   4  -5  255.95   10.62   0
   0  -4   5  237.24    8.60   0
   0   4   5  229.69    8.25   0
   1  -4   5   35.90    9.15   0
  -1   4  -5   48.08    8.40   0
   1   4   5   33.84    7.07   0
  -1   4  -5   31.73    9.22   0
   2   4   5    8.61    8.76   0
  -2   4  -5   14.23    8.80   0
  -2   4  -5   -8.81    8.29   0
  -3   4  -5 1209.69   15.21   0
  -3   4  -5 1229.39   12.76   0
   3   4   5 1220.50   12.99   0
  -4   4  -5  626.44   13.19   0
  -4   4  -5  673.41   11.91   0
   4   4   5  637.40   10.29   0
   5   4   5   80.29    7.73   0
  -5   4  -5   81.84   10.96   0
  -5   4  -5   79.34   10.16   0
  -5  -4  -5   95.05    8.94   0
   5  -4   5   77.09    8.92   0
   6  -4   5   -2.99    8.38   0
   6   4   5    1.37    9.28   0
  -6  -4  -5    6.71    8.67   0
  -6   4  -5    5.06   10.84   0
  -6   4  -5    7.74   12.52   0
  -7  -4  -5   15.00    7.92   0
   7  -4   5   16.14    9.22   0
   7   4   5   10.45    8.57   0
  -7   4  -5   11.31   11.75   0
  -7   4  -5   23.50   14.24   0
   8   4   5   14.73    8.13   0
   8  -4   5    5.48    8.22   0
  -8  -4  -5    6.14    7.37   0
  -8   4  -5   15.01   13.03   0
  -8   4  -5   14.69   11.56   0
   9  -4   5   87.45    9.42   0
  -9   4  -5   69.33   12.99   0
  -9  -4  -5   68.14    7.36   0
   9   4   5   74.16    6.68   0
  -9   4  -5   77.11   14.89   0
  10   4   5   29.33    7.55   0
 -10  -4  -5   33.67    6.88   0
 -10   4  -5   29.01   16.34   0
 -10   4  -5   22.27   15.23   0
  10  -4   5   35.56    8.53   0
  11   4   5   16.20    7.66   0
 -11   4  -5    0.13    4.23   0
 -11  -4  -5   16.67    5.95   0
  11  -4   5   10.70    8.88   0
 -11   5   5   57.10    8.92   0
  11   5  -5   47.44    6.60   0
 -11  -5   5   45.24    7.24   0
 -10  -5   5   72.97    7.63   0
  10   5  -5  110.30    8.68   0
 -10   5   5   89.45    9.47   0
  -9   5   5   15.10   10.07   0
   9   5  -5    7.31    8.28   0
  -9  -5   5    6.51    6.24   0
  -8  -5   5   91.55    7.83   0
   8   5  -5  106.96    8.43   0
  -8   5   5  101.58    9.38   0
   7   5  -5  106.47    7.37   0
  -7   5   5   90.48    9.97   0
  -7  -5   5   94.58    6.59   0
  -6  -5   5  321.25    9.91   0
  -6   5   5  301.24    9.19   0
   6   5  -5  306.52    8.88   0
  -5   5   5   20.66    9.81   0
  -5  -5   5   44.84    7.96   0
   5   5  -5   19.99    7.01   0
  -5   5   5   19.24   13.06   0
  -4   5   5  310.66   10.88   0
  -4   5   5  314.08   10.27   0
  -4  -5   5  335.79    9.14   0
   4   5  -5  331.18    9.70   0
  -3   5   5   22.08    9.28   0
   3   5  -5   46.39    7.13   0
  -3   5   5   42.69    8.75   0
  -3  -5   5   33.47    6.84   0
  -2   5   5   25.13    8.82   0
  -2  -5   5   18.73    7.29   0
   2   5  -5   36.33    9.37   0
   1   5  -5    3.95    7.31   0
  -1  -5   5    0.20    8.63   0
  -1   5   5    2.81    9.08   0
   0   5  -5  163.43    9.65   0
   0  -5   5  172.34    9.42   0
   0   5   5  180.55    9.85   0
   1   5   5   76.99    7.54   0
  -1   5  -5   74.86    7.98   0
  -1   5  -5   67.31    8.74   0
  -2   5  -5   -1.05    7.06   0
  -2   5  -5    0.90    8.29   0
   2   5   5    8.69    8.07   0
   3   5   5  214.31    9.15   0
  -3   5  -5  206.29    9.39   0
  -3   5  -5  199.16    8.95   0
  -4   5  -5   15.34    9.55   0
   4   5   5   33.50    8.12   0
  -4   5  -5   17.64    8.06   0
  -5   5  -5   83.75   10.45   0
   5   5   5   58.11    7.44   0
  -5   5  -5   65.38    8.45   0
  -5   5  -5   82.80    8.86   0
   6   5   5    1.04    6.98   0
  -6   5  -5   -2.32    9.33   0
  -6   5  -5    0.82   10.64   0
  -7   5  -5  110.55   12.00   0
  -7   5  -5   81.19   10.21   0
   7   5   5  103.86    8.60   0
  -8  -5  -5  340.69    8.83   0
   8   5   5  344.78    9.23   0
  -8   5  -5  379.91   15.61   0
  -8   5  -5  321.74   13.35   0
   9   5   5    6.75    7.75   0
  -9   5  -5    9.94   10.09   0
  -9   5  -5   14.63   12.09   0
  -9  -5  -5   16.63    7.11   0
  10  -5   5   54.12    7.57   0
 -10  -5  -5   45.73    6.98   0
  10   5   5   56.83    6.33   0
 -10   5  -5   52.94   14.75   0
 -10   5  -5   43.60   12.97   0
  11   5   5    2.39    5.62   0
  -9  -6   5   42.52    7.46   0
   9   6  -5   43.17    6.65   0
  -9   6   5   35.54    8.39   0
   8   6  -5    9.39    7.78   0
  -8  -6   5    2.94    7.04   0
  -8   6   5   -4.00    8.45   0
   7   6  -5   32.15    6.25   0
  -7   6   5   23.97    8.75   0
  -7  -6   5   45.38    6.28   0
  -6   6   5  270.49   13.20   0
  -6   6   5  262.70    9.83   0
  -6   6   5  259.47    8.50   0
  -6  -6   5  255.02    8.18   0
   6   6  -5  254.34    8.46   0
  -5   6   5   45.03    8.79   0
  -5  -6   5   53.07    6.13   0
  -5   6   5   37.54    8.14   0
   5   6  -5   49.37    6.61   0
  -5   6   5   52.88    9.02   0
  -4   6   5  173.12    9.92   0
  -4   6   5  164.22    9.99   0
   4   6  -5  165.52    7.63   0
  -4   6   5  154.62    8.67   0
  -4  -6   5  179.89    7.26   0
  -3  -6   5  168.55    7.44   0
  -3   6   5  167.77    8.86   0
  -3   6   5  157.31    9.56   0
   3   6  -5  178.97    9.31   0
  -3   6   5  142.41    9.02   0
   2   6  -5   26.14    8.95   0
  -2   6   5    5.62    7.03   0
  -2  -6   5   15.87    6.94   0
  -1  -6   5   16.39    6.63   0
   1   6  -5   32.07    8.76   0
  -1   6   5   25.19    8.60   0
   0   6  -5  216.54    9.50   0
   0   6   5  210.30    8.11   0
   1   6   5  435.02    8.57   0
  -1   6  -5  412.66    9.01   0
  -1   6  -5  408.44    9.25   0
  -2   6  -5   68.26    7.81   0
  -2   6  -5   65.49    8.87   0
   2   6   5   75.02    7.28   0
   3   6   5   88.08    8.16   0
  -3   6  -5   92.52    8.56   0
  -3   6  -5   88.48    7.70   0
   4   6   5  151.83    7.37   0
  -4   6  -5  151.28    9.96   0
  -4   6  -5  153.29    8.18   0
   5   6   5  188.28    8.62   0
  -5   6  -5  188.68    9.26   0
  -5   6  -5  189.27    8.71   0
   6   6   5   96.70    6.94   0
  -6   6  -5   99.88    8.92   0
  -6   6  -5  103.60    8.70   0
  -7   6  -5  147.44    9.86   0
  -7   6  -5  149.87   11.12   0
   7   6   5  138.67    8.47   0
  -8   6  -5   50.48    8.62   0
  -8   6  -5   60.28   10.05   0
   8   6   5   67.36    6.47   0
  -9   6  -5   70.63   10.11   0
  -9   6  -5   92.80   11.81   0
   9   6   5   82.63    6.73   0
  -8   7   5    4.32    6.37   0
  -8   7   5    1.32    8.17   0
   8   7  -5   -4.16    7.36   0
  -8  -7   5    1.92    5.73   0
   7   7  -5    1.67    7.23   0
  -7   7   5   -3.46    8.08   0
  -7  -7   5    8.32    6.55   0
  -7   7   5    9.49    6.73   0
  -6   7   5   41.91   10.04   0
  -6  -7   5   45.67    6.23   0
  -6   7   5   44.02    8.42   0
   6   7  -5   53.03    6.54   0
  -6   7   5   40.59    7.56   0
  -5  -7   5    9.02    7.11   0
  -5   7   5    1.64    7.91   0
   5   7  -5   12.83    6.29   0
  -5   7   5   -4.75    7.17   0
  -5   7   5    7.55    8.10   0
  -4   7   5   92.75    8.29   0
   4   7  -5   96.16    6.99   0
  -4  -7   5   82.42    7.76   0
  -4   7   5  102.37    7.98   0
  -4   7   5   73.11    9.11   0
  -3  -7   5  124.37    7.65   0
  -3   7   5  102.75    7.59   0
   3   7  -5  103.05    6.77   0
  -3   7   5  100.57    8.73   0
  -3   7   5  110.79    7.02   0
  -2   7   5   72.58    7.93   0
   2   7  -5   59.97    8.00   0
  -1   7   5   88.45    8.24   0
   1   7  -5   93.05    6.87   0
   0   7   5  282.26    9.00   0
   0   7  -5  263.89    8.81   0
   0   7  -5  247.88    8.18   0
  -1   7  -5   -5.99    7.66   0
   1   7   5   19.76    7.59   0
  -1   7  -5    3.13    6.83   0
  -2   7  -5  678.24   10.65   0
  -2   7  -5  666.29    9.70   0
   2   7   5  734.64    9.48   0
   3   7   5   18.17    6.09   0
  -3   7  -5    9.84    7.28   0
  -3   7  -5    9.81    6.62   0
   4   7   5  218.10    8.31   0
  -4   7  -5  226.48    8.36   0
  -4   7  -5  218.43    8.40   0
  -5   7  -5   35.66    7.31   0
  -5   7  -5   27.28    7.50   0
  -5   7  -5   31.49    7.77   0
   5   7   5   32.43    7.56   0
  -6   7  -5  154.77    8.98   0
   6   7   5  168.61    8.11   0
  -6   7  -5  187.23    9.78   0
  -6   7  -5  159.72   10.37   0
  -7   7  -5   51.56    8.57   0
  -7   7  -5   58.42    9.77   0
   7   7   5   65.88    7.82   0
   5   8  -5    5.79    6.28   0
  -5   8   5   16.37    7.72   0
  -5   8   5   11.16    7.98   0
  -5   8   5   17.47    5.79   0
  -5  -8   5   17.49    7.24   0
  -4   8   5   15.66    7.75   0
  -4   8   5   16.90    7.36   0
   4   8  -5   12.52    6.04   0
  -4   8   5   10.28    7.72   0
  -3   8   5   32.71    8.15   0
  -3   8   5   43.02    7.25   0
  -3   8   5   44.83    6.83   0
   3   8  -5   36.26    7.60   0
  -2   8   5   38.96    7.60   0
  -2   8   5   36.01    7.75   0
   2   8  -5   35.49    7.76   0
  -1   8   5    1.33    7.18   0
   1   8  -5    2.39    5.96   0
   1   8  -5   -0.94    6.61   0
   0   8  -5   48.85    6.20   0
   0   8  -5   40.76    6.43   0
   0   8   5   35.29    7.47   0
   1   8   5   13.07    6.16   0
  -1   8  -5   -1.76    7.14   0
  -1   8  -5    6.92    6.43   0
   2   8   5    1.08    5.89   0
  -2   8  -5    5.17    5.13   0
  -2   8  -5    5.09    5.78   0
  -3   8  -5   20.56    6.90   0
   3   8   5   22.72    7.34   0
  -3   8  -5   39.84    7.63   0
  -4   8  -5   42.12    7.02   0
   4   8   5   39.00    7.36   0
  13   0  -6    0.74    7.95   0
 -13   0   6    6.93    7.09   0
 -12   0   6  216.79    8.80   0
  12   0  -6  222.75    9.93   0
  11   0  -6   11.35    8.78   0
 -11   0   6    2.80    7.61   0
  10   0  -6  558.46   12.39   0
 -10   0   6  573.33   10.71   0
  -9   0   6   27.89    7.62   0
   9   0  -6   26.72   10.79   0
   8   0  -6 1077.12   15.13   0
  -8   0   6 1051.93   12.76   0
   7   0  -6    3.39    9.13   0
  -7   0   6    6.62    9.55   0
  -6   0   6 2550.09   18.16   0
   6   0  -6 2708.66   20.70   0
   5   0  -6    1.55   13.60   0
  -5   0   6   -0.71   11.72   0
  -4   0   6 2463.52   21.18   0
   4   0  -6 2669.50   23.41   0
   3   0  -6   10.22   18.70   0
  -3   0   6   -1.30   17.04   0
   2   0  -6   84.23   19.66   0
  -2   0   6   87.50   16.00   0
   2   0  -6   89.46   18.83   0
  -1   0   6   -1.91   15.26   0
  -1   0   6    2.96   17.30   0
   1   0  -6   -1.27   18.77   0
   1   0  -6   -1.03   18.09   0
   0   0   6 3093.05   29.39   0
   0   0  -6 2885.08   33.01   0
   0   0   6 2792.07   30.25   0
   1   0   6    6.57   23.84   0
  -1   0  -6    3.70   23.59   0
   2   0   6 1128.50   30.85   0
   3   0   6    3.87   18.17   0
   4   0   6  623.92   20.18   0
   5   0   6    1.47   13.22   0
  -5   0  -6    6.23   12.36   0
   6   0   6 2317.52   24.75   0
  -6   0  -6 2338.28   23.70   0
  -7   0  -6    7.20   11.14   0
   7   0   6   -3.25   11.47   0
   8   0   6  213.09   14.32   0
  -8   0  -6  212.45   12.16   0
   9   0   6    9.87   13.45   0
  -9   0  -6    7.98   10.89   0
 -10   0  -6  381.62   11.69   0
  10   0   6  364.55   13.20   0
 -11   0  -6    9.47    9.45   0
  11   0   6   -3.85   11.08   0
 -12   0  -6  700.12   14.68   0
  12   0   6  593.45   15.57   0
  13   0   6    7.20   10.08   0
 -13   0  -6    3.00    9.76   0
 -13   1   6   60.90    8.38   0
  13  -1  -6   30.33    9.91   0
 -13  -1   6   34.20    7.56   0
  13   1  -6   28.17    8.89   0
 -12   1   6   12.62    7.63   0
  12  -1  -6   24.00    8.33   0
 -12  -1   6   -2.06    7.29   0
  12   1  -6   -0.98    7.18   0
 -11  -1   6  407.14    9.64   0
  11  -1  -6  394.85   11.22   0
 -11   1   6  396.54   10.07   0
  11   1  -6  419.22   11.07   0
 -10   1   6   27.15    8.86   0
  10  -1  -6   40.15   10.50   0
  10   1  -6   20.30   10.70   0
 -10  -1   6   39.29    8.59   0
  -9  -1   6   10.52    6.98   0
   9   1  -6   12.78   10.49   0
  -9   1   6   13.97   10.95   0
   9  -1  -6   18.81   10.53   0
   8  -1  -6  328.17   12.67   0
  -8   1   6  326.56   11.12   0
  -8  -1   6  319.28    9.61   0
   8   1  -6  325.28   11.81   0
   7   1  -6  845.17   12.11   0
  -7   1   6  796.06   14.16   0
   7  -1  -6  866.17   15.43   0
  -7  -1   6  793.88   10.65   0
   6   1  -6  287.08   10.53   0
   6  -1  -6  305.07   13.68   0
  -6  -1   6  280.08    9.09   0
  -6   1   6  298.41   12.68   0
  -5  -1   6   31.79   10.63   0
  -5   1   6   24.19   10.76   0
   5  -1  -6   38.88   13.28   0
   5   1  -6   35.25   11.84   0
   4   1  -6   50.45   10.53   0
   4  -1  -6   60.39   14.27   0
  -4   1   6   56.86   14.10   0
  -4  -1   6   55.53    9.91   0
  -3  -1   6  687.00   14.15   0
   3  -1  -6  713.28   18.78   0
   3   1  -6  704.62   14.85   0
  -3   1   6  698.70   16.34   0
   2   1  -6  255.11   14.96   0
  -2   1   6  282.77   20.38   0
  -2   1   6  266.44   27.95   0
  -2  -1   6  258.80   16.96   0
   2  -1  -6  257.04   16.08   0
   0  -1   6 4175.47   34.50   0
   0   1   6 3931.35   27.70   0
   0  -1   6 3929.78   24.01   0
   0   1  -6 4169.34   26.51   0
   0   1  -6 4113.28   34.96   0
   1  -1   6 5216.15   29.55   0
  -1   1  -6 4780.61   29.07   0
  -1   1  -6 4747.89   42.94   0
   2  -1   6  679.59   19.20   0
   2  -1   6  587.45   30.30   0
  -2   1  -6  588.36   35.47   0
   3   1   6   20.31   12.67   0
   4   1   6 1058.24   15.54   0
   5   1   6 3038.85   21.78   0
  -5  -1  -6 3019.01   22.36   0
   6   1   6  286.32   11.77   0
   6  -1   6  294.46   23.27   0
  -6   1  -6  293.49   20.71   0
  -6  -1  -6  300.29   11.31   0
  -7  -1  -6 1119.57   15.31   0
   7   1   6 1087.16   15.84   0
   7  -1   6 1135.95   26.98   0
  -7   1  -6 1124.99   23.64   0
  -8  -1  -6   12.76    9.81   0
   8   1   6   10.39   10.53   0
  -8   1  -6    6.98   13.12   0
   8  -1   6   13.64   17.39   0
  -9  -1  -6   20.00    9.04   0
   9   1   6   24.17   10.31   0
   9  -1   6   18.79   15.46   0
  -9   1  -6   26.11   12.78   0
 -10  -1  -6   54.75    9.47   0
  10  -1   6   39.04   13.68   0
 -10   1  -6   38.72   11.86   0
  10   1   6   41.27    9.35   0
 -11  -1  -6   52.30    8.75   0
 -11   1  -6   61.96   11.12   0
  11  -1   6   52.22   12.54   0
  11   1   6   58.18    8.92   0
 -12  -1  -6    7.27    8.01   0
 -12   1  -6    4.03   10.49   0
  12   1   6   10.66    9.65   0
  12  -1   6    6.55   11.80   0
 -13  -1  -6   43.35    8.15   0
  13   1   6   30.45    9.35   0
  13  -1   6   30.47   12.90   0
 -13   1  -6   33.73   11.92   0
  13   2  -6   45.98    9.08   0
  13  -2  -6   44.84    8.15   0
 -13  -2   6   46.27    7.36   0
 -13   2   6   48.89    8.67   0
 -12  -2   6   85.33    7.85   0
  12  -2  -6   81.02   10.07   0
  12   2  -6   93.46    9.30   0
 -12   2   6   93.34    9.52   0
 -11  -2   6  197.06    7.09   0
 -11   2   6  188.21    9.28   0
  11   2  -6  203.64    8.34   0
  11  -2  -6  194.08    9.46   0
 -10  -2   6  278.29    8.89   0
  10  -2  -6  266.41   10.41   0
 -10   2   6  277.62   11.14   0
  10   2  -6  266.29    9.04   0
  -9  -2   6    6.04    8.60   0
  -9   2   6   21.68    9.77   0
   9  -2  -6   21.01    9.85   0
   9   2  -6    8.83   10.09   0
  -8   2   6   64.16   11.35   0
   8   2  -6   76.73   10.99   0
   8  -2  -6   78.18   10.83   0
  -8  -2   6   76.18    9.75   0
   7  -2  -6   74.02   10.43   0
   7  -2  -6   78.41   16.02   0
  -7  -2   6   84.56    9.52   0
  -7   2   6   78.44   11.56   0
   7   2  -6   67.00    8.59   0
   6   2  -6  827.90   12.36   0
   6  -2  -6  840.30   26.16   0
   6  -2  -6  810.59   13.35   0
  -6   2   6  801.62   12.08   0
  -6  -2   6  846.91   11.67   0
   5  -2  -6  646.68   14.11   0
   5   2  -6  653.42   11.00   0
  -5   2   6  624.09   12.78   0
  -5  -2   6  690.39   12.07   0
   4  -2  -6  697.70   15.01   0
   4   2  -6  688.70   11.47   0
  -4  -2   6  721.63   13.14   0
  -4   2   6  709.03   15.81   0
   3  -2  -6   11.36   10.85   0
  -3   2   6    9.10   13.65   0
  -3  -2   6   18.98    9.17   0
   3   2  -6   16.23   11.73   0
  -2   2   6 2949.62   22.24   0
  -2  -2   6 2834.86   18.95   0
   2   2  -6 2800.02   19.09   0
   1   2  -6 7412.34   29.11   0
  -1   2  -6  450.70   13.65   0
  -1   2  -6  431.08   14.88   0
   1  -2   6  460.41   13.14   0
   1  -2   6  463.04   15.26   0
  -2   2  -6  643.95   14.33   0
   2  -2   6  639.81   17.76   0
  -2   2  -6  581.40   17.10   0
   2   2   6  655.88   14.52   0
   2  -2   6  619.60   11.98   0
   3   2   6   72.80    9.46   0
   3  -2   6   78.95    9.39   0
  -3   2  -6   73.12   15.68   0
  -4   2  -6   26.05   19.60   0
  -4   2  -6   24.50   22.15   0
   4   2   6   29.29   10.52   0
   4  -2   6   29.00   11.03   0
   5  -2   6  641.66   13.02   0
   5   2   6  594.26   11.99   0
  -5  -2  -6  579.90   11.44   0
   6  -2   6 1213.53   14.91   0
   6   2   6 1070.28   12.40   0
  -6  -2  -6 1078.93   13.08   0
   7  -2   6  410.58   11.85   0
  -7  -2  -6  375.04   10.73   0
   7   2   6  366.82   11.53   0
   8   2   6   69.48    9.64   0
  -8  -2  -6   67.43    8.62   0
   8  -2   6   81.34    9.95   0
  -9  -2  -6   59.88    7.92   0
   9   2   6   57.60    8.74   0
  10   2   6  138.82    8.96   0
 -10  -2  -6  150.07    9.14   0
 -11  -2  -6  133.30    9.01   0
  11   2   6  113.99    9.75   0
 -12  -2  -6   86.28    7.61   0
  12  -2   6   84.39    8.24   0
  12   2   6   87.77    8.58   0
  13  -2   6   11.30    7.33   0
 -13  -2  -6   11.35    7.86   0
  13   2   6   10.67    9.11   0
  12  -3  -6    9.06   12.83   0
 -12  -3   6    1.75    5.56   0
  12  -3  -6   14.97    7.88   0
 -12   3   6    0.86    7.83   0
  12   3  -6   11.72    8.25   0
  11  -3  -6  142.52    9.44   0
 -11  -3   6  154.48    6.89   0
 -11   3   6  156.15    9.51   0
  11  -3  -6  167.00   15.34   0
  11   3  -6  152.12    9.23   0
 -10   3   6   62.99    9.73   0
  10  -3  -6   68.04   14.99   0
 -10  -3   6   41.94    6.56   0
  10   3  -6   53.37    7.57   0
  10  -3  -6   53.71    8.86   0
   9   3  -6   28.90    7.99   0
   9  -3  -6   23.46   15.14   0
  -9  -3   6   21.89    7.64   0
  -9   3   6   32.75   11.93   0
   9  -3  -6   28.33    8.90   0
  -8  -3   6   61.06    9.20   0
   8  -3  -6   57.52   11.62   0
  -8   3   6   79.28   11.02   0
   8   3  -6   77.38    8.26   0
   7   3  -6 1050.90   12.34   0
   7  -3  -6 1016.56   14.73   0
  -7  -3   6 1108.28   13.00   0
  -7   3   6 1040.42   14.39   0
   6   3  -6   33.04   10.01   0
  -6  -3   6   45.70    7.84   0
  -6   3   6   28.15   11.19   0
   6  -3  -6   37.97   10.02   0
  -5  -3   6 3720.28   17.95   0
   5   3  -6 3692.35   18.49   0
  -5   3   6 3703.93   20.98   0
  -4   3   6  248.29   21.79   0
  -4  -3   6  298.86    9.93   0
  -4   3   6  258.74   12.65   0
   4   3  -6  274.27   10.17   0
  -3   3   6  261.94   10.31   0
   3   3  -6  263.94   10.60   0
  -3  -3   6  261.39    8.70   0
  -2  -3   6  359.66    9.49   0
   2   3  -6  349.99   11.43   0
  -2   3   6  344.09   10.86   0
  -1  -3   6 1274.36   14.58   0
   1   3  -6 1216.23   14.69   0
   0   3  -6  745.57   13.65   0
   0   3  -6  739.41   12.01   0
   0  -3   6  746.43   11.80   0
   1  -3   6 3437.60   21.96   0
   1   3   6 3390.04   18.76   0
  -1   3  -6 3277.50   20.78   0
  -1   3  -6 3209.21   17.25   0
   2   3   6   26.82    7.77   0
  -2   3  -6   29.69   10.84   0
   2  -3   6   33.00    9.63   0
  -2   3  -6   29.80    9.40   0
   3  -3   6  990.86   12.94   0
  -3   3  -6 1017.58   11.90   0
   3   3   6 1046.14   12.07   0
  -3   3  -6  955.23   15.27   0
  -4   3  -6  767.30   12.43   0
   4  -3   6  730.46   11.90   0
   4   3   6  730.07   11.46   0
  -4   3  -6  696.76   16.53   0
  -5  -3  -6  191.38    9.03   0
  -5   3  -6  192.39   15.89   0
   5  -3   6  195.46    9.85   0
   5   3   6  184.94    7.86   0
  -5   3  -6  192.97   13.95   0
  -6   3  -6    3.18   13.61   0
  -6   3  -6    4.42   16.45   0
  -6  -3  -6    3.77    6.71   0
   6   3   6    6.28    8.80   0
   6  -3   6    3.82    8.45   0
  -7   3  -6   36.66   19.17   0
  -7   3  -6   36.83   16.03   0
  -7  -3  -6   35.52    7.91   0
   7   3   6   32.05    7.21   0
   7  -3   6   38.94    9.14   0
  -8  -3  -6    7.84    8.15   0
  -8   3  -6   13.35   21.34   0
  -8   3  -6   10.62   20.51   0
   8   3   6   15.68    7.06   0
   8  -3   6   14.92    8.82   0
  -9  -3  -6   43.58    7.91   0
   9   3   6   49.91    8.46   0
   9  -3   6   51.55    8.85   0
 -10  -3  -6   12.70    7.04   0
  10  -3   6   16.51    9.31   0
  10   3   6   20.97    7.79   0
 -11  -3  -6  306.16    9.18   0
  11  -3   6  326.96   10.54   0
  11   3   6  315.85    9.54   0
 -12  -3  -6   10.18    6.96   0
  12   3   6    8.13    7.54   0
  12  -3   6   10.02    7.42   0
 -12  -4   6   56.99    7.51   0
  12   4  -6   57.97    7.07   0
 -12   4   6   62.65    8.46   0
  11   4  -6   36.08    6.98   0
 -11  -4   6   11.97    6.06   0
 -11   4   6   29.51    9.71   0
  10   4  -6  114.67    7.31   0
 -10  -4   6  122.39    7.78   0
 -10   4   6  113.00   11.13   0
   9   4  -6  284.75    8.38   0
  -9  -4   6  254.72    9.05   0
  -9   4   6  268.63   10.58   0
  -8  -4   6    4.53    6.74   0
   8   4  -6   12.97    7.73   0
  -8   4   6    2.12   11.09   0
   7   4  -6   63.11    9.14   0
  -7   4   6   59.02   10.52   0
  -7  -4   6   43.63    6.95   0
   6   4  -6   48.63    9.03   0
  -6  -4   6   47.92    6.77   0
  -6   4   6   50.29    9.74   0
  -5  -4   6   19.50    7.20   0
  -5   4   6   43.53    9.80   0
   5   4  -6   19.70    7.37   0
  -4   4   6  279.73   10.49   0
  -4   4   6  287.85   13.11   0
  -4  -4   6  303.75    9.85   0
   4   4  -6  295.88    8.74   0
  -3  -4   6  558.66   10.55   0
  -3   4   6  541.01   11.51   0
   3   4  -6  540.57    9.49   0
  -2  -4   6   48.70    9.09   0
   2   4  -6   69.73    9.29   0
  -1  -4   6   62.13    7.71   0
   1   4  -6   68.69   10.04   0
   0  -4   6  870.93   12.00   0
   0   4   6  848.68   10.46   0
   0   4  -6  807.30   10.64   0
   0   4  -6  812.66   10.73   0
  -1   4  -6   38.64    8.42   0
   1   4   6   32.82    6.94   0
   1  -4   6   35.32    8.83   0
  -1   4  -6   36.87    9.14   0
  -2   4  -6 1645.67   12.41   0
  -2   4  -6 1678.56   15.00   0
   2   4   6 1694.56   13.88   0
  -3   4  -6  145.99   11.25   0
  -3   4  -6  152.23    9.21   0
   3   4   6  143.24    8.05   0
  -4   4  -6 1220.60   15.81   0
  -4   4  -6 1300.14   13.52   0
   4   4   6 1261.29   13.23   0
  -5   4  -6   36.91   10.69   0
   5   4   6   29.95    7.68   0
   5  -4   6   27.09    8.63   0
  -5   4  -6   25.06    9.85   0
   6   4   6  874.56   10.62   0
   6  -4   6  881.55   12.05   0
  -6   4  -6  891.87   18.72   0
  -6   4  -6  825.34   16.28   0
  -7   4  -6   55.61   14.47   0
  -7   4  -6   48.98   11.75   0
  -7  -4  -6   49.97    6.53   0
   7   4   6   53.77    8.77   0
   7  -4   6   57.03    8.16   0
  -8   4  -6   21.00   15.54   0
   8  -4   6   20.92    7.85   0
  -8  -4  -6   24.60    7.58   0
   8   4   6   18.27    7.68   0
  -8   4  -6   20.04   12.63   0
  -9   4  -6   96.09   19.15   0
  -9   4  -6   89.36   17.72   0
  -9  -4  -6   88.72    6.40   0
   9   4   6   88.51    8.26   0
   9  -4   6   94.01    8.43   0
  10  -4   6   37.60    8.88   0
 -10  -4  -6   25.52    5.87   0
  10   4   6   31.65    7.66   0
  11  -4   6   10.00    8.81   0
 -11  -4  -6    5.60    6.70   0
  11   4   6    1.97    6.28   0
  11   5  -6   29.50    8.00   0
 -11  -5   6   23.03    7.12   0
 -11   5   6   10.15    8.59   0
  10   5  -6    3.01    6.40   0
 -10  -5   6   14.62    6.98   0
 -10   5   6   -4.36    8.59   0
  -9   5   6  105.91    8.96   0
   9   5  -6  112.39    7.46   0
  -9  -5   6   93.65    6.34   0
  -8  -5   6    4.81    6.17   0
   8   5  -6   11.87    8.07   0
  -8   5   6   10.63    9.22   0
  -7  -5   6   79.77    6.47   0
  -7   5   6   81.12    9.62   0
   7   5  -6   85.77    7.26   0
  -6  -5   6  414.39   10.02   0
   6   5  -6  446.89    9.52   0
  -6   5   6  452.78   11.99   0
  -5  -5   6  609.94    9.91   0
  -5   5   6  606.36   11.65   0
  -5   5   6  630.02   16.44   0
   5   5  -6  602.88   10.21   0
  -4   5   6  139.41   11.44   0
  -4  -5   6  145.55    7.35   0
   4   5  -6  137.87    7.73   0
  -4   5   6  127.62   10.05   0
  -3  -5   6   36.75    8.21   0
   3   5  -6   48.12    9.16   0
  -3   5   6   27.80    9.56   0
  -2   5   6   89.96    7.93   0
   2   5  -6   94.84    9.64   0
  -2  -5   6   96.43    9.52   0
  -1  -5   6  189.71    9.60   0
  -1   5   6  198.68    9.42   0
   1   5  -6  183.53    8.29   0
   0  -5   6  317.25    8.41   0
   0   5  -6  295.85    9.31   0
   0   5   6  306.19    8.49   0
   0   5  -6  303.13    8.54   0
  -1   5  -6  126.49    8.39   0
   1  -5   6  123.68    7.24   0
   1   5   6  129.51    7.76   0
  -1   5  -6  120.52    9.08   0
   2   5   6  104.97    6.85   0
  -2   5  -6   90.92    7.01   0
  -2   5  -6   93.72    8.59   0
  -3   5  -6  198.16    8.51   0
   3   5   6  212.20    7.61   0
  -3   5  -6  194.19    9.39   0
  -4   5  -6  350.07   11.16   0
  -4   5  -6  352.58    9.71   0
   4   5   6  357.61    9.50   0
   5   5   6   33.51    6.98   0
  -5   5  -6   30.21    9.50   0
  -5   5  -6   29.74    8.44   0
   6   5   6    6.89    6.91   0
  -6   5  -6   12.22    9.62   0
  -6   5  -6   16.73   10.46   0
   7   5   6  530.00   10.17   0
  -7   5  -6  543.24   14.50   0
  -7   5  -6  489.39   13.20   0
  -8   5  -6   33.83    9.92   0
   8   5   6   32.81    6.49   0
  -8   5  -6   31.22   11.29   0
  -9   5  -6    3.58   10.68   0
   9   5   6   10.02    7.46   0
   9  -5   6   -7.78    6.90   0
  -9   5  -6    2.19   12.61   0
 -10   5  -6   43.63   16.03   0
  10  -5   6   45.28    8.71   0
 -10   5  -6   39.12   19.05   0
  10   5   6   45.94    7.69   0
  -9  -6   6    4.33    5.68   0
  -9   6   6   17.23    8.38   0
   9   6  -6   10.28    7.73   0
   8   6  -6    7.41    6.28   0
  -8   6   6  -10.21    8.55   0
  -8  -6   6   -0.82    5.78   0
   7   6  -6    4.13    6.28   0
  -7   6   6    8.23    8.67   0
  -7  -6   6    2.04    5.89   0
  -6   6   6  305.95   14.39   0
  -6  -6   6  295.09    7.33   0
   6   6  -6  301.29    8.84   0
  -6   6   6  283.40   10.09   0
  -5   6   6   27.51    8.28   0
  -5   6   6   30.02    9.08   0
   5   6  -6   29.16    6.31   0
  -5  -6   6   29.60    5.92   0
  -5   6   6   35.99    5.98   0
  -4   6   6   68.41    7.70   0
  -4   6   6   73.69    9.18   0
  -4   6   6   86.76    8.26   0
   4   6  -6   89.80    7.11   0
  -4  -6   6   67.28    6.82   0
  -3   6   6   33.53    8.74   0
   3   6  -6   26.33    7.17   0
  -3  -6   6   19.41    6.86   0
  -3   6   6   38.43    8.32   0
   2   6  -6   14.98    7.16   0
  -2   6   6    3.24    8.62   0
  -2  -6   6    9.84    6.75   0
   1   6  -6  721.38   11.00   0
  -1  -6   6  695.45    9.30   0
  -1   6   6  627.01   10.62   0
   0   6   6  889.83   10.06   0
   0   6  -6  806.35    9.48   0
   0   6  -6  837.52   11.61   0
   1   6   6    9.12    6.91   0
  -1   6  -6   13.88    7.48   0
  -1   6  -6    6.14    8.45   0
  -2   6  -6  227.80    9.08   0
  -2   6  -6  250.55   10.19   0
   2   6   6  256.18    8.48   0
   3   6   6  294.11    9.08   0
  -3   6  -6  275.19    9.05   0
  -3   6  -6  280.44    9.33   0
  -4   6  -6   27.82    8.78   0
   4   6   6   33.25    6.71   0
  -4   6  -6   38.08    7.34   0
   5   6   6  -10.03    7.80   0
  -5   6  -6   11.03    8.47   0
  -5   6  -6    0.01    7.21   0
  -6   6  -6    7.94    8.09   0
   6   6   6    8.21    7.57   0
  -6   6  -6   21.04    9.35   0
  -7   6  -6  164.21   11.90   0
  -7   6  -6  152.06   10.12   0
   7   6   6  169.81    7.04   0
  -8   6  -6   24.26   10.70   0
  -8   6  -6   13.24    9.26   0
   8   6   6   15.87    7.69   0
   9   6   6   18.84    7.37   0
  -9   6  -6   19.85   10.24   0
  -9   6  -6   15.68   10.58   0
  -7  -7   6   13.62    5.62   0
   7   7  -6    0.67    5.77   0
  -7   7   6   13.31    6.75   0
  -7   7   6    2.73    7.98   0
  -6   7   6   15.33    8.29   0
  -6  -7   6   12.92    6.69   0
  -6   7   6   17.10    7.19   0
  -6   7   6   10.62    9.62   0
   6   7  -6   16.84    5.92   0
  -5   7   6   -0.02    8.11   0
  -5   7   6   14.99    7.44   0
  -5  -7   6    3.27    5.66   0
   5   7  -6   13.47    6.15   0
  -5   7   6   13.23    9.48   0
  -4   7   6  107.62    7.19   0
  -4  -7   6   92.97    7.84   0
  -4   7   6   96.76    8.87   0
  -4   7   6   90.87    7.97   0
   4   7  -6  109.35    6.77   0
  -3   7   6    4.05    6.56   0
  -3   7   6   12.21    8.07   0
   3   7  -6    3.56    7.86   0
  -3  -7   6    3.65    5.92   0
  -3   7   6   -8.20    6.14   0
  -2  -7   6   53.84    6.24   0
   2   7  -6   66.81    6.77   0
  -2   7   6   55.85    7.93   0
  -1   7   6  107.36    8.21   0
   1   7  -6  114.88    8.30   0
   0   7  -6    1.92    5.37   0
   0   7   6   15.62    7.56   0
  -1   7  -6  256.68    7.13   0
   1   7   6  308.13    7.80   0
  -1   7  -6  304.72    9.07   0
  -2   7  -6  122.59    8.11   0
   2   7   6  119.17    8.01   0
  -2   7  -6  103.60    7.42   0
  -3   7  -6    7.99    6.87   0
  -3   7  -6   13.74    7.44   0
   3   7   6    8.92    5.98   0
   4   7   6   39.46    6.11   0
  -4   7  -6   32.28    7.22   0
  -4   7  -6   25.62    7.31   0
  -5   7  -6  100.74    7.84   0
  -5   7  -6  104.75    7.94   0
   5   7   6  118.60    6.45   0
  -6   7  -6   15.09    8.28   0
  -6   7  -6   20.73    9.10   0
   6   7   6   13.92    6.23   0
  -6   7  -6   20.50    7.33   0
  -7   7  -6   40.65    9.20   0
   7   7   6   49.32    6.58   0
  -7   7  -6   57.69    9.67   0
  -4   8   6   29.68    7.91   0
  -4   8   6   32.25    8.15   0
  -4  -8   6   37.40    6.08   0
   4   8  -6   42.34    6.14   0
  -4   8   6   24.68    7.30   0
  -3   8   6   74.34    8.18   0
  -3   8   6   54.92    6.31   0
  -3   8   6   57.96    8.08   0
   3   8  -6   70.51    7.82   0
  -2   8   6   22.42    7.43   0
   2   8  -6    9.73    7.44   0
   1   8  -6   16.53    5.17   0
  -1   8   6    0.67    5.93   0
   1   8  -6    9.77    7.46   0
   0   8  -6   40.92    7.33   0
   0   8  -6   38.84    5.27   0
   0   8   6   45.22    7.66   0
  -1   8  -6   16.70    6.58   0
   1   8   6   25.26    7.41   0
  -1   8  -6   20.20    7.54   0
   2   8   6   12.18    7.12   0
  -2   8  -6   14.10    7.37   0
  -2   8  -6    8.57    6.54   0
   3   8   6  155.42    6.76   0
  -3   8  -6  133.29    8.58   0
  -3   8  -6  132.52    6.84   0
   4   8   6   21.14    5.98   0
  -4   8  -6   12.27    6.76   0
  13   0  -7   15.14    7.86   0
 -13   0   7   15.59    8.09   0
  12   0  -7  -17.64    8.99   0
 -12   0   7    5.78    7.81   0
 -11   0   7   74.63    8.17   0
  11   0  -7   70.45    9.36   0
  10   0  -7   15.80    8.88   0
 -10   0   7   24.76    9.17   0
  -9   0   7  107.45    9.40   0
   9   0  -7  118.44   11.08   0
  -8   0   7   17.29    8.99   0
   8   0  -7   25.53    8.58   0
   7   0  -7 1538.86   16.31   0
  -7   0   7 1432.73   14.29   0
  -6   0   7   23.44   11.49   0
   6   0  -7   -0.05   13.29   0
  -5   0   7 1126.94   13.57   0
   5   0  -7 1251.13   17.42   0
  -4   0   7   -1.21   11.15   0
   4   0  -7    1.44   11.97   0
   3   0  -7  716.18   16.11   0
  -3   0   7  721.73   18.39   0
   2   0  -7    5.70   15.19   0
   2   0  -7    7.13   15.85   0
  -2   0   7    1.25   15.14   0
   1   0  -7 4979.04   34.72   0
   1   0  -7 4916.82   34.51   0
  -1   0   7 4679.37   31.32   0
   0   0   7   27.38   19.58   0
   0   0   7   12.84   19.76   0
   0   0  -7   19.62   22.39   0
  -1   0  -7 1033.72   25.48   0
   1   0   7 1121.63   29.98   0
   2   0   7    2.84   21.71   0
   3   0   7 3382.06   32.95   0
   4   0   7   -0.67   13.16   0
   5   0   7  154.49   15.51   0
  -6   0  -7    4.82   11.91   0
   6   0   7    1.74   13.10   0
   7   0   7  258.41   14.88   0
  -7   0  -7  272.28   13.21   0
   8   0   7    5.16   11.30   0
  -8   0  -7    6.00   11.35   0
   9   0   7  305.29   15.21   0
  -9   0  -7  305.26   13.04   0
  10   0   7    5.22   11.91   0
 -10   0  -7    2.10    9.84   0
 -11   0  -7  264.24   12.35   0
  11   0   7  240.27   13.40   0
 -12   0  -7    3.32    9.21   0
  12   0   7   -8.52   10.41   0
  13   0   7    9.43   10.32   0
  13   1  -7    8.11    8.10   0
  13  -1  -7    6.70    9.29   0
 -13   1   7   11.90    8.29   0
 -13  -1   7    2.12    7.10   0
 -12   1   7  196.28    8.89   0
  12  -1  -7  199.75    9.80   0
  12   1  -7  194.85    8.48   0
 -12  -1   7  207.04    8.49   0
  11  -1  -7   11.50    9.13   0
  11   1  -7   14.87    9.20   0
 -11   1   7   15.52    8.08   0
 -11  -1   7    5.18    7.92   0
  10   1  -7  110.74   10.83   0
  10  -1  -7   98.50   10.11   0
 -10   1   7  104.57   10.46   0
 -10  -1   7  100.19    9.33   0
   9   1  -7  189.28   11.00   0
   9  -1  -7  174.27   11.54   0
  -9  -1   7  177.50    9.44   0
  -9   1   7  178.94   10.09   0
   8  -1  -7  111.95   10.63   0
   8   1  -7   95.23   11.14   0
  -8  -1   7   90.54    9.22   0
  -8   1   7   95.19   11.06   0
  -7   1   7  369.95   11.50   0
  -7  -1   7  345.25   10.64   0
   7  -1  -7  369.74   12.39   0
   7   1  -7  343.18   10.33   0
   6  -1  -7   70.76   10.19   0
  -6  -1   7   52.88   10.11   0
   6   1  -7   71.54   11.52   0
  -6   1   7   68.88    9.65   0
   5   1  -7  259.14   13.71   0
  -5  -1   7  257.02   12.22   0
   5  -1  -7  257.99   11.83   0
  -5   1   7  272.82   11.31   0
  -4   1   7  354.95   14.78   0
   4  -1  -7  375.87   15.07   0
   4   1  -7  374.02   13.63   0
  -4  -1   7  355.31   10.90   0
   3   1  -7  774.11   14.32   0
   3  -1  -7  836.96   18.03   0
  -3   1   7  838.09   18.04   0
   3  -1  -7  849.08   33.23   0
  -3  -1   7  848.98   15.93   0
   2  -1  -7  695.18   16.56   0
   2   1  -7  734.19   18.79   0
  -2   1   7  725.73   26.19   0
  -2  -1   7  710.77   17.93   0
  -2   1   7  723.51   16.96   0
   0  -1   7    6.04   21.22   0
   0  -1  -7   14.35   18.16   0
   0   1  -7    4.93   11.82   0
   0  -1   7    7.43   11.44   0
   0   1   7   23.08   14.48   0
   0   1  -7   18.84   22.26   0
  -1   1  -7 2065.99   33.82   0
  -1   1  -7 2113.18   21.21   0
   1   1   7 1995.35   21.60   0
   1  -1   7 2104.99   32.32   0
   1  -1   7 2176.89   21.41   0
   2  -1   7  500.29   27.59   0
   2  -1   7  556.74   13.73   0
  -2   1  -7  498.31   28.60   0
   3  -1   7  139.39   11.67   0
   3   1   7  132.47   12.14   0
   4   1   7 4888.13   26.48   0
   5   1   7  224.34   10.92   0
  -6  -1  -7  897.61   14.65   0
   6   1   7  902.07   14.98   0
   7   1   7   16.40   10.75   0
   7  -1   7   10.24   19.93   0
  -7  -1  -7   14.88    9.97   0
   8  -1   7  172.17   20.34   0
   8   1   7  175.11   11.29   0
  -8   1  -7  171.46   17.36   0
  -8  -1  -7  169.60   10.33   0
  -9  -1  -7   39.99    9.50   0
  -9   1  -7   31.23   14.23   0
   9   1   7   32.05   10.74   0
   9  -1   7   30.64   15.91   0
 -10   1  -7  332.51   16.75   0
 -10  -1  -7  337.30   10.81   0
  10  -1   7  315.47   17.91   0
  10   1   7  308.12   11.98   0
  11   1   7    9.12    9.55   0
 -11  -1  -7   12.43    8.41   0
  11  -1   7   10.42   13.92   0
 -12  -1  -7    3.62    8.09   0
  12   1   7    6.76    9.46   0
  12  -1   7    6.92   13.60   0
  13  -1   7   15.63   15.18   0
  13   1   7   24.85    9.59   0
 -13  -1  -7   10.72    8.36   0
 -13  -2   7   53.78    7.40   0
  13  -2  -7   47.45    9.48   0
 -13   2   7   30.24    7.66   0
  13   2  -7   37.46    8.57   0
  12  -2  -7   19.30    9.21   0
  12   2  -7   17.72    7.11   0
 -12   2   7    1.79    8.66   0
 -12  -2   7    5.40    7.23   0
 -11   2   7    3.40    8.16   0
  11  -2  -7    9.55    8.71   0
 -11  -2   7    6.85    6.15   0
  11   2  -7    7.13    9.08   0
 -10   2   7    9.68    8.70   0
  10  -2  -7   13.23   10.16   0
  10   2  -7   11.28    9.28   0
 -10  -2   7   12.47    7.52   0
   9  -2  -7  179.31   10.79   0
  -9  -2   7  175.24    7.64   0
   9   2  -7  189.51   10.76   0
  -9   2   7  163.50   10.79   0
  -8  -2   7 1146.65   11.56   0
   8  -2  -7 1149.73   14.87   0
   8   2  -7 1139.63   12.93   0
  -8   2   7 1171.62   14.76   0
  -7  -2   7  448.23   10.69   0
   7   2  -7  460.24   11.80   0
  -7   2   7  447.30   12.37   0
   7  -2  -7  470.97   21.42   0
   7  -2  -7  439.21   12.18   0
   6   2  -7  139.46    8.87   0
   6  -2  -7  153.58   11.08   0
  -6   2   7  154.31   11.37   0
  -6  -2   7  157.59    8.21   0
   5  -2  -7 1250.89   15.41   0
   5   2  -7 1209.35   12.78   0
  -5   2   7 1259.90   16.18   0
  -5  -2   7 1278.90   13.36   0
   4  -2  -7  213.75   10.83   0
   4   2  -7  212.51    9.59   0
  -4   2   7  216.53   11.03   0
  -4  -2   7  227.89    9.08   0
   3  -2  -7 2385.01   17.91   0
   3   2  -7 2399.39   17.88   0
  -3   2   7 2458.16   20.10   0
  -3  -2   7 2451.78   17.74   0
  -2   2   7  801.52   16.01   0
  -2  -2   7  757.41   12.80   0
   2   2  -7  787.26   15.25   0
   1   2  -7  935.68   12.49   0
   1   2  -7  949.34   14.35   0
  -1  -2   7 1048.31   16.27   0
  -1   2   7  985.72   14.59   0
   0   2  -7  245.41   10.41   0
   0  -2   7  260.63   13.88   0
   0   2  -7  254.11   14.32   0
   1  -2   7  377.51   12.39   0
   1  -2   7  395.73   16.09   0
  -1   2  -7  359.73   14.14   0
  -1   2  -7  395.28   12.55   0
   2  -2   7 2605.37   25.60   0
  -2   2  -7 2678.66   19.32   0
   2   2   7 2628.66   19.08   0
  -2   2  -7 2452.46   25.79   0
   2  -2   7 2688.31   19.04   0
  -3   2  -7 2356.40   29.84   0
   3   2   7 2674.92   19.03   0
   3  -2   7 2671.87   17.65   0
   4   2   7 2663.50   19.06   0
  -4   2  -7 2439.24   44.70   0
   4  -2   7 2778.77   19.75   0
  -4   2  -7 2613.35   50.43   0
   5  -2   7  968.62   13.74   0
   5   2   7  911.55   12.93   0
   6  -2   7   66.86    9.79   0
   6   2   7   62.44    9.35   0
  -6  -2  -7   72.50    9.34   0
   7  -2   7   62.35    9.67   0
  -7  -2  -7   51.60    8.29   0
   7   2   7   50.22    9.51   0
   8   2   7   49.45    9.00   0
  -8  -2  -7   61.66    9.70   0
   8  -2   7   70.34    9.56   0
   9  -2   7   97.25    9.72   0
  -9  -2  -7   78.96    8.29   0
   9   2   7   86.63   10.47   0
  10   2   7   77.07    8.36   0
 -10  -2  -7   74.21    8.80   0
  11  -2   7  376.06    9.91   0
  11   2   7  322.34   10.00   0
 -11  -2  -7  362.30   10.02   0
  12   2   7    4.35    7.74   0
 -12  -2  -7    9.33    6.82   0
  12  -2   7    4.74    7.43   0
  13   2   7   11.73    8.77   0
  12  -3  -7    5.81   14.41   0
 -12   3   7    4.95    7.57   0
  12   3  -7   15.81    6.92   0
 -12  -3   7   -3.18    6.70   0
  12  -3  -7    3.52    8.79   0
  11  -3  -7    2.86    7.77   0
  11   3  -7   11.82    8.46   0
  11  -3  -7    8.48   16.22   0
 -11  -3   7   10.63    5.88   0
 -11   3   7   -0.25    9.24   0
 -10   3   7   33.69   10.80   0
  10   3  -7   30.01    8.91   0
  10  -3  -7   33.08    9.78   0
 -10  -3   7   29.92    6.39   0
   9   3  -7   11.20    7.43   0
  -9  -3   7   11.34    7.45   0
  -9   3   7    6.44   11.13   0
   9  -3  -7    7.54    8.53   0
   8  -3  -7  815.70   13.18   0
  -8  -3   7  851.90   10.34   0
   8   3  -7  856.05   11.26   0
  -8   3   7  822.89   13.77   0
   7  -3  -7  169.70   10.97   0
  -7  -3   7  179.32    9.96   0
  -7   3   7  168.68   11.94   0
   7   3  -7  176.56   11.12   0
  -6  -3   7  694.79    9.84   0
   6   3  -7  675.47   10.48   0
   6  -3  -7  682.48   12.11   0
  -6   3   7  697.47   13.26   0
  -5  -3   7   61.19    7.97   0
  -5   3   7   95.52   11.46   0
   5   3  -7   65.97    9.83   0
   4   3  -7  710.21    9.99   0
  -4  -3   7  785.61   11.21   0
  -4   3   7  690.47   12.01   0
  -4   3   7  693.43   28.65   0
   3   3  -7  336.99    9.11   0
  -3   3   7  344.53   12.65   0
  -3  -3   7  357.69    9.19   0
  -2  -3   7 6129.65   23.15   0
   2   3  -7 5903.35   22.80   0
  -2   3   7 5995.77   25.44   0
   1   3  -7 1088.72   12.59   0
  -1  -3   7 1165.38   14.10   0
   0  -3   7  143.02   11.05   0
   0   3  -7  130.06    7.88   0
   0   3  -7  136.63   11.31   0
  -1   3  -7  426.40   10.00   0
  -1   3  -7  438.17   12.17   0
   1   3   7  455.17   11.56   0
   1  -3   7  444.13   12.55   0
   2   3   7  107.80    8.04   0
  -2   3  -7  121.99   10.33   0
   2  -3   7  112.13   11.45   0
  -2   3  -7  115.55    9.94   0
   2  -3   7  113.83    8.00   0
  -3   3  -7   14.53   10.80   0
  -3   3  -7   10.51    9.61   0
   3  -3   7    9.50    9.07   0
   3   3   7   14.06    7.56   0
  -4   3  -7    9.63   12.24   0
   4   3   7   13.12    9.09   0
   4  -3   7   13.04    8.84   0
   5  -3   7    1.32    8.47   0
   5   3   7   11.13    8.54   0
  -5   3  -7    4.72   13.74   0
  -5   3  -7    4.26   15.51   0
   6  -3   7   79.27    9.72   0
   6   3   7   69.44    7.24   0
  -6   3  -7   70.96   19.36   0
  -6   3  -7   72.74   16.51   0
   7   3   7   13.99    8.48   0
   7  -3   7    4.96    8.72   0
  -7  -3  -7    7.16    6.47   0
   8   3   7   23.02    8.83   0
  -8  -3  -7   12.61    6.65   0
   8  -3   7   22.96    8.95   0
   9  -3   7   -6.40    9.09   0
  -9  -3  -7    4.17    7.71   0
   9   3   7   12.27    7.94   0
  10  -3   7   36.28    8.12   0
  10   3   7   23.63    7.91   0
 -10  -3  -7   32.46    7.26   0
  11   3   7   36.42    7.88   0
  11  -3   7   29.14    8.11   0
 -11  -3  -7   23.88    7.27   0
 -12  -3  -7   26.14    6.78   0
  12  -3   7   18.53    7.66   0
  12   3   7   24.27    7.90   0
  12   4  -7   -3.97    8.26   0
 -12  -4   7    1.70    5.72   0
 -12   4   7   18.85    9.05   0
  11   4  -7   61.67    8.43   0
 -11   4   7   59.79    8.79   0
 -11  -4   7   65.02    7.37   0
 -10   4   7    6.05    8.76   0
  10   4  -7   11.23    8.29   0
 -10  -4   7   13.41    5.99   0
   9   4  -7  417.37    8.74   0
  -9   4   7  418.45   11.39   0
  -9  -4   7  404.65    8.13   0
   8   4  -7   53.33    7.65   0
  -8  -4   7   41.43    7.02   0
  -8   4   7   69.14   11.24   0
   7   4  -7  309.70    9.99   0
  -7   4   7  328.02   11.42   0
  -7  -4   7  320.61    7.87   0
   6   4  -7  186.00    8.11   0
  -6   4   7  179.62   10.90   0
  -6  -4   7  181.25    7.55   0
   5   4  -7   30.98    8.64   0
  -5   4   7   21.11   10.01   0
  -5  -4   7   11.28    8.20   0
  -4   4   7  202.36   10.84   0
   4   4  -7  203.87    8.62   0
  -4   4   7  192.95   13.18   0
  -4  -4   7  200.59    8.15   0
  -3   4   7   14.10    9.61   0
   3   4  -7   16.15    9.01   0
  -3  -4   7   -0.24    6.98   0
  -2   4   7    1.96    9.13   0
   2   4  -7    9.46    7.75   0
  -2  -4   7   10.02    7.35   0
  -1  -4   7    4.70    6.92   0
   1   4  -7   -5.78    9.33   0
   0   4  -7   84.91    8.35   0
   0   4  -7   97.98    9.84   0
   0   4   7   94.70    9.39   0
   0  -4   7   97.40    9.50   0
   1  -4   7   69.69    8.99   0
  -1   4  -7   75.28    8.29   0
   1   4   7   62.60    8.51   0
  -1   4  -7   67.12    9.07   0
  -2   4  -7 2143.22   14.48   0
   2   4   7 2183.51   13.95   0
   2  -4   7 2144.75   16.86   0
  -2   4  -7 2066.10   16.52   0
  -3   4  -7 1575.66   16.26   0
   3   4   7 1661.48   13.70   0
  -3   4  -7 1613.88   13.80   0
  -4   4  -7 1060.49   12.90   0
  -4   4  -7 1005.13   15.07   0
   4   4   7 1066.33   11.33   0
   5   4   7 1010.88   12.54   0
  -5   4  -7 1009.30   16.92   0
  -5   4  -7 1045.77   17.84   0
   5  -4   7 1033.32   12.31   0
   6  -4   7   15.28    9.56   0
  -6   4  -7   10.23   13.13   0
  -6   4  -7   12.77   11.22   0
   6   4   7   20.79    7.07   0
  -7   4  -7    8.71   13.60   0
  -7   4  -7    9.41   15.27   0
   7  -4   7   13.50    8.07   0
   7   4   7   16.61    8.55   0
  -8   4  -7   11.25   16.05   0
   8  -4   7   10.62    8.82   0
  -8   4  -7   14.67   18.88   0
   8   4   7    4.60    7.69   0
   9  -4   7  124.86    8.35   0
   9   4   7  114.37    8.52   0
  10  -4   7   11.65    8.91   0
  10   4   7   18.75    7.65   0
  11  -4   7   88.51    9.61   0
  11   4   7   81.71    8.25   0
 -11   5   7    4.66    8.53   0
  11   5  -7    4.57    6.38   0
 -11  -5   7    5.20    5.89   0
 -10  -5   7    6.54    5.61   0
  10   5  -7   22.72    7.87   0
 -10   5   7   -1.98    8.53   0
   9   5  -7    3.31    6.54   0
  -9  -5   7   -6.68    7.32   0
  -9   5   7    6.81    8.75   0
  -8   5   7  165.05   10.03   0
   8   5  -7  180.33    8.80   0
  -8  -5   7  184.71    7.08   0
   7   5  -7  251.33    7.82   0
  -7  -5   7  258.34    7.30   0
  -7   5   7  256.73   10.37   0
  -6   5   7 1057.63   14.04   0
  -6  -5   7  989.19   11.98   0
   6   5  -7  980.72   12.40   0
  -5   5   7    7.88    8.00   0
  -5   5   7   -3.01   12.87   0
   5   5  -7    4.18    6.98   0
  -5  -5   7    1.82    7.90   0
  -4   5   7    3.54    9.74   0
  -4  -5   7    0.62    6.53   0
   4   5  -7   16.35    8.69   0
  -4   5   7    5.52    7.77   0
  -3   5   7   16.05   10.00   0
  -3  -5   7   13.97    8.73   0
   3   5  -7   11.62    8.73   0
   2   5  -7  972.25   12.56   0
  -2  -5   7  983.57   12.03   0
   1   5  -7  905.66   12.06   0
  -1  -5   7  944.92   12.05   0
  -1   5   7  924.61   10.76   0
   0   5  -7  450.80   10.29   0
   0   5  -7  421.23    8.17   0
   0   5   7  462.91    9.05   0
   0  -5   7  460.78   10.13   0
   1  -5   7   30.30    8.22   0
   1   5   7   33.37    7.23   0
  -1   5  -7   27.64    8.06   0
  -1   5  -7   37.25    7.10   0
   2   5   7   90.37    6.93   0
  -2   5  -7   89.24    6.72   0
  -2   5  -7   97.34    9.14   0
   3   5   7   23.95    6.92   0
  -3   5  -7   33.41    8.66   0
  -3   5  -7   44.25    8.03   0
  -4   5  -7  419.00   10.97   0
   4   5   7  441.82    9.82   0
  -4   5  -7  457.75   10.13   0
  -5   5  -7    0.49    9.36   0
  -5   5  -7    6.19    8.38   0
   5   5   7    3.96    6.77   0
  -6   5  -7  176.40   11.24   0
   6   5   7  166.91    9.14   0
  -6   5  -7  166.55   10.07   0
  -7   5  -7  132.13   12.97   0
  -7   5  -7  113.51   10.68   0
   7   5   7  115.86    7.04   0
  -8   5  -7   13.11   11.61   0
  -8   5  -7   19.79   11.98   0
   8   5   7   22.83    7.64   0
  -9   5  -7   78.06   14.30   0
   9  -5   7   79.14    9.07   0
  -9   5  -7   85.47   18.29   0
   9   5   7   84.22    7.80   0
  10  -5   7   35.71    8.49   0
  10   5   7   49.80    6.26   0
  -9   6   7    9.67    8.30   0
   9   6  -7   22.11    7.93   0
  -9  -6   7   14.85    6.04   0
  -8  -6   7   72.24    6.36   0
  -8   6   7   74.32    9.15   0
   8   6  -7   84.02    6.83   0
  -7  -6   7   42.97    7.30   0
   7   6  -7   45.84    7.71   0
  -7   6   7   32.87    8.65   0
  -6   6   7  188.51    9.51   0
  -6  -6   7  191.86    6.92   0
   6   6  -7  212.32    8.38   0
  -5   6   7   16.38    8.52   0
  -5  -6   7   20.44    7.35   0
   5   6  -7   -4.94    7.45   0
  -5   6   7   17.34    9.29   0
   4   6  -7   17.44    8.27   0
  -4   6   7   11.85    8.27   0
  -4  -6   7    9.10    5.90   0
  -4   6   7   -0.59    7.44   0
  -4   6   7    1.31    8.58   0
  -3   6   7   10.10    8.07   0
  -3   6   7    1.40    7.33   0
   3   6  -7   21.81    8.46   0
  -3  -6   7    3.52    8.05   0
  -2  -6   7   50.09    8.35   0
   2   6  -7   57.27    8.82   0
  -2   6   7   60.76    8.52   0
  -1   6   7  735.06   11.34   0
  -1  -6   7  705.65    9.50   0
   1   6  -7  713.39    9.73   0
   0   6  -7   22.95    8.60   0
   0   6  -7    4.54    6.19   0
   0   6   7    2.75    7.08   0
   0  -6   7   -6.15    7.88   0
  -1   6  -7   64.00    7.72   0
  -1   6  -7   65.62    8.98   0
   1   6   7   77.39    6.99   0
  -2   6  -7   38.46    8.25   0
  -2   6  -7   21.76    6.12   0
   2   6   7   30.54    8.89   0
  -3   6  -7   33.04    6.45   0
  -3   6  -7   30.53    7.74   0
   3   6   7   31.37    6.78   0
   4   6   7    9.30    7.83   0
  -4   6  -7   -4.72    7.67   0
  -4   6  -7    0.00    8.35   0
  -5   6  -7  546.67   10.56   0
   5   6   7  569.07    8.97   0
  -5   6  -7  529.92   10.72   0
   6   6   7   13.17    7.60   0
  -6   6  -7   19.85    9.43   0
  -6   6  -7   11.86    8.84   0
  -7   6  -7    8.52    9.50   0
  -7   6  -7    5.68   10.42   0
   7   6   7   14.97    7.69   0
  -8   6  -7   12.38   10.23   0
  -8   6  -7    1.45   10.85   0
   8   6   7   12.44    6.22   0
  -9   6  -7   22.56   10.92   0
   9   6   7   17.00    6.33   0
  -9   6  -7   18.46   12.28   0
  -7   7   7    5.66    6.80   0
   7   7  -7    4.33    5.83   0
  -7   7   7    1.59    8.04   0
  -7  -7   7    2.97    5.58   0
   6   7  -7    1.38    5.62   0
  -6  -7   7    1.83    5.40   0
  -6   7   7    8.09    7.99   0
  -6   7   7    5.75   10.74   0
  -6   7   7   -4.53    5.65   0
  -5   7   7  211.77   11.51   0
  -5  -7   7  231.03    8.40   0
  -5   7   7  203.15    8.69   0
   5   7  -7  235.06    7.44   0
  -5   7   7  206.54    9.24   0
  -4   7   7    9.04    7.50   0
  -4  -7   7   12.57    6.12   0
  -4   7   7    1.95    7.98   0
   4   7  -7    9.13    6.69   0
  -4   7   7   15.76    7.81   0
  -3   7   7   21.32    6.07   0
  -3  -7   7   17.49    7.25   0
   3   7  -7   12.79    7.46   0
  -3   7   7   13.18    7.85   0
  -3   7   7   14.75    7.88   0
   2   7  -7   50.55    6.44   0
  -2  -7   7   41.76    6.28   0
  -2   7   7   49.46    7.69   0
  -1   7   7   15.15    7.60   0
   1   7  -7   17.25    6.42   0
   1   7  -7    1.73    6.71   0
   0   7   7    7.91    6.25   0
   0   7  -7   10.23    5.50   0
  -1   7  -7   22.52    5.74   0
   1   7   7   26.50    6.27   0
  -1   7  -7   20.53    6.33   0
   2   7   7   49.15    6.54   0
  -2   7  -7   27.83    7.68   0
  -2   7  -7   35.24    7.16   0
   3   7   7    4.14    7.26   0
  -3   7  -7    8.82    7.24   0
  -3   7  -7   -4.42    6.42   0
  -4   7  -7  120.15    7.99   0
   4   7   7  127.43    7.86   0
  -4   7  -7  121.75    7.76   0
   5   7   7    1.36    7.21   0
  -5   7  -7   -1.16    7.28   0
  -5   7  -7    7.99    6.86   0
  -6   7  -7   66.76    8.85   0
  -6   7  -7   80.32    9.79   0
  -6   7  -7   83.38    7.92   0
   6   7   7   86.84    7.89   0
  -7   7  -7   11.48    9.13   0
   7   7   7    4.39    6.14   0
  -7   7  -7    2.36    8.00   0
  -4  -8   7    7.29    7.22   0
  -4   8   7   22.02    7.68   0
  -4   8   7   12.50    6.11   0
   4   8  -7    7.77    6.03   0
  -4   8   7    5.56    6.76   0
  -3   8   7   72.45    8.29   0
  -3   8   7   78.35    6.71   0
   3   8  -7   80.37    7.83   0
  -3   8   7   66.20    8.15   0
  -2   8   7    2.78    6.18   0
   2   8  -7    7.12    7.44   0
   1   8  -7   41.49    7.75   0
   1   8  -7   43.62    6.80   0
  -1   8   7   51.00    7.42   0
   0   8  -7    0.59    7.36   0
   0   8  -7    3.11    6.27   0
   0   8   7    3.20    5.94   0
  -1   8  -7   34.79    5.43   0
   1   8   7   36.01    6.27   0
  -1   8  -7   45.48    7.64   0
  -2   8  -7   57.49    6.44   0
   2   8   7   65.32    6.15   0
  -2   8  -7   52.86    5.68   0
   3   8   7   -3.52    7.02   0
  -3   8  -7   -0.64    6.71   0
   4   8   7   11.46    5.90   0
  -4   8  -7    4.85    6.84   0
  -4   8  -7   13.12    6.67   0
 -13   0   8    4.31    7.14   0
  13   0  -8    7.52    8.25   0
 -12   0   8   16.19    7.80   0
  12   0  -8   22.38    8.73   0
  11   0  -8    6.39    9.25   0
 -11   0   8    2.90    7.94   0
  10   0  -8   95.64    8.79   0
 -10   0   8   88.31    9.53   0
  -9   0   8   13.48    8.94   0
   9   0  -8    8.44    8.82   0
   8   0  -8   62.90   10.94   0
  -8   0   8   53.42    9.00   0
  -7   0   8   33.92    9.98   0
   7   0  -8   12.64    9.28   0
  -6   0   8 2485.01   17.70   0
   6   0  -8 2619.39   19.84   0
  -5   0   8  -12.30   10.03   0
   5   0  -8    0.59   13.30   0
  -4   0   8 3359.64   22.91   0
   4   0  -8 3410.80   23.84   0
  -3   0   8    6.83   12.27   0
   3   0  -8    0.28   13.61   0
   3   0  -8    0.85   15.40   0
   2   0  -8 2030.88   23.71   0
  -2   0   8 2065.60   21.49   0
   2   0  -8 2067.12   23.40   0
   1   0  -8    4.16   18.26   0
  -1   0   8    6.32   20.23   0
   1   0  -8   12.02   19.94   0
  -1   0   8    4.17   17.17   0
   0   0  -8   69.99   23.28   0
   0   0   8   60.14   19.46   0
   0   0   8   63.64   23.47   0
  -1   0  -8   -0.36   19.78   0
   1   0   8    1.70   21.36   0
   2   0   8 1122.44   25.17   0
   3   0   8    4.42   16.94   0
   4   0   8  617.74   18.91   0
   5   0   8    0.81   14.17   0
   6   0   8   17.25   13.85   0
   7   0   8    4.28   13.25   0
   8   0   8 1319.42   20.67   0
   9   0   8   -4.46   13.44   0
  10   0   8    5.54   11.27   0
  11   0   8    0.31   11.03   0
  12   0   8    2.49   11.19   0
  13   0   8    4.47   10.34   0
 -13  -1   8   63.05    7.83   0
  13  -1  -8   70.65    9.76   0
 -13   1   8   66.19    7.61   0
  13   1  -8   60.91    8.80   0
  12   1  -8   20.61    8.63   0
 -12  -1   8   -1.98    5.99   0
  12  -1  -8   -2.29    8.85   0
 -12   1   8   17.47    7.97   0
 -11  -1   8  381.55    9.54   0
  11  -1  -8  380.43   11.33   0
  11   1  -8  382.86    9.51   0
 -11   1   8  388.84   10.21   0
  10  -1  -8  115.90    9.61   0
 -10   1   8   89.29    8.46   0
 -10  -1   8  111.21    8.95   0
  10   1  -8   98.38    9.40   0
   9  -1  -8  764.96   13.48   0
  -9   1   8  742.46   12.11   0
  -9  -1   8  730.75   11.12   0
   9   1  -8  771.80   13.48   0
  -8   1   8   30.15   10.14   0
   8   1  -8   31.71   10.89   0
   8  -1  -8   32.34   10.76   0
  -8  -1   8   25.49    8.73   0
  -7   1   8   20.15   10.59   0
  -7  -1   8   12.02    7.50   0
   7   1  -8   26.16    8.75   0
   7  -1  -8   16.79   11.15   0
   6  -1  -8    6.64   11.78   0
  -6  -1   8   22.40    8.18   0
  -6   1   8   21.97   11.65   0
   6   1  -8    9.03    9.24   0
  -5  -1   8  759.14   12.22   0
  -5   1   8  813.45   15.51   0
   5   1  -8  801.65   13.08   0
   5  -1  -8  794.30   16.09   0
  -4  -1   8  197.69   10.15   0
   4  -1  -8  202.49   11.61   0
   4  -1  -8  203.88   17.76   0
   4   1  -8  224.72   11.15   0
  -4   1   8  208.61   11.49   0
   3   1  -8  577.44   13.46   0
  -3   1   8  568.91   13.91   0
   3  -1  -8  548.75   14.21   0
  -3  -1   8  591.82   14.76   0
  -2  -1   8  158.55   13.07   0
   2  -1  -8  164.59   13.38   0
   2   1  -8  163.48   13.38   0
  -2   1   8  168.68   16.49   0
   2   1  -8  171.81   13.24   0
  -2   1   8  166.01   19.75   0
  -1  -1   8 2864.59   21.81   0
  -1   1   8 2935.94   25.42   0
   1   1  -8 2964.03   27.60   0
  -1  -1   8 2955.57   26.53   0
   1   1  -8 2699.91   20.32   0
   1  -1  -8 2848.06   25.13   0
   0   1   8 4260.29   26.34   0
   0   1  -8 4301.81   25.31   0
   0  -1  -8 4165.75   26.22   0
   0   1  -8 4463.31   33.55   0
   0  -1   8 4464.25   32.31   0
   0  -1   8 4245.40   23.09   0
   1   1   8  134.09   16.23   0
  -1   1  -8  136.02   14.69   0
  -1   1  -8  122.96   22.72   0
   1  -1   8  118.98   21.84   0
   1  -1   8  136.88   14.18   0
   2  -1   8 1910.43   19.02   0
   2  -1   8 1662.02   32.24   0
  -2   1  -8 1592.61   30.75   0
   3   1   8 1488.15   17.41   0
   3  -1   8 1656.34   16.04   0
   3  -1   8 1443.13   43.23   0
   4   1   8 1886.93   19.32   0
   5   1   8   43.13    9.53   0
   6   1   8  259.61   11.76   0
   7   1   8 3352.86   22.47   0
   8  -1   8    4.36   23.01   0
   8   1   8    5.46    8.62   0
  -8  -1  -8    8.06    7.96   0
  -9  -1  -8  323.52   11.22   0
   9  -1   8  314.72   23.39   0
   9   1   8  314.37   12.29   0
  10   1   8   12.16    9.56   0
  10  -1   8    9.34   17.49   0
 -10  -1  -8   -1.23    8.52   0
  11   1   8   -1.52    9.54   0
  11  -1   8    1.36   16.61   0
 -11  -1  -8    1.57    8.44   0
  12  -1   8   82.16   20.80   0
  12   1   8   80.70   10.09   0
  13   1   8   43.06   10.82   0
 -13   2   8   15.72    7.53   0
 -13  -2   8   11.73    7.11   0
  13  -2  -8   30.63    8.21   0
  13   2  -8   18.55    8.62   0
 -12  -2   8   -9.63    5.62   0
  12   2  -8    9.65    8.43   0
  12  -2  -8    7.52    8.11   0
 -12   2   8    4.79    7.75   0
 -11  -2   8   57.08    6.15   0
  11   2  -8   59.70    9.32   0
 -11   2   8   61.47    8.29   0
  11  -2  -8   54.26    8.58   0
 -10  -2   8  357.01    9.23   0
  10  -2  -8  358.37   10.80   0
  10   2  -8  354.05   10.51   0
 -10   2   8  353.32   10.35   0
  -9  -2   8  372.36    8.34   0
   9  -2  -8  360.83   11.51   0
   9   2  -8  369.66    9.73   0
  -9   2   8  377.10   11.57   0
   8   2  -8  310.32   10.12   0
  -8   2   8  323.64   12.21   0
  -8  -2   8  304.71    8.78   0
   8  -2  -8  332.38   11.62   0
  -7  -2   8   15.02    7.54   0
  -7   2   8   13.69   10.68   0
   7  -2  -8   13.79   10.41   0
   7  -2  -8   18.09   21.87   0
   7   2  -8   12.66    8.81   0
   6   2  -8    5.04    8.52   0
  -6  -2   8    5.93    9.24   0
  -6   2   8    8.14   10.39   0
   6  -2  -8   -1.99    9.96   0
   5  -2  -8  177.68   11.77   0
   5   2  -8  172.98    8.43   0
  -5   2   8  182.93   12.42   0
  -5  -2   8  177.22    8.63   0
  -4   2   8 3669.68   21.05   0
  -4  -2   8 3785.47   19.39   0
   4   2  -8 3565.99   18.32   0
   4  -2  -8 3607.07   20.17   0
   3   2  -8   -1.07   11.38   0
  -3   2   8    8.87   10.17   0
   3  -2  -8    0.64   12.19   0
  -3  -2   8   14.73   10.92   0
  -2   2   8 5558.54   24.62   0
   2   2  -8 5446.52   24.76   0
  -2  -2   8 5581.89   24.50   0
   2  -2  -8 5340.03   24.15   0
  -1   2   8 1002.06   15.40   0
  -1  -2   8  996.11   15.88   0
   1   2  -8  891.96   11.87   0
   1   2  -8  981.60   16.20   0
   0   2   8 2778.23   19.55   0
   0   2  -8 2724.04   21.64   0
   0  -2   8 2849.22   21.33   0
   0   2  -8 2637.33   16.45   0
   1  -2   8  480.53   12.40   0
   1  -2   8  473.25   14.03   0
  -1   2  -8  447.69   15.87   0
  -1   2  -8  484.80   12.87   0
   2  -2   8 4107.61   30.41   0
  -2   2  -8 3872.58   30.00   0
   2  -2   8 4113.58   20.03   0
  -2   2  -8 4189.22   21.61   0
   3   2   8 7755.62   27.08   0
   3  -2   8 7981.40   28.20   0
   4   2   8  696.36   13.15   0
   4  -2   8  731.92   13.79   0
   5   2   8  230.02   10.02   0
   5  -2   8  260.33   10.82   0
   6  -2   8  670.51   12.15   0
   6   2   8  608.26   11.96   0
   7  -2   8   14.79    8.98   0
   7   2   8   22.19   10.46   0
   8  -2   8  243.45   10.25   0
  -8  -2  -8  221.45    9.15   0
   8   2   8  229.98    9.75   0
  -9  -2  -8   21.23    8.94   0
   9   2   8   12.40    8.46   0
   9  -2   8   23.81    9.38   0
  10  -2   8   72.36    8.70   0
  10   2   8   63.93    8.35   0
 -10  -2  -8   75.02    8.83   0
  11  -2   8   30.29    8.08   0
  11   2   8   26.31    9.28   0
  12   2   8    4.85    8.99   0
  12  -2   8   -3.63    7.30   0
  12   3  -8   15.44    8.63   0
 -12   3   8    5.29    9.23   0
 -12  -3   8   19.76    7.02   0
  12  -3  -8    6.99    8.80   0
  11  -3  -8   11.70    8.05   0
 -11  -3   8    7.38    5.82   0
  11   3  -8    4.22    6.87   0
 -11   3   8   11.73    8.18   0
  10  -3  -8   67.87   10.00   0
  10   3  -8   54.26    8.96   0
 -10  -3   8   56.31    6.39   0
 -10   3   8   73.64   10.73   0
  -9  -3   8   43.97    8.32   0
   9  -3  -8   46.06    8.77   0
  -9   3   8   51.41   10.39   0
   9   3  -8   41.22    9.54   0
  -8  -3   8  300.17    8.46   0
   8  -3  -8  291.86   11.13   0
   8   3  -8  313.21   11.07   0
  -8   3   8  306.43   11.81   0
   7   3  -8  129.87    8.66   0
   7  -3  -8  124.93   10.22   0
  -7  -3   8  134.02    8.21   0
  -7   3   8  147.56   11.15   0
  -6  -3   8   12.17    9.18   0
  -6   3   8   14.63    8.90   0
   6   3  -8   -3.82    9.81   0
   6  -3  -8   32.50    9.57   0
   5   3  -8 1390.20   12.09   0
  -5   3   8 1407.68   13.57   0
  -5  -3   8 1404.31   12.92   0
  -4  -3   8  309.81    8.32   0
   4   3  -8  279.69    8.63   0
  -4   3   8  289.37   12.19   0
  -3   3   8 4532.14   21.98   0
   3   3  -8 4294.88   18.63   0
  -3  -3   8 4514.48   18.74   0
  -2  -3   8   62.28   11.05   0
   2   3  -8   57.60    9.75   0
  -2   3   8   32.53   11.60   0
  -1   3   8  183.79   11.05   0
  -1  -3   8  170.37    8.94   0
   1   3  -8  170.98    9.59   0
   1   3  -8  164.96    7.66   0
   0   3  -8 1165.88   14.44   0
   0  -3   8 1234.70   14.57   0
   0   3  -8 1166.12   12.33   0
   1  -3   8 4031.97   22.45   0
  -1   3  -8 3839.51   21.84   0
  -1   3  -8 3784.34   18.21   0
   2  -3   8  238.25   10.45   0
  -2   3  -8  241.71   12.36   0
  -2   3  -8  242.76    9.13   0
   2   3   8  244.28    8.81   0
   2  -3   8  247.70   11.83   0
   3  -3   8  988.92   11.19   0
  -3   3  -8 1077.43   13.19   0
  -3   3  -8  993.49   16.59   0
   3   3   8 1034.89   11.60   0
   4   3   8   25.97    8.92   0
   4  -3   8   23.57    8.77   0
  -4   3  -8   25.23   13.56   0
  -5   3  -8   15.72   15.98   0
  -5   3  -8   15.46   15.38   0
   5   3   8    9.68    8.91   0
   5  -3   8   20.74    8.62   0
   6   3   8  194.43    9.34   0
   6  -3   8  195.68    8.62   0
   7   3   8   29.57    8.58   0
   7  -3   8   31.56    9.08   0
   8   3   8    9.65    8.50   0
   8  -3   8   -1.77    8.86   0
   9  -3   8   67.24    8.65   0
   9   3   8   58.51    8.30   0
  10   3   8   76.71    8.72   0
  10  -3   8   97.80    8.32   0
  11   3   8    4.09    7.68   0
  11  -3   8    1.01    7.53   0
  12   3   8   11.99    7.55   0
  12  -3   8   10.93    7.34   0
 -12  -4   8    4.77    7.04   0
  12   4  -8    4.67    8.06   0
 -12   4   8   18.41    9.18   0
  11   4  -8   14.87    6.82   0
 -11  -4   8   18.33    7.14   0
 -11   4   8   16.42    8.47   0
 -10  -4   8  433.34    8.13   0
  10   4  -8  454.63   10.19   0
 -10   4   8  427.71   11.30   0
   9   4  -8   23.08    7.15   0
  -9  -4   8   14.91    6.36   0
  -9   4   8    8.46    9.35   0
  -8   4   8  462.39   10.58   0
  -8  -4   8  450.89    8.52   0
   8   4  -8  440.42   10.55   0
   7   4  -8  115.45    8.08   0
  -7   4   8  122.19   11.16   0
  -7  -4   8  138.59    7.31   0
   6   4  -8   17.05    8.67   0
  -6  -4   8    0.43    6.38   0
  -6   4   8   16.44    8.12   0
  -5   4   8   23.85    9.90   0
   5   4  -8   31.05    7.34   0
  -5  -4   8   20.27    8.37   0
  -4  -4   8  893.45   11.59   0
  -4   4   8  819.40   18.10   0
  -4   4   8  847.31   11.12   0
   4   4  -8  837.74   10.65   0
  -3  -4   8  248.78    9.72   0
  -3   4   8  242.56    9.09   0
   3   4  -8  234.82   10.14   0
  -2   4   8   62.05    7.82   0
   2   4  -8   64.27    9.05   0
  -2  -4   8   49.97    7.31   0
  -1  -4   8  639.26    9.48   0
   1   4  -8  632.76   10.96   0
   0   4  -8  100.02    9.65   0
   0  -4   8  109.32    9.36   0
   0   4  -8  100.88    8.29   0
   1   4   8   14.32    8.40   0
  -1   4  -8    0.25    8.61   0
   1  -4   8    8.53    8.53   0
  -1   4  -8   -1.08    6.32   0
  -2   4  -8  453.10   11.98   0
   2   4   8  456.02   10.40   0
   2  -4   8  478.54   10.92   0
  -2   4  -8  443.30    9.69   0
  -3   4  -8  273.95   11.46   0
   3   4   8  280.05    8.43   0
  -3   4  -8  292.86    9.25   0
  -4   4  -8  615.38   13.28   0
  -4   4  -8  654.82   11.32   0
   4  -4   8  618.36   11.01   0
   4   4   8  635.57    9.61   0
  -5   4  -8  124.93   13.03   0
  -5   4  -8  116.18   11.00   0
   5  -4   8  133.24    8.65   0
   5   4   8  122.15    9.64   0
   6  -4   8  185.65    8.98   0
  -6   4  -8  181.66   15.65   0
   6   4   8  173.00    7.75   0
  -6   4  -8  167.63   13.63   0
   7  -4   8    1.34    7.91   0
   7   4   8   11.42    8.21   0
  -7   4  -8    7.03   16.87   0
  -7   4  -8   11.31   14.43   0
   8   4   8  294.94    9.02   0
   8  -4   8  332.84    9.71   0
   9  -4   8   10.69    9.34   0
   9   4   8   11.70    6.32   0
  10  -4   8   76.39    8.42   0
  10   4   8   78.99    7.90   0
  11  -4   8   29.29    7.92   0
  11   4   8   28.54    7.67   0
 -11  -5   8   21.38    6.95   0
  11   5  -8   11.90    7.95   0
 -11   5   8    5.19    8.68   0
 -10  -5   8    6.05    6.98   0
  10   5  -8   -5.40    6.43   0
 -10   5   8    7.15    9.45   0
   9   5  -8  128.87    8.70   0
  -9   5   8  123.87    9.57   0
  -9  -5   8  147.09    7.98   0
  -8  -5   8  211.95    7.02   0
   8   5  -8  202.55    7.62   0
  -8   5   8  214.28   10.42   0
  -7   5   8    0.10    9.55   0
   7   5  -8   14.68    6.69   0
  -7  -5   8    7.64    5.99   0
   6   5  -8  215.71    9.70   0
  -6   5   8  242.18   11.42   0
  -6  -5   8  254.77    9.42   0
  -5   5   8  501.36   11.68   0
  -5  -5   8  474.86   10.45   0
   5   5  -8  483.90   10.98   0
  -5   5   8  489.94   17.34   0
  -4  -5   8 1655.52   11.71   0
  -4   5   8 1551.01   13.86   0
   4   5  -8 1602.49   13.00   0
  -4   5   8 1501.61   19.27   0
  -3   5   8 1630.42   14.48   0
   3   5  -8 1632.78   13.58   0
  -3  -5   8 1628.53   12.12   0
  -2   5   8   65.26    8.32   0
  -2  -5   8   48.27    7.48   0
   2   5  -8   70.71    9.51   0
  -1   5   8   21.49    7.56   0
   1   5  -8   20.25    9.54   0
  -1  -5   8   18.06    7.32   0
   0   5  -8   63.34    8.54   0
   0  -5   8   53.59    7.35   0
   0   5   8   51.37    9.09   0
   0   5  -8   64.70    8.74   0
  -1   5  -8  523.85   10.86   0
   1   5   8  569.71   10.33   0
   1  -5   8  541.09    9.64   0
  -1   5  -8  515.65    9.07   0
  -2   5  -8    0.41    8.18   0
   2   5   8    5.85    6.66   0
  -2   5  -8   -1.85    8.01   0
  -3   5  -8  613.42    8.92   0
   3   5   8  639.60    9.17   0
  -3   5  -8  571.74   10.92   0
  -4   5  -8   15.28    8.26   0
   4   5   8   17.89    8.62   0
  -4   5  -8   20.21    8.11   0
  -5   5  -8   10.39    9.46   0
  -5   5  -8   18.06    8.91   0
   5   5   8   19.36    6.86   0
  -6   5  -8    8.60   11.31   0
   6   5   8   15.98    7.88   0
  -6   5  -8   10.24    9.04   0
   7   5   8   25.46    6.44   0
  -7   5  -8   27.72   11.23   0
  -7   5  -8   32.99   12.69   0
  -8   5  -8   23.80   13.73   0
   8  -5   8    8.03    7.63   0
   8   5   8   24.94    7.70   0
  -8   5  -8   16.21   12.20   0
   9   5   8   51.79    7.59   0
   9  -5   8   78.59    7.97   0
  10   5   8   27.89    7.44   0
  10  -5   8   37.63    7.80   0
  -9  -6   8   58.51    7.43   0
   9   6  -8   37.93    6.55   0
  -9   6   8   51.66    9.87   0
   8   6  -8   -0.03    6.21   0
  -8  -6   8   -5.74    7.31   0
  -8   6   8   -6.70    6.90   0
  -7   6   8  168.59    9.24   0
  -7  -6   8  172.05    6.76   0
   7   6  -8  182.18    8.61   0
  -6  -6   8   50.52    7.37   0
  -6   6   8   46.35    7.19   0
   6   6  -8   56.97    7.90   0
  -5   6   8    8.06    8.04   0
   5   6  -8    2.22    7.73   0
  -5  -6   8   -1.24    7.13   0
  -5   6   8    3.60   10.22   0
  -4   6   8  288.98    8.40   0
   4   6  -8  302.43    9.36   0
  -4  -6   8  290.15    7.59   0
  -4   6   8  264.39   11.18   0
  -3  -6   8   11.66    8.00   0
  -3   6   8   26.60    8.69   0
  -3   6   8   15.91    7.96   0
   3   6  -8    1.65    6.99   0
  -2   6   8  256.16    8.70   0
  -2  -6   8  280.98    9.20   0
   2   6  -8  275.34    9.54   0
  -2   6   8  290.17    8.35   0
  -1   6   8   89.04    9.18   0
   1   6  -8   72.77    8.08   0
  -1  -6   8   84.26    7.15   0
   1   6  -8   82.95    7.40   0
   0   6  -8   80.38    9.04   0
   0   6  -8   71.63    7.92   0
   0  -6   8   91.71    8.55   0
   0   6   8   87.33    7.30   0
  -1   6  -8  266.21    7.46   0
  -1   6  -8  288.83   10.06   0
   1   6   8  325.07    9.57   0
  -2   6  -8  497.92   10.79   0
  -2   6  -8  458.75    8.69   0
   2   6   8  482.90   10.07   0
  -3   6  -8   14.49    7.78   0
  -3   6  -8   22.40    7.47   0
   3   6   8   18.55    6.50   0
  -4   6  -8  114.75    6.60   0
   4   6   8  108.15    8.16   0
  -4   6  -8   99.06    7.86   0
  -5   6  -8   31.21    8.90   0
   5   6   8   40.47    7.70   0
  -5   6  -8   48.36    7.81   0
  -6   6  -8   79.55    9.27   0
  -6   6  -8   94.41   10.24   0
   6   6   8  110.33    6.82   0
  -7   6  -8   54.11   11.35   0
   7   6   8   65.76    6.58   0
  -7   6  -8   59.65    9.99   0
  -8   6  -8  163.33   12.57   0
   8   6   8  201.70    7.39   0
  -8   6  -8  192.88   13.31   0
   9   6   8   11.44    7.42   0
  -9   6  -8   19.08   13.09   0
  -9   6  -8   14.81   11.98   0
  -7   7   8   21.80    8.21   0
  -7   7   8   14.71    6.66   0
   7   7  -8    6.21    7.37   0
  -7  -7   8   29.59    5.75   0
  -6  -7   8   22.95    6.98   0
  -6   7   8   19.90    5.98   0
  -6   7   8   15.70    8.08   0
   6   7  -8   33.48    7.40   0
  -6   7   8   22.17   10.95   0
  -5   7   8   21.94    9.48   0
  -5  -7   8   17.36    5.95   0
  -5   7   8   21.98    6.86   0
   5   7  -8   22.14    6.47   0
  -5   7   8   19.74    7.79   0
  -4   7   8   66.89    6.87   0
  -4   7   8   52.47    8.72   0
  -4   7   8   58.76    6.39   0
   4   7  -8   61.96    8.20   0
  -4  -7   8   60.69    7.73   0
  -3   7   8   27.25    7.94   0
  -3   7   8   41.41    7.53   0
  -3  -7   8   13.21    7.40   0
   3   7  -8    9.46    6.21   0
  -2   7   8   74.85    6.77   0
  -2  -7   8   60.45    7.59   0
   2   7  -8   73.80    7.90   0
  -2   7   8   77.24    6.43   0
  -1  -7   8   12.43    6.11   0
   1   7  -8   16.81    6.75   0
  -1   7   8   17.38    6.36   0
   1   7  -8   13.41    7.75   0
   0   7   8   16.53    6.12   0
   0   7  -8   19.44    7.74   0
   0   7  -8   11.07    5.56   0
  -1   7  -8    3.69    6.93   0
   1   7   8   12.67    7.37   0
  -1   7  -8    6.12    7.48   0
  -2   7  -8   36.34    6.71   0
   2   7   8   27.62    5.97   0
  -2   7  -8   14.91    7.54   0
  -3   7  -8  164.95    7.97   0
  -3   7  -8  164.35    7.33   0
   3   7   8  173.09    6.88   0
  -4   7  -8   67.04    8.47   0
   4   7   8   72.46    6.27   0
  -4   7  -8   73.89    7.64   0
  -5   7  -8   53.42    8.55   0
  -5   7  -8   56.85    7.43   0
   5   7   8   60.13    6.12   0
  -6   7  -8  112.56    8.92   0
  -6   7  -8  114.57    9.98   0
   6   7   8  123.21    6.83   0
  -6   7  -8  121.52    8.97   0
   7   7   8  180.54    8.46   0
  -7   7  -8  186.86   11.13   0
  -7   7  -8  124.07   10.76   0
  -4   8   8   96.60    9.14   0
  -4  -8   8  126.51    6.73   0
   4   8  -8  123.81    6.92   0
  -4   8   8  106.99    7.84   0
  -4   8   8  130.51    7.65   0
  -3   8   8    1.07    7.53   0
  -3   8   8    3.32    6.30   0
  -3  -8   8    4.48    5.83   0
  -3   8   8   11.93    6.04   0
   3   8  -8    0.57    7.28   0
  -2   8   8   73.47    7.01   0
   2   8  -8   73.88    7.98   0
  -2   8   8   72.79    7.82   0
   2   8  -8   63.26    6.92   0
   1   8  -8   48.12    6.91   0
  -1   8   8   42.19    6.33   0
   1   8  -8   62.07    7.78   0
   0   8   8    9.42    7.16   0
   0   8  -8    5.93    6.41   0
   0   8  -8    2.08    6.32   0
  -1   8  -8   14.40    7.73   0
   1   8   8   14.99    7.46   0
  -1   8  -8   18.97    6.69   0
  -2   8  -8   21.38    7.36   0
   2   8   8   20.97    7.42   0
  -2   8  -8   20.30    6.46   0
   3   8   8   46.09    6.31   0
  -3   8  -8   41.29    7.10   0
   4   8   8   15.44    7.34   0
  -4   8  -8    9.56    7.21   0
  -4   8  -8   12.50    6.70   0
  13   0  -9   32.47    8.62   0
 -13   0   9    6.33    7.39   0
  12   0  -9    8.13    8.32   0
 -12   0   9    9.32    7.48   0
 -11   0   9   64.94    8.11   0
  11   0  -9   66.91    9.23   0
  10   0  -9    6.16    8.35   0
 -10   0   9    1.16    8.52   0
   9   0  -9  420.17   10.69   0
  -9   0   9  408.45    9.46   0
  -8   0   9   -0.06    9.16   0
   8   0  -9   13.36   10.94   0
  -7   0   9   94.56   10.04   0
   7   0  -9  102.44   11.38   0
  -6   0   9   70.07   11.12   0
   6   0  -9   24.21   10.59   0
   5   0  -9 1635.04   16.84   0
  -5   0   9 1616.31   17.08   0
   4   0  -9  -15.03   12.83   0
  -4   0   9  -15.52    9.95   0
   3   0  -9   -1.20   12.98   0
   3   0  -9    4.25   14.37   0
  -3   0   9   -3.27   11.67   0
   2   0  -9   -0.51   13.32   0
  -2   0   9    2.16   13.36   0
  -2   0   9    2.46   12.92   0
   2   0  -9   -0.97   13.68   0
   1   0  -9 1532.57   24.36   0
  -1   0   9 1563.97   20.71   0
  -1   0   9 1521.42   23.84   0
   1   0  -9 1547.04   22.21   0
   0   0   9   22.42   21.16   0
   0   0   9   22.37   17.50   0
   0   0  -9   21.03   17.08   0
   1   0   9 3920.88   32.61   0
  -1   0  -9 3815.22   32.97   0
   2   0   9   -0.39   18.13   0
   3   0   9    7.88   16.19   0
   4   0   9    3.10   12.18   0
   4   0   9    2.10   13.05   0
   5   0   9  683.82   18.81   0
   6   0   9   -0.47   13.32   0
   7   0   9  119.47   13.98   0
   8   0   9   -7.40   14.23   0
   9   0   9  694.20   18.39   0
  10   0   9   -5.12   12.17   0
  11   0   9    6.99   11.46   0
  12   0   9    4.94   11.17   0
  13   0   9  137.22   13.47   0
 -13  -1   9   17.08    7.31   0
  13  -1  -9    8.90    7.99   0
 -13   1   9   13.67    8.41   0
  13   1  -9   14.56    8.33   0
  12   1  -9  218.94    9.98   0
 -12   1   9  223.50    8.80   0
 -12  -1   9  235.05    8.63   0
  12  -1  -9  228.32   10.11   0
  11  -1  -9   13.28    9.22   0
 -11  -1   9   23.56    7.87   0
 -11   1   9    7.51    8.27   0
  11   1  -9    8.25    9.13   0
 -10   1   9  281.88    9.36   0
  10  -1  -9  295.16   11.04   0
 -10  -1   9  257.54    7.95   0
  10   1  -9  285.30   10.82   0
  -9   1   9   24.44    9.91   0
   9  -1  -9   33.81   10.52   0
  -9  -1   9   30.63    8.77   0
   9   1  -9   34.31   10.71   0
   8  -1  -9   18.82   10.23   0
  -8  -1   9   27.56    7.67   0
   8   1  -9   30.60   11.05   0
  -8   1   9   29.35    9.79   0
  -7  -1   9   44.37    7.42   0
   7  -1  -9   56.38   11.44   0
   7   1  -9   44.57    8.97   0
  -7   1   9   44.48   10.57   0
  -6  -1   9 1099.80   12.77   0
   6  -1  -9 1188.90   15.48   0
  -6   1   9 1163.32   14.62   0
   6   1  -9 1189.77   14.69   0
   5  -1  -9 1374.16   23.50   0
  -5  -1   9 1405.38   14.35   0
   5  -1  -9 1472.60   17.57   0
   5   1  -9 1456.01   14.36   0
  -5   1   9 1467.82   17.25   0
  -4   1   9  322.65   12.27   0
   4  -1  -9  331.92   14.92   0
  -4  -1   9  317.19   10.06   0
   4  -1  -9  322.01   18.12   0
   4   1  -9  333.66   11.04   0
  -3   1   9   98.37   13.82   0
   3  -1  -9   98.88   11.80   0
  -3  -1   9   88.98   10.78   0
   3   1  -9   96.50   14.12   0
  -2  -1   9 1673.10   19.48   0
  -2   1   9 1661.86   18.01   0
   2  -1  -9 1647.94   20.04   0
  -2   1   9 1652.57   24.70   0
   2   1  -9 1617.23   17.56   0
   2   1  -9 1636.48   18.38   0
  -1  -1   9 1096.87   20.08   0
   1  -1  -9 1073.49   18.90   0
  -1   1   9 1104.67   16.97   0
   1   1  -9 1065.26   16.44   0
  -1  -1   9 1086.66   16.00   0
   1   1  -9 1123.70   21.38   0
   0  -1   9 1778.49   16.46   0
   0   1   9 1817.82   19.24   0
   0   1  -9 1740.57   21.19   0
   0   1  -9 1750.52   16.83   0
   0  -1  -9 1801.09   21.42   0
   0  -1   9 1857.44   23.31   0
   1  -1   9 1561.63   15.63   0
   1  -1   9 1571.37   26.19   0
  -1   1  -9 1524.21   26.13   0
   1   1   9 1534.49   19.82   0
  -1   1  -9 1554.71   18.00   0
   2  -1   9  135.86   20.00   0
  -2   1  -9  137.74   20.29   0
   2  -1   9  141.88   13.01   0
   3   1   9 1233.44   15.95   0
   3  -1   9 1235.23   32.56   0
   3  -1   9 1376.62   14.66   0
   4   1   9  280.24   11.54   0
   5   1   9  664.73   13.39   0
   6   1   9  988.05   13.91   0
   7   1   9  296.74   12.03   0
   8   1   9  524.47   11.57   0
   9   1   9  265.59   11.66   0
  10   1   9    0.06    9.51   0
  11   1   9  152.35   11.70   0
  12   1   9  172.96   12.08   0
  13   1   9   13.07   10.60   0
 -13  -2   9   47.73    6.41   0
  13  -2  -9   45.35    9.50   0
  13   2  -9   55.11    7.43   0
 -13   2   9   46.88    8.07   0
  13  -2  -9   50.44   12.96   0
 -12   2   9    3.28    7.61   0
  12   2  -9   -2.50    8.53   0
 -12  -2   9    6.14    5.93   0
  12  -2  -9    3.60    8.11   0
  11  -2  -9   12.32    9.80   0
 -11  -2   9   23.13    7.45   0
 -11   2   9   19.79    9.42   0
  11   2  -9   39.55    7.46   0
  10   2  -9   10.76    8.63   0
 -10   2   9   19.14    8.97   0
 -10  -2   9   15.16    7.66   0
  10  -2  -9   11.14    8.99   0
   9   2  -9    7.08    8.63   0
  -9   2   9   10.70   10.23   0
   9  -2  -9   25.28   10.24   0
  -9  -2   9    4.85    7.09   0
   8   2  -9  176.87    9.51   0
   8  -2  -9  161.69   10.76   0
   8  -2  -9  179.86   23.04   0
  -8   2   9  176.94   11.09   0
  -8  -2   9  159.69    8.10   0
  -7   2   9    2.00   10.37   0
   7  -2  -9   15.60   10.48   0
   7   2  -9   11.45    8.82   0
  -7  -2   9    2.64    7.72   0
   6   2  -9  457.47   11.55   0
   6  -2  -9  427.93   11.98   0
  -6   2   9  441.30   12.19   0
  -6  -2   9  436.26    9.20   0
   5   2  -9  404.62    9.86   0
   5  -2  -9  400.25   10.44   0
  -5   2   9  403.56   10.72   0
  -5  -2   9  427.06   10.95   0
   4   2  -9  377.44   11.65   0
   4  -2  -9  358.41   11.64   0
  -4   2   9  388.71   12.24   0
  -4  -2   9  371.99    9.51   0
  -3   2   9  655.74   12.45   0
   3   2  -9  644.22   13.36   0
  -3  -2   9  648.95   12.77   0
  -3   2   9  683.03   28.30   0
   3  -2  -9  640.65   14.02   0
  -2   2   9  263.77   13.09   0
   2  -2  -9  273.20   10.79   0
  -2  -2   9  262.11   10.35   0
   2   2  -9  262.89   10.61   0
  -1   2   9   37.68   12.28   0
  -1  -2   9   48.43   12.96   0
   1   2  -9   38.70    8.29   0
   1   2  -9   48.49   13.37   0
   0   2  -9 1943.45   16.20   0
   0  -2   9 1937.41   16.04   0
   0   2  -9 1951.11   19.01   0
   0  -2   9 2037.56   18.77   0
   0   2   9 1907.15   16.08   0
   1  -2   9 1938.16   19.31   0
  -1   2  -9 1854.58   19.52   0
   1  -2   9 1944.34   15.74   0
  -1   2  -9 1965.99   14.81   0
  -2   2  -9  284.95   13.99   0
  -2   2  -9  304.81   10.07   0
   2  -2   9  305.64   15.00   0
   2  -2   9  321.40    9.68   0
   3   2   9  319.20   11.49   0
  -3   2  -9  302.70   19.17   0
   3  -2   9  318.54   16.93   0
   3  -2   9  342.61   11.96   0
   4   2   9  662.98   12.26   0
   4  -2   9  694.45   10.90   0
   5  -2   9 1205.01   12.52   0
   5   2   9 1020.03   12.91   0
   6  -2   9  803.30   12.15   0
   6   2   9  738.25   12.63   0
   7   2   9  228.03   10.07   0
   7  -2   9  254.74   10.25   0
   8   2   9   -2.84    8.88   0
   8  -2   9   -1.01    9.00   0
   9  -2   9   31.26    9.13   0
   9   2   9   34.02    8.38   0
  10   2   9   30.37    9.28   0
  10  -2   9   30.93    8.35   0
  11   2   9   70.82    8.03   0
  11  -2   9   65.73    8.37   0
  12   2   9    6.55    8.68   0
  12  -2   9   -2.10    7.22   0
  12  -3  -9   12.33    8.97   0
 -12   3   9   17.52    7.92   0
 -12  -3   9   17.93    6.97   0
  12   3  -9   -0.81    7.03   0
  11  -3  -9   52.59    8.53   0
 -11   3   9   56.06    8.76   0
 -11  -3   9   71.49    7.38   0
  11   3  -9   74.17    8.86   0
  10   3  -9   22.30    7.34   0
  10  -3  -9    9.75    9.75   0
 -10  -3   9    7.18    7.57   0
 -10   3   9   30.64    8.89   0
   9   3  -9   58.52    9.64   0
  -9  -3   9   52.73    8.32   0
   9  -3  -9   51.59    8.99   0
  -9   3   9   63.63    9.78   0
  -8  -3   9    7.14    6.84   0
   8   3  -9   19.29    9.77   0
  -8   3   9    6.00   10.66   0
   8  -3  -9    1.89    9.71   0
  -7  -3   9    6.78    7.33   0
   7   3  -9   10.53    7.60   0
   7  -3  -9   10.63    9.47   0
  -7   3   9    7.71   10.36   0
   6  -3  -9  294.33   10.31   0
  -6  -3   9  323.28   10.36   0
   6   3  -9  306.00    9.23   0
  -6   3   9  309.83   11.39   0
   5  -3  -9 1461.25   12.94   0
   5   3  -9 1448.72   12.60   0
  -5  -3   9 1548.78   12.56   0
  -5   3   9 1552.01   13.80   0
  -4  -3   9 1497.97   13.08   0
   4   3  -9 1388.85   11.97   0
  -4   3   9 1509.58   14.82   0
   3   3  -9  989.14   12.66   0
  -3  -3   9 1028.13   12.50   0
  -3   3   9 1001.18   14.17   0
  -2   3   9   98.76    8.85   0
  -2  -3   9   98.11   10.28   0
   2   3  -9   90.72    8.90   0
  -1  -3   9  668.47   12.89   0
   1   3  -9  621.11   10.75   0
  -1   3   9  619.78   12.15   0
   1   3  -9  627.33   12.89   0
   0  -3   9 5973.01   25.36   0
   0   3  -9 5527.80   19.86   0
   0   3  -9 5614.20   24.80   0
  -1   3  -9   31.74    9.70   0
   1  -3   9   34.25    9.76   0
  -1   3  -9   27.07    8.86   0
   2  -3   9 3483.08   22.43   0
  -2   3  -9 3256.29   21.98   0
   2   3   9 3460.20   17.66   0
   2  -3   9 3306.61   16.66   0
  -2   3  -9 3397.34   16.96   0
  -3   3  -9  101.95    9.85   0
  -3   3  -9   91.86   12.35   0
   3  -3   9  105.81    9.25   0
   3   3   9  108.84    9.53   0
   3  -3   9   96.46   10.46   0
   4   3   9 1425.57   12.24   0
  -4   3  -9 1309.32   21.43   0
   4  -3   9 1454.98   13.56   0
  -5   3  -9  158.84   18.30   0
   5   3   9  151.71    7.97   0
  -5   3  -9  149.50   18.32   0
   5  -3   9  158.13    9.30   0
   6  -3   9  601.49   11.43   0
   6   3   9  573.53   10.57   0
   7   3   9  156.28    7.49   0
   7  -3   9  169.27    9.41   0
   8   3   9   32.50    8.61   0
   8  -3   9   48.47    8.96   0
   9   3   9   28.27    8.02   0
   9  -3   9   48.68    8.34   0
  10  -3   9   12.64    8.19   0
  10   3   9   21.65    7.79   0
  11   3   9   11.45    8.59   0
  11  -3   9    7.10    7.52   0
  12   3   9   11.05    7.40   0
  12  -3   9   19.76    7.39   0
  12   4  -9    7.59    6.91   0
 -12   4   9    8.34    7.71   0
 -12  -4   9    6.64    7.05   0
  11   4  -9  317.54   10.45   0
 -11  -4   9  274.19    7.86   0
 -11   4   9  312.52   11.06   0
 -10   4   9   49.05    9.14   0
  10   4  -9   42.15    7.11   0
 -10  -4   9   50.52    7.46   0
   9   4  -9  145.00    9.16   0
  -9  -4   9  126.39    6.81   0
  -9   4   9  136.92    9.76   0
   8   4  -9   27.30    7.50   0
  -8  -4   9   14.07    8.27   0
  -8   4   9   22.83    9.63   0
   7   4  -9  941.13   10.89   0
  -7  -4   9  931.00   10.08   0
  -7   4   9  945.56   13.69   0
   6   4  -9  122.63    7.73   0
  -6  -4   9  121.29    7.00   0
  -6   4   9  116.21    8.67   0
   5   4  -9 1855.46   13.81   0
  -5  -4   9 1840.55   12.44   0
  -5   4   9 1884.54   14.94   0
   4   4  -9    6.00    9.25   0
  -4   4   9    4.09   13.43   0
  -4  -4   9   -3.41    8.69   0
  -4   4   9    0.11   10.28   0
  -3  -4   9  151.48    7.96   0
   3   4  -9  154.92    8.30   0
  -3   4   9  162.54    8.41   0
  -2  -4   9  209.54    9.38   0
  -2   4   9  206.55   10.22   0
   2   4  -9  203.98    8.06   0
  -1  -4   9   13.73    8.56   0
   1   4  -9    3.03    8.00   0
   1   4  -9   15.24    9.13   0
   0   4  -9  151.82    8.30   0
   0  -4   9  162.59    9.46   0
   0   4  -9  157.42    9.69   0
  -1   4  -9   -1.87    7.95   0
   1  -4   9    7.90    8.79   0
  -1   4  -9    2.49    8.89   0
   1   4   9    7.71    6.77   0
  -2   4  -9    7.93    7.94   0
   2   4   9   10.81    8.41   0
  -2   4  -9    7.30    8.72   0
   2  -4   9    3.32    8.91   0
   3   4   9   25.93    7.46   0
  -3   4  -9   23.40    8.65   0
  -3   4  -9   21.79    8.53   0
  -4   4  -9    5.55    8.32   0
   4   4   9    0.01    9.50   0
  -4   4  -9    4.22    9.71   0
   4  -4   9    2.54    7.79   0
  -5   4  -9  469.53   14.50   0
   5   4   9  483.13   10.42   0
   5  -4   9  488.28    9.88   0
  -6   4  -9    2.11   15.33   0
   6   4   9    4.08    6.73   0
  -6   4  -9    3.65   13.73   0
   6  -4   9   -2.32    8.36   0
  -7   4  -9  161.25   20.73   0
  -7   4  -9  160.32   23.30   0
   7   4   9  171.48    8.89   0
   7  -4   9  154.64    8.55   0
   8  -4   9   32.33    8.30   0
   8   4   9   19.19    6.32   0
   9  -4   9   35.46    7.74   0
   9   4   9   38.39    7.74   0
  10  -4   9    3.69    7.60   0
  10   4   9    2.61    7.58   0
  11   4   9   96.98    8.05   0
  11  -4   9   91.17    9.50   0
  11   5  -9   78.44    7.04   0
 -11   5   9   60.45    8.97   0
  10   5  -9   -2.42    8.10   0
 -10  -5   9    6.72    5.88   0
 -10   5   9   11.16    8.47   0
   9   5  -9   25.23    8.12   0
  -9   5   9   17.41    9.04   0
  -9  -5   9   25.01    6.60   0
  -8  -5   9    7.88    7.34   0
   8   5  -9   -3.55    6.51   0
  -8   5   9   -4.63    8.39   0
   7   5  -9    7.03    6.40   0
  -7   5   9   -6.79    7.67   0
  -7  -5   9   10.29    7.23   0
   6   5  -9  416.37    8.42   0
  -6   5   9  428.00   12.00   0
  -6  -5   9  439.26    8.20   0
   5   5  -9  767.37   10.14   0
  -5  -5   9  819.33   11.03   0
  -5   5   9  812.62   12.88   0
  -5   5   9  823.10   20.45   0
  -4   5   9   22.68   12.28   0
  -4   5   9   -0.45    9.91   0
  -4  -5   9   28.29    6.89   0
   4   5  -9   24.28    7.36   0
  -3   5   9   17.29   10.14   0
  -3  -5   9   20.36    6.87   0
   3   5  -9    4.30    7.22   0
  -2   5   9   -1.38    8.01   0
   2   5  -9   -5.33    9.39   0
  -2  -5   9    1.67    7.33   0
   1   5  -9  294.83    9.11   0
  -1  -5   9  335.80   10.19   0
  -1   5   9  344.46    8.38   0
   1   5  -9  305.96    9.09   0
   0   5   9 1280.33   11.12   0
   0  -5   9 1288.51   12.10   0
   0   5  -9 1183.55   10.92   0
   0   5  -9 1206.55   12.09   0
  -1   5  -9   42.52    8.44   0
  -1   5  -9   36.92    8.98   0
   1   5   9   44.89    6.93   0
   1  -5   9   40.90    8.32   0
  -2   5  -9   51.73    8.21   0
  -2   5  -9   34.66    8.70   0
   2   5   9   45.14    6.87   0
   3   5   9  122.54    7.23   0
  -3   5  -9  113.39    8.67   0
  -3   5  -9  110.81   10.03   0
  -4   5  -9  272.43    9.62   0
   4   5   9  233.65    9.17   0
  -4   5  -9  247.42   10.83   0
  -5   5  -9   21.60    9.33   0
  -5   5  -9   15.88    8.99   0
   5   5   9   28.80    8.46   0
  -6   5  -9  112.61   11.80   0
   6   5   9  112.84    7.23   0
  -6   5  -9   98.39   10.82   0
  -7   5  -9  104.90   11.96   0
   7  -5   9  118.83    8.06   0
  -7   5  -9  118.82   13.41   0
   7   5   9  119.45    8.08   0
  -8   5  -9    7.25   13.80   0
  -8   5  -9    0.04   15.50   0
   8  -5   9    6.20    7.22   0
   8   5   9   -1.75    6.07   0
   9   5   9   14.13    7.59   0
   9  -5   9    2.40    8.49   0
  10  -5   9   12.48    7.64   0
  10   5   9    5.88    7.40   0
  -9  -6   9   -0.26    5.65   0
  -9   6   9   15.68    8.70   0
   9   6  -9   15.12    7.30   0
   8   6  -9    8.51    7.56   0
  -8   6   9   -0.28    8.85   0
  -8  -6   9   -6.46    5.70   0
   7   6  -9   40.42    7.56   0
  -7  -6   9   39.60    5.89   0
  -7   6   9   51.42    8.70   0
  -6   6   9    8.09    6.78   0
   6   6  -9   20.49    7.79   0
  -6  -6   9    8.81    6.02   0
  -5   6   9   22.06    6.81   0
  -5  -6   9   11.03    5.93   0
   5   6  -9    7.80    7.58   0
  -5   6   9   16.69   10.79   0
  -4   6   9   14.51    9.40   0
  -4  -6   9   15.38    7.65   0
   4   6  -9    8.06    6.52   0
  -4   6   9   15.47    8.34   0
  -3   6   9  152.84    7.58   0
  -3  -6   9  153.74    8.52   0
  -3   6   9  137.24    9.59   0
   3   6  -9  141.29    9.00   0
  -2   6   9   74.39    9.28   0
  -2   6   9   66.65    7.22   0
   2   6  -9   70.75    7.36   0
  -2  -6   9   72.63    7.97   0
   1   6  -9  227.24    8.45   0
  -1  -6   9  260.08    7.93   0
  -1   6   9  239.54    9.54   0
   1   6  -9  231.47    9.42   0
   0   6  -9    6.82    8.20   0
   0   6   9    6.76    8.00   0
   0  -6   9   13.13    7.93   0
   0   6  -9    2.88    7.53   0
  -1   6  -9  365.07    8.04   0
  -1   6  -9  389.40    9.08   0
   1  -6   9  403.81   10.03   0
   1   6   9  412.83   10.22   0
  -2   6  -9   18.47    7.40   0
   2   6   9    2.59    6.37   0
  -2   6  -9   16.17    8.30   0
  -3   6  -9   28.52    7.77   0
   3   6   9   40.50    7.62   0
  -3   6  -9   34.68    8.02   0
   4   6   9  437.06    8.26   0
  -4   6  -9  444.26    9.50   0
  -4   6  -9  370.52    9.68   0
   5   6   9   37.36    6.55   0
  -5   6  -9   43.93    7.88   0
  -5   6  -9   48.32    8.67   0
  -6   6  -9  205.93   10.36   0
   6   6   9  218.67    8.71   0
  -6   6  -9  234.90   11.33   0
  -7   6  -9  569.86   15.44   0
   7   6   9  558.20    9.93   0
  -7   6  -9  507.32   14.11   0
   8   6   9   16.29    7.62   0
  -8   6  -9   14.59   11.75   0
  -8   6  -9    8.24   11.20   0
  -9   6  -9   11.65   14.28   0
  -9   6  -9   11.26   15.00   0
   9   6   9   22.90    7.64   0
  -7   7   9   22.05    7.83   0
   7   7  -9    1.28    6.17   0
  -7  -7   9   11.09    6.87   0
  -7   7   9   15.70    5.91   0
  -6   7   9   46.95    8.63   0
  -6   7   9   51.05    7.63   0
   6   7  -9   49.74    7.54   0
  -6  -7   9   56.09    6.10   0
  -6   7   9   48.31   12.37   0
  -5   7   9    4.28    8.06   0
  -5  -7   9   -1.56    7.18   0
  -5   7   9   -6.86    6.06   0
   5   7  -9   21.62    6.04   0
  -5   7   9    6.54    8.94   0
  -4   7   9  143.36    9.42   0
   4   7  -9  139.26    8.30   0
  -4  -7   9  169.18    6.78   0
  -4   7   9  139.87    8.76   0
  -4   7   9  160.13    8.26   0
  -3  -7   9   35.75    6.32   0
  -3   7   9   18.38    6.59   0
  -3   7   9   32.20    7.62   0
   3   7  -9   37.78    6.47   0
  -2  -7   9   14.46    5.72   0
  -2   7   9   19.68    7.94   0
  -2   7   9    4.56    7.65   0
   2   7  -9    2.56    5.32   0
   2   7  -9   14.11    6.08   0
   1   7  -9   79.19    7.12   0
  -1  -7   9   82.76    7.64   0
  -1   7   9   76.17    8.09   0
   1   7  -9   73.20    6.74   0
   0   7  -9   16.89    6.15   0
   0   7   9   -3.78    7.77   0
   0   7  -9   -0.52    5.57   0
  -1   7  -9   89.58    7.52   0
   1   7   9  108.52    7.04   0
  -1   7  -9  113.57    8.10   0
  -2   7  -9   13.71    7.05   0
   2   7   9   36.46    7.33   0
  -2   7  -9   20.70    7.32   0
   3   7   9   31.11    7.40   0
  -3   7  -9   28.01    6.93   0
  -3   7  -9   22.48    7.11   0
  -4   7  -9    3.06    7.06   0
  -4   7  -9    5.39    6.89   0
   4   7   9   17.55    7.41   0
  -5   7  -9    8.19    7.04   0
  -5   7  -9    4.83    8.27   0
   5   7   9   10.96    7.33   0
   6   7   9  145.12    6.98   0
  -6   7  -9  144.26   10.24   0
  -6   7  -9  134.36    8.27   0
  -6   7  -9  136.06    9.18   0
  -7   7  -9    2.40   10.17   0
   7   7   9    7.28    6.17   0
  -7   7  -9    9.42    8.29   0
  -4   8   9   22.98    7.07   0
  -4   8   9   24.05    7.97   0
  -4   8   9    9.47    8.18   0
  -4  -8   9   11.37    6.09   0
   4   8  -9   14.23    6.11   0
  -3   8   9    3.33    7.57   0
  -3   8   9   11.63    7.69   0
  -3  -8   9   13.26    5.69   0
   3   8  -9   20.50    7.26   0
  -3   8   9    7.46    7.43   0
  -2   8   9   33.57    7.94   0
  -2   8   9   32.37    6.38   0
   2   8  -9   38.52    5.53   0
   2   8  -9   57.24    8.01   0
  -1   8   9   24.63    7.56   0
   1   8  -9   30.43    5.70   0
   1   8  -9   52.23    6.52   0
   0   8  -9   -6.83    7.56   0
   0   8   9    1.39    6.03   0
   0   8  -9    4.68    5.42   0
  -1   8  -9  176.37    6.52   0
   1   8   9  167.99    7.24   0
  -2   8  -9    2.58    5.09   0
   2   8   9   13.36    6.02   0
  -2   8  -9    8.58    7.02   0
   3   8   9   -3.62    6.78   0
  -3   8  -9    7.51    5.37   0
  -4   8  -9    6.05    6.80   0
  13   0 -10   14.90    8.35   0
 -13   0  10    1.42    7.36   0
  12   0 -10  126.03    9.53   0
 -12   0  10  112.55    8.28   0
 -11   0  10    1.94    7.54   0
  11   0 -10    0.75    7.48   0
 -10   0  10   -5.21    8.53   0
  10   0 -10    4.21    8.64   0
  -9   0  10    5.45    9.00   0
   9   0 -10   -4.50   10.23   0
  -8   0  10   66.00    9.33   0
   8   0 -10   47.68    9.38   0
  -7   0  10  -10.63    7.84   0
   7   0 -10    3.15    9.02   0
  -6   0  10 1621.03   13.32   0
   6   0 -10 1772.39   16.43   0
  -5   0  10    0.52    9.24   0
   5   0 -10    1.71   10.24   0
   4   0 -10  724.06   12.73   0
   4   0 -10  670.87   12.80   0
  -4   0  10  720.27   13.81   0
   3   0 -10    3.59   12.33   0
  -3   0  10   -3.45   10.96   0
   3   0 -10   13.97   14.06   0
  -2   0  10 1172.77   17.91   0
   2   0 -10 1200.64   17.67   0
   2   0 -10 1161.20   16.05   0
  -2   0  10 1206.96   18.45   0
  -1   0  10    4.23   13.54   0
   1   0 -10    7.31   14.51   0
  -1   0  10   11.40   17.60   0
   1   0 -10   -3.60   16.71   0
  -1   0 -10    0.82   15.99   0
   1   0  10    6.43   16.57   0
  -2   0 -10 2727.36   26.16   0
   2   0  10 2749.63   27.51   0
   3   0  10    5.68   13.36   0
   4   0  10 2945.75   28.31   0
   4   0  10 3108.75   27.86   0
   5   0  10    0.41   12.94   0
   6   0  10  316.81   14.54   0
   7   0  10    8.62   12.81   0
   8   0  10   65.48   14.08   0
   9   0  10    3.64   13.23   0
  10   0  10  226.65   14.64   0
  11   0  10   -2.84   11.54   0
  12   0  10   19.59   12.24   0
  13   0  10    1.48   12.74   0
 -13  -1  10   59.41    6.48   0
  13  -1 -10   57.20    8.88   0
 -13   1  10   52.18    7.86   0
  13   1 -10   80.83    8.70   0
 -12   1  10   14.43    7.95   0
  12  -1 -10   16.91    8.74   0
 -12  -1  10    5.75    7.53   0
  12   1 -10   20.26    8.87   0
  11  -1 -10   31.30    9.25   0
 -11   1  10   29.67    8.09   0
 -11  -1  10   35.36    7.68   0
  11   1 -10   22.81    9.24   0
 -10   1  10    0.21    7.43   0
  10  -1 -10   14.79    7.88   0
 -10  -1  10   13.29    6.72   0
  10   1 -10   16.94    9.71   0
  -9   1  10  130.58    9.79   0
   9   1 -10  120.31   10.96   0
   9  -1 -10  115.99   11.05   0
  -9  -1  10  121.75    8.92   0
   8  -1 -10  521.75   12.54   0
  -8  -1  10  497.39   11.05   0
  -8   1  10  507.24   11.09   0
   8   1 -10  512.54   11.50   0
  -7   1  10 2078.09   16.47   0
  -7  -1  10 1977.63   13.75   0
   7   1 -10 2079.76   15.53   0
   7  -1 -10 2119.69   16.57   0
  -6  -1  10    8.31    7.93   0
   6   1 -10   11.43   11.21   0
   6  -1 -10   15.74    9.37   0
  -6   1  10   20.22    8.97   0
   5  -1 -10 1000.11   20.98   0
   5  -1 -10 1059.11   13.77   0
  -5  -1  10 1011.30   13.12   0
  -5   1  10 1048.35   13.38   0
   5   1 -10 1066.84   14.51   0
   4  -1 -10  219.07   16.54   0
  -4  -1  10  218.25   11.57   0
   4  -1 -10  209.71   11.49   0
   4   1 -10  238.84   13.02   0
  -4   1  10  207.49   10.93   0
  -3  -1  10 2155.39   16.65   0
   3   1 -10 2076.30   15.81   0
   3  -1 -10 2162.54   17.49   0
   3   1 -10 2247.25   17.79   0
  -3   1  10 2245.93   17.52   0
   2   1 -10  147.82   11.50   0
  -2  -1  10  142.61   11.15   0
  -2   1  10  149.51   14.76   0
   2  -1 -10  137.35   14.08   0
  -2   1  10  161.92   11.96   0
   2   1 -10  143.70   12.72   0
  -1  -1  10  178.62   12.18   0
  -1  -1  10  178.15   16.27   0
   1   1 -10  172.06   10.56   0
   1  -1 -10  182.96   15.15   0
   1   1 -10  179.35   16.80   0
  -1   1  10  184.54   12.99   0
   0  -1 -10    9.88   11.83   0
   0   1  10   14.80   12.04   0
   0  -1  10   16.44   11.85   0
   0   1 -10    8.41   12.27   0
   0  -1  10    9.70   15.63   0
   0   1 -10    5.22   15.99   0
  -1   1 -10  752.88   13.03   0
   1   1  10  718.84   14.00   0
  -1   1 -10  736.61   20.45   0
   1  -1  10  751.70   19.18   0
   1  -1  10  777.49   12.57   0
   2  -1  10   -0.98   15.84   0
   2   1  10    8.00   10.29   0
   2  -1  10    7.71    9.48   0
  -2   1 -10    5.90   15.80   0
   3  -1  10  818.83   25.31   0
   3  -1  10  899.74   12.57   0
  -3   1 -10  806.10   24.22   0
   4   1  10 1042.24   15.25   0
   5   1  10  272.82   10.45   0
   6   1  10  221.90   11.50   0
   7   1  10   18.94    9.94   0
   8   1  10   33.36    9.79   0
   9   1  10 1325.71   16.69   0
  10   1  10  232.24   11.64   0
  11   1  10  186.92   11.11   0
  12   1  10   13.96   10.72   0
  13   2 -10   24.52    7.46   0
 -13  -2  10   16.59    7.15   0
 -13   2  10   38.97    7.59   0
  13  -2 -10   29.99    8.22   0
  13  -2 -10   34.71   13.58   0
 -12  -2  10   79.23    7.77   0
 -12   2  10   86.28    9.50   0
  12  -2 -10   86.00    9.99   0
  12   2 -10   93.26    9.03   0
 -11  -2  10   37.27    7.65   0
 -11   2  10   46.93    8.63   0
  11  -2 -10   41.43    9.11   0
  11   2 -10   43.92    9.21   0
 -10  -2  10   -6.20    7.59   0
 -10   2  10   -5.06    9.08   0
  10   2 -10   -4.08    9.49   0
  10  -2 -10   -6.17    8.78   0
   9  -2 -10   -0.06    8.19   0
  -9   2  10    4.83   10.56   0
  -9  -2  10   13.19    8.65   0
   9   2 -10   13.51   10.06   0
   8  -2 -10  517.93   12.07   0
   8   2 -10  534.80   10.74   0
  -8  -2  10  510.34    9.25   0
  -8   2  10  510.55   12.28   0
   7   2 -10    7.86   10.75   0
  -7   2  10   30.68   10.28   0
   7  -2 -10    9.17    9.94   0
  -7  -2  10    6.79    7.38   0
   6  -2 -10   69.95   10.27   0
   6   2 -10   61.50    9.02   0
  -6  -2  10   69.23    7.70   0
  -6   2  10   66.55   11.81   0
   5   2 -10   30.18   10.11   0
   5  -2 -10   32.77   10.85   0
  -5   2  10   32.50   11.21   0
  -5  -2  10   27.29    9.37   0
   4  -2 -10 2756.97   20.17   0
  -4   2  10 2772.03   18.80   0
  -4  -2  10 2839.93   17.73   0
   4   2 -10 2820.85   18.09   0
  -3   2  10 1013.92   14.72   0
   3   2 -10  957.53   12.31   0
  -3  -2  10  960.10   11.90   0
  -3   2  10 1005.42   26.41   0
   3  -2 -10  999.08   14.64   0
  -2   2  10 4152.95   21.87   0
   2   2 -10 3710.34   18.09   0
   2  -2 -10 3874.63   20.13   0
   2   2 -10 3877.64   20.51   0
  -2  -2  10 3872.50   20.28   0
  -1   2  10 2593.19   18.98   0
   1   2 -10 2463.21   15.32   0
  -1  -2  10 2665.10   19.58   0
   1   2 -10 2556.92   19.98   0
   0   2 -10  708.00   12.52   0
   0  -2  10  690.31   10.61   0
   0   2 -10  721.89   14.67   0
   0   2  10  733.72   13.76   0
   0  -2  10  737.33   14.30   0
  -1   2 -10  642.05   14.81   0
   1  -2  10  670.00   10.32   0
   1  -2  10  671.58   14.28   0
  -1   2 -10  703.03   12.26   0
   1   2  10  679.51   13.76   0
   2  -2  10  363.74   15.01   0
  -2   2 -10  336.47   14.80   0
  -2   2 -10  361.17    9.66   0
   2  -2  10  364.60    9.38   0
   3  -2  10  181.13   15.60   0
   3   2  10  184.07   10.71   0
  -3   2 -10  187.13   18.20   0
   3  -2  10  201.97   10.87   0
   4   2  10 1984.92   16.07   0
   4  -2  10 2128.92   15.92   0
   5  -2  10 1149.34   13.17   0
   5   2  10 1033.98   12.83   0
   6   2  10   53.14    9.26   0
   6  -2  10   62.48    9.59   0
   7   2  10   30.11    9.15   0
   7  -2  10   28.91    9.20   0
   8  -2  10  107.63    9.73   0
   8   2  10  106.33   10.21   0
   9  -2  10  332.27   10.20   0
   9   2  10  292.87    9.58   0
  10   2  10  388.14   11.05   0
  10  -2  10  419.34    9.10   0
  11   2  10   59.12    9.39   0
  11  -2  10   59.28    7.87   0
  12  -2  10    6.44    7.47   0
  12   2  10    6.73    8.81   0
 -12   3  10    5.34    7.57   0
  12  -3 -10    1.93    7.62   0
  12   3 -10    2.25    7.18   0
 -12  -3  10    8.98    5.87   0
  11   3 -10  123.53    7.46   0
  11  -3 -10   91.43    8.74   0
 -11   3  10   89.16    8.75   0
 -11  -3  10  114.09    7.79   0
 -10  -3  10   32.65    7.44   0
  10  -3 -10   31.36    8.49   0
  10   3 -10   33.65    8.90   0
 -10   3  10   34.29    9.28   0
  -9  -3  10  135.55    7.52   0
   9   3 -10  144.61   10.39   0
   9  -3 -10  130.40    9.54   0
  -9   3  10  137.06    9.99   0
   8  -3 -10   82.99    9.97   0
  -8   3  10  101.76   10.59   0
   8   3 -10  115.87   10.14   0
  -8  -3  10  100.34    8.91   0
   7  -3 -10  229.94   10.26   0
   7   3 -10  233.39   10.36   0
  -7  -3  10  238.32    7.90   0
  -7   3  10  228.92    9.21   0
   6   3 -10    9.40    9.65   0
  -6  -3  10   13.96    8.86   0
  -6   3  10   11.43    8.49   0
   6  -3 -10    3.63    9.58   0
   5   3 -10  593.33    9.84   0
  -5   3  10  626.31   11.21   0
   5  -3 -10  601.48   12.23   0
  -5  -3  10  605.13    9.65   0
  -4  -3  10   22.86    7.74   0
   4   3 -10   10.51    9.52   0
  -4   3  10    7.98   10.52   0
  -3  -3  10 1045.30   11.05   0
  -3   3  10 1068.04   13.69   0
   3   3 -10 1000.11   11.23   0
  -2  -3  10   -0.74    9.94   0
   2   3 -10   19.53    8.62   0
  -2   3  10   10.70    7.76   0
   1   3 -10 6381.30   21.13   0
   1   3 -10 6578.68   24.50   0
  -1   3  10 6972.78   24.60   0
  -1  -3  10 7149.18   26.19   0
   0   3 -10  411.31    8.62   0
   0   3 -10  415.42   12.38   0
   0   3  10  403.20    9.40   0
   0  -3  10  418.06   12.18   0
  -1   3 -10  546.52   11.43   0
   1  -3  10  575.89   11.32   0
  -1   3 -10  589.21   11.39   0
   2  -3  10    3.37    8.82   0
  -2   3 -10    7.09   10.68   0
   2   3  10   10.03    9.35   0
   2  -3  10   17.10    8.78   0
  -2   3 -10    5.96    7.60   0
   3   3  10 2070.78   13.59   0
   3  -3  10 2086.51   14.53   0
  -3   3 -10 1929.13   20.29   0
   3  -3  10 2029.03   20.44   0
  -3   3 -10 2143.09   14.77   0
   4  -3  10    8.11    8.57   0
   4   3  10   23.02    8.72   0
  -4   3 -10   16.61   13.26   0
   5  -3  10  915.23   11.84   0
  -5   3 -10  883.98   26.85   0
  -5   3 -10  915.39   27.68   0
   5   3  10  878.73   11.71   0
   6   3  10  242.17    9.53   0
   6  -3  10  267.60    9.90   0
   7   3  10  191.54    9.39   0
   7  -3  10  185.67    9.61   0
   8   3  10  165.85    9.81   0
   8  -3  10  172.47    9.91   0
   9   3  10    5.93    7.60   0
   9  -3  10   10.23    8.09   0
  10  -3  10    9.96    9.05   0
  10   3  10    8.79    7.57   0
  11   3  10  121.25    8.53   0
  11  -3  10  123.89    8.92   0
  12   3  10    5.60    7.36   0
  12  -3  10    6.11    7.34   0
 -11  -4  10   14.76    7.43   0
  11   4 -10   28.91    7.11   0
 -11   4  10   28.78    8.79   0
 -10   4  10   14.54    8.74   0
 -10  -4  10   -0.31    5.86   0
  10   4 -10   21.14    8.32   0
  -9  -4  10   14.21    7.38   0
  -9   4  10    8.85    9.26   0
   9   4 -10   -0.32    8.61   0
   8   4 -10 1124.25   11.26   0
  -8  -4  10 1146.93   11.94   0
  -8   4  10 1154.81   13.99   0
  -7  -4  10  147.26    8.07   0
   7   4 -10  155.93    8.76   0
  -7   4  10  155.29   11.55   0
  -6  -4  10  502.53    8.42   0
   6   4 -10  499.12    8.97   0
  -6   4  10  501.63   11.63   0
  -5  -4  10  183.21    7.82   0
   5   4 -10  171.48    9.93   0
  -5   4  10  180.86    9.11   0
  -4   4  10  353.54   16.16   0
  -4   4  10  400.07   11.32   0
   4   4 -10  385.03   10.60   0
  -4  -4  10  379.33    8.73   0
   3   4 -10   40.97    8.05   0
  -3   4  10   44.37    8.33   0
  -3  -4  10   23.30    9.32   0
  -2  -4  10 1765.03   12.60   0
   2   4 -10 1637.64   13.65   0
  -2   4  10 1704.72   13.64   0
  -1   4  10  488.77    9.39   0
   1   4 -10  462.11    9.41   0
   1   4 -10  484.85   10.68   0
  -1  -4  10  522.11   10.42   0
   0  -4  10  616.67   11.01   0
   0   4 -10  615.07   11.24   0
   0   4 -10  631.39    8.79   0
   1  -4  10  744.91   11.51   0
  -1   4 -10  693.06   11.66   0
  -1   4 -10  731.21    9.05   0
   1   4  10  744.13    9.94   0
  -2   4 -10    2.69    8.44   0
   2  -4  10    8.36   10.09   0
   2   4  10    5.51    9.19   0
  -2   4 -10   13.42   10.26   0
   3   4  10   99.57    8.01   0
  -3   4 -10   91.73   10.21   0
  -3   4 -10  100.46    8.89   0
   4  -4  10   20.17    8.15   0
   4   4  10   10.66    9.10   0
  -4   4 -10    7.89    9.41   0
  -4   4 -10   22.78    6.71   0
   5  -4  10   18.72    7.99   0
  -5   4 -10    8.45   11.59   0
   5   4  10   17.74    8.68   0
  -6   4 -10  118.28   18.03   0
  -6   4 -10  115.27   16.54   0
   6   4  10  115.39    7.37   0
   6  -4  10  124.79    8.70   0
   7   4  10   14.88    7.84   0
   7  -4  10   17.13    8.71   0
   8   4  10   21.13    7.58   0
   8  -4  10   20.24    7.87   0
   9   4  10   41.64    7.50   0
   9  -4  10   44.37    7.97   0
  10  -4  10  217.00    9.19   0
  10   4  10  181.22    8.68   0
  11   4  10    9.40    7.44   0
  11  -4  10   23.24    7.58   0
  10   5 -10   -1.83    8.08   0
 -10   5  10   -2.05    8.46   0
 -10  -5  10   17.98    7.21   0
   9   5 -10    9.06    6.45   0
  -9   5  10   10.50    8.66   0
  -9  -5  10   15.36    7.61   0
   8   5 -10   41.85    6.97   0
  -8   5  10   32.06    8.74   0
  -8  -5  10   44.21    6.45   0
   7   5 -10  118.16    7.18   0
  -7   5  10  116.11    9.53   0
  -7  -5  10  122.42    6.69   0
  -6   5  10  222.06    9.61   0
   6   5 -10  225.27    7.67   0
  -6  -5  10  220.97    7.39   0
  -5   5  10   71.04   14.58   0
  -5   5  10   70.34    7.94   0
   5   5 -10   72.94    7.97   0
  -5  -5  10   61.41    7.06   0
  -4   5  10  375.95    9.29   0
  -4   5  10  338.03   12.99   0
   4   5 -10  371.48    9.78   0
  -4  -5  10  375.00    8.06   0
  -3   5  10   72.55    9.82   0
   3   5 -10   84.94    7.53   0
  -3  -5  10   73.89    6.97   0
  -2   5  10   13.77    7.82   0
  -2  -5  10   12.37    7.28   0
   2   5 -10    7.58    9.39   0
  -1  -5  10  709.61   11.26   0
   1   5 -10  671.68   11.38   0
   1   5 -10  654.16    8.92   0
   0   5 -10   18.68    8.28   0
   0   5  10   15.62    6.84   0
   0  -5  10   11.41    8.45   0
   0   5 -10   18.11    8.69   0
   1  -5  10   24.71    8.66   0
   1   5  10   22.49    6.52   0
  -1   5 -10   17.24    8.67   0
  -1   5 -10   17.17    8.38   0
   2  -5  10  107.78    8.44   0
  -2   5 -10   97.33    9.09   0
   2   5  10  113.87    7.25   0
  -2   5 -10  120.22    7.44   0
   3   5  10 1020.15   11.43   0
  -3   5 -10  992.11   13.65   0
  -3   5 -10 1010.18   11.78   0
  -4   5 -10  232.63    9.38   0
   4   5  10  220.46    7.80   0
  -4   5 -10  216.10   10.85   0
  -5   5 -10  143.28    9.16   0
  -5   5 -10  112.52   11.32   0
   5   5  10  128.69    8.90   0
   6   5  10  154.07    7.49   0
  -6   5 -10  150.71   11.27   0
  -6   5 -10  166.16   12.40   0
   7   5  10   75.33    6.57   0
  -7   5 -10   76.00   14.07   0
  -7   5 -10   62.87   12.51   0
   7  -5  10   70.18    7.90   0
   8  -5  10   12.08    8.37   0
   8   5  10   -3.59    7.35   0
   9  -5  10   26.02    8.46   0
   9   5  10   27.53    7.58   0
  10  -5  10    4.09    7.34   0
  10   5  10   -0.07    5.88   0
   9   6 -10   72.02    8.16   0
  -9   6  10   58.42    8.62   0
  -9  -6  10   48.42    6.24   0
  -8   6  10   18.92    8.17   0
   8   6 -10   14.42    7.45   0
  -8  -6  10   14.61    6.82   0
   7   6 -10    6.44    7.69   0
  -7  -6  10    3.41    5.42   0
  -7   6  10    1.08    6.86   0
  -6   6  10   81.07    7.06   0
   6   6 -10   71.86    8.01   0
  -6  -6  10   71.33    7.65   0
   5   6 -10  120.90    6.81   0
  -5   6  10  127.28    9.00   0
  -5   6  10  127.20   11.75   0
  -5  -6  10  118.54    7.83   0
  -4  -6  10   26.25    6.21   0
  -4   6  10   11.11    9.28   0
   4   6 -10   21.58    6.65   0
  -4   6  10   22.10    6.67   0
  -3   6  10    8.12    7.61   0
  -3  -6  10    1.26    6.51   0
   3   6 -10   10.68    7.15   0
   2   6 -10   42.01    6.14   0
  -2  -6  10   43.69    8.03   0
  -2   6  10   59.21    8.59   0
   2   6 -10   49.94    8.55   0
  -2   6  10   46.34    9.12   0
   1   6 -10  419.31    7.68   0
  -1  -6  10  454.20    9.84   0
  -1   6  10  510.22    8.86   0
   1   6 -10  447.77   10.15   0
   0   6 -10   28.46    7.44   0
   0   6  10   41.24    6.94   0
   0  -6  10   45.53    7.81   0
   0   6 -10   44.50    8.28   0
  -1   6 -10   31.32    7.49   0
   1  -6  10   23.59    8.13   0
  -1   6 -10   16.88    8.53   0
   1   6  10   10.83    6.70   0
  -2   6 -10   31.08    7.41   0
  -2   6 -10   23.17    7.39   0
   2   6  10    3.97    6.23   0
  -3   6 -10   89.74    6.53   0
  -3   6 -10   94.56    8.00   0
   3   6  10  105.54    6.98   0
  -4   6 -10  160.61    8.44   0
  -4   6 -10  172.94    8.77   0
   4   6  10  177.33    8.38   0
  -5   6 -10  259.59    8.89   0
  -5   6 -10  224.50    9.21   0
   5   6  10  231.38    7.16   0
  -6   6 -10   44.15    9.66   0
   6   6  10   48.66    6.48   0
  -6   6 -10   29.01   10.21   0
   7   6  10  338.09    7.92   0
  -7   6 -10  322.49   13.91   0
  -7   6 -10  280.93   13.23   0
  -8   6 -10   81.82   12.67   0
   8   6  10  106.28    6.99   0
  -8   6 -10   93.20   14.61   0
  -7   7  10   40.54    6.84   0
   7   7 -10   44.11    6.23   0
  -7  -7  10   22.61    5.96   0
  -6   7  10   -6.66    7.81   0
  -6   7  10   15.76    7.17   0
   6   7 -10    9.38    7.18   0
  -6  -7  10    3.37    5.62   0
  -6   7  10    6.39   11.35   0
  -5   7  10   80.52    8.13   0
  -5  -7  10   80.36    6.42   0
  -5   7  10   93.55    7.62   0
   5   7 -10   74.40    6.87   0
  -5   7  10   76.60    9.93   0
  -4   7  10   62.50    8.44   0
  -4   7  10   63.74    9.69   0
  -4   7  10   72.63    7.99   0
   4   7 -10   62.21    8.19   0
  -4  -7  10   65.71    7.73   0
  -3   7  10  112.15    8.62   0
  -3  -7  10  110.84    7.86   0
   3   7 -10  106.11    8.22   0
  -3   7  10  128.64    6.96   0
  -2   7  10  125.05    6.86   0
  -2   7  10   98.75    8.30   0
   2   7 -10   96.39    6.10   0
   2   7 -10  111.24    8.07   0
  -2  -7  10  107.75    7.76   0
   1   7 -10  143.74    7.55   0
  -1  -7  10  165.74    8.34   0
  -1   7  10  189.58    7.08   0
   1   7 -10  176.62    8.54   0
   0   7 -10   60.58    6.92   0
   0   7  10   57.86    6.61   0
   0  -7  10   54.61    7.36   0
   0   7 -10   64.86    6.50   0
  -1   7 -10   12.31    6.98   0
   1   7  10    9.64    7.52   0
  -1   7 -10   16.92    7.49   0
  -2   7 -10   25.10    7.01   0
   2   7  10   32.09    6.16   0
  -2   7 -10   35.06    7.67   0
  -3   7 -10   58.42    7.82   0
  -3   7 -10   49.62    6.09   0
   3   7  10   75.34    6.09   0
  -4   7 -10   38.66    7.46   0
  -4   7 -10   27.28    7.30   0
   4   7  10   42.81    6.07   0
   5   7  10   42.20    6.28   0
  -5   7 -10   35.14    8.67   0
  -5   7 -10   47.78    7.58   0
   6   7  10   11.00    7.37   0
  -6   7 -10    4.89    8.66   0
  -6   7 -10   11.58    9.11   0
  -7   7 -10    3.27    9.14   0
  -4  -8  10   15.62    6.98   0
   4   8 -10   13.08    7.90   0
  -4   8  10   -6.46    6.06   0
  -4   8  10   12.36    7.40   0
   3   8 -10   27.02    5.58   0
  -3   8  10   23.25    7.04   0
  -3   8  10   32.97    6.73   0
  -3   8  10   31.27    6.31   0
   3   8 -10   44.93    7.81   0
  -3  -8  10   33.16    7.52   0
  -2  -8  10   62.26    6.68   0
  -2   8  10   63.59    6.82   0
  -2   8  10   62.17    7.82   0
   2   8 -10   60.85    6.60   0
   2   8 -10   52.91    5.62   0
  -1   8  10    6.43    6.17   0
  -1   8  10   -1.73    6.37   0
   1   8 -10   -0.93    7.50   0
   1   8 -10    2.08    5.29   0
   0   8 -10   27.31    6.91   0
   0   8  10   30.23    6.19   0
   0   8 -10   25.96    6.19   0
  -1   8 -10    6.49    6.77   0
   1   8  10    3.31    6.08   0
  -2   8 -10    1.30    6.52   0
   2   8  10   -1.40    5.77   0
  -2   8 -10    4.14    7.37   0
  -3   8 -10    9.95    6.78   0
  -3   8 -10   13.96    7.12   0
   3   8  10    3.23    7.03   0
  13   0 -11   93.39    8.86   0
 -13   0  11   85.25    8.22   0
  12   0 -11   -3.38    8.66   0
 -12   0  11    7.16    7.46   0
 -11   0  11  175.71    8.58   0
  11   0 -11  194.31    9.74   0
 -10   0  11   -3.39    7.92   0
  10   0 -11   11.12    7.21   0
  -9   0  11  671.50   11.47   0
   9   0 -11  728.30   13.17   0
  -8   0  11   19.97    9.46   0
   8   0 -11    4.87    9.24   0
  -7   0  11    0.44   10.21   0
   7   0 -11  -14.62   11.47   0
  -6   0  11    3.63    8.40   0
   6   0 -11   -4.58    9.42   0
  -5   0  11   79.76    9.38   0
   5   0 -11   94.09   12.55   0
   4   0 -11    6.22    9.04   0
  -4   0  11   -2.87   11.84   0
   4   0 -11   16.39    9.95   0
   3   0 -11  362.91   14.32   0
   3   0 -11  341.54   11.88   0
  -3   0  11  360.38   11.95   0
   2   0 -11   12.85   14.47   0
  -2   0  11    2.59   12.01   0
  -2   0  11    0.73   10.69   0
   2   0 -11    7.16   11.55   0
   1   0 -11  225.90   14.73   0
   1   0 -11  214.45   13.05   0
  -1   0  11  220.12   16.22   0
  -1   0  11  219.95   13.38   0
   0   0 -11   -5.64   12.55   0
   0   0  11   -7.10   11.05   0
   0   0  11   -8.71   16.46   0
  -1   0 -11 4186.74   28.37   0
   1   0  11 4155.06   27.82   0
   2   0  11    1.07   13.10   0
  -2   0 -11    2.96   14.22   0
   3   0  11 1841.04   21.65   0
   4   0  11    4.64   13.75   0
   4   0  11    2.37   12.37   0
   5   0  11  486.53   16.40   0
   5   0  11  496.83   15.61   0
   6   0  11   -2.59   13.15   0
   7   0  11  838.83   18.60   0
   8   0  11    5.61   13.57   0
   9   0  11   56.90   14.38   0
  10   0  11    4.06   13.34   0
  11   0  11    9.23   12.14   0
  12   0  11    5.99   13.64   0
 -13  -1  11   17.07    6.99   0
  13  -1 -11   11.22    8.13   0
 -13   1  11    7.34    7.39   0
  13   1 -11   14.16    6.86   0
  12  -1 -11   -7.39    8.50   0
 -12   1  11   14.12    7.55   0
  12   1 -11   21.38    8.65   0
 -12  -1  11    4.71    7.24   0
 -11   1  11   56.08    7.97   0
  11  -1 -11   57.86    9.15   0
 -11  -1  11   45.04    6.22   0
  11   1 -11   36.64    9.38   0
 -10   1  11  372.15   10.35   0
  10  -1 -11  385.91   11.39   0
 -10  -1  11  372.67    9.21   0
  10   1 -11  390.31    9.56   0
  -9   1  11  190.43   10.40   0
   9  -1 -11  200.75   11.54   0
  -9  -1  11  187.81    7.89   0
   9   1 -11  201.30    9.23   0
  -8   1  11 1075.88   12.96   0
   8   1 -11 1157.21   13.48   0
  -8  -1  11 1122.67   12.87   0
   8  -1 -11 1177.80   14.22   0
  -7  -1  11   34.84   10.26   0
   7  -1 -11   32.59   11.88   0
   7   1 -11   19.86    9.82   0
  -7   1  11   22.82   10.88   0
  -6  -1  11  310.78    9.06   0
   6  -1 -11  320.87   12.49   0
   6  -1 -11  306.26   14.70   0
   6   1 -11  340.44   12.27   0
  -6   1  11  327.81   12.05   0
  -5  -1  11    0.04    7.83   0
  -5   1  11    7.05    9.72   0
   5  -1 -11   -4.62   11.85   0
   5   1 -11   -2.35    9.18   0
   5  -1 -11    4.88   14.15   0
   4  -1 -11 4344.29   37.11   0
   4  -1 -11 4193.65   23.03   0
  -4  -1  11 4045.77   19.21   0
  -4   1  11 4191.43   21.09   0
   4   1 -11 4350.28   22.64   0
   3   1 -11    9.58    9.95   0
  -3   1  11    8.91   10.40   0
  -3  -1  11   19.93    9.88   0
   3   1 -11   11.79   10.77   0
   3  -1 -11    3.80   11.79   0
  -3   1  11   23.65   11.88   0
   2   1 -11 1094.99   12.83   0
   2  -1 -11 1138.16   16.57   0
  -2   1  11 1169.42   17.00   0
   2   1 -11 1186.15   17.57   0
  -2  -1  11 1118.27   14.73   0
  -2   1  11 1185.97   18.74   0
  -1  -1  11   55.19   14.57   0
  -1  -1  11   42.70   10.98   0
   1  -1 -11   42.69   11.45   0
  -1   1  11   48.83   11.25   0
   1   1 -11   42.04   11.55   0
   1   1 -11   43.34   15.24   0
   0  -1 -11  346.11   12.62   0
   0   1 -11  343.03   11.10   0
   0   1  11  351.89   12.79   0
   0  -1  11  356.64   12.47   0
   0   1 -11  337.71   16.18   0
   0  -1  11  362.71   16.44   0
   1  -1  11 1046.68   21.04   0
   1   1  11 1008.34   14.64   0
  -1   1 -11  976.22   19.79   0
   1  -1  11 1050.75   14.49   0
  -1   1 -11 1033.27   15.02   0
   2   1  11   21.65   11.61   0
   2  -1  11   22.39   14.65   0
  -2   1 -11   31.25   16.53   0
   2  -1  11   32.10    8.97   0
   3  -1  11  925.61   24.77   0
   3   1  11  882.15   14.85   0
  -3   1 -11  895.18   23.22   0
   3  -1  11 1017.47   12.44   0
   4  -1  11  866.99   33.59   0
   4   1  11  915.55   14.31   0
   5   1  11  201.77   11.04   0
   6   1  11  128.76   10.74   0
   7   1  11  149.79   10.63   0
   8   1  11   60.42   10.17   0
   9   1  11  273.04   12.74   0
  10   1  11   83.82   10.49   0
  11   1  11   21.50    9.61   0
  12   1  11   22.02    9.58   0
  13  -2 -11   13.01   14.00   0
 -13  -2  11    6.12    6.98   0
  13  -2 -11   13.70    7.95   0
 -13   2  11   12.38    7.74   0
  13   2 -11    6.24    8.20   0
 -12   2  11    3.91    7.72   0
 -12  -2  11   14.36    7.32   0
  12  -2 -11   -3.57    7.96   0
  12   2 -11    7.54    6.90   0
  12  -2 -11    6.78   14.85   0
 -11   2  11   34.55    8.19   0
  11   2 -11   56.78    7.78   0
  11  -2 -11   51.47    8.54   0
 -11  -2  11   51.14    6.45   0
 -10   2  11   36.46    9.23   0
  10   2 -11   25.87    7.76   0
  10  -2 -11   26.82    7.91   0
 -10  -2  11   39.06    6.83   0
  -9  -2  11  340.56    9.73   0
  -9   2  11  349.80   11.36   0
   9  -2 -11  326.29   11.40   0
   9   2 -11  350.70   11.66   0
   8  -2 -11   67.48   10.31   0
   8   2 -11   94.55    8.90   0
  -8  -2  11   79.03    7.54   0
  -8   2  11   85.48   10.68   0
  -7   2  11   69.20   10.13   0
   7   2 -11   75.63   11.02   0
   7  -2 -11   62.65   10.44   0
  -7  -2  11   64.84    7.76   0
  -6   2  11   14.61   10.61   0
  -6  -2  11   17.58    7.89   0
   6  -2 -11    5.04   10.47   0
   6   2 -11   13.53   10.15   0
   5   2 -11   14.64   10.07   0
   5  -2 -11   11.10    8.63   0
  -5  -2  11   28.64    9.25   0
  -5   2  11    9.04    8.72   0
   4   2 -11 1633.07   13.50   0
   4  -2 -11 1651.82   17.00   0
  -4   2  11 1660.38   15.39   0
  -4  -2  11 1618.22   14.52   0
   3   2 -11 1050.06   14.19   0
   3  -2 -11 1047.88   14.16   0
  -3   2  11 1071.89   12.96   0
  -3   2  11 1091.25   25.03   0
  -3  -2  11 1037.61   13.71   0
   2   2 -11   76.99    7.62   0
   2  -2 -11   73.40   11.45   0
  -2   2  11   78.59   11.68   0
  -2  -2  11   77.72   11.38   0
   2   2 -11   74.58   10.12   0
   1   2 -11  574.96   10.96   0
  -1   2  11  585.04   11.11   0
  -1  -2  11  606.55   13.74   0
   1   2 -11  588.29   12.38   0
   0  -2  11    5.05    9.49   0
   0   2  11    3.83    9.05   0
   0  -2  11    0.10   11.72   0
   0   2 -11    9.23   12.25   0
   0   2 -11    9.05    9.65   0
   1  -2  11  621.04   10.14   0
  -1   2 -11  598.55   15.00   0
  -1   2 -11  607.67   10.27   0
   1  -2  11  615.87   15.58   0
   1   2  11  599.39   11.55   0
   2  -2  11   23.46    9.15   0
  -2   2 -11   11.01   13.52   0
   2  -2  11    9.15   13.18   0
  -2   2 -11   16.03    9.86   0
   3   2  11  901.21   13.12   0
   3  -2  11  866.15   19.86   0
   3  -2  11  903.09   11.57   0
  -3   2 -11  844.07   22.28   0
   4   2  11    5.43    9.21   0
   4  -2  11    0.67    9.26   0
  -4   2 -11    2.43   26.71   0
   5   2  11  133.00    9.66   0
   5  -2  11  140.87    8.01   0
   6   2  11   21.78    8.66   0
   6  -2  11   25.35    9.39   0
   7   2  11  548.73   12.18   0
   7  -2  11  576.61   11.36   0
   8   2  11   38.11    8.50   0
   8  -2  11   25.69    8.91   0
   9   2  11  400.45   10.27   0
   9  -2  11  438.78   10.68   0
  10  -2  11   21.84    7.95   0
  10   2  11   11.10    8.74   0
  11  -2  11   11.37    7.73   0
  11   2  11    9.88    7.80   0
  12   2  11   18.41    8.58   0
  12  -2  11   21.89    8.06   0
 -12  -3  11   12.20    7.16   0
 -12   3  11    8.76    7.59   0
  12  -3 -11   12.57    7.84   0
  12   3 -11   19.50    8.37   0
 -11   3  11   57.01    8.96   0
 -11  -3  11   55.97    5.85   0
  11  -3 -11   52.88    8.65   0
  11   3 -11   37.44    8.82   0
 -10  -3  11  133.44    6.71   0
  10  -3 -11  114.85    9.07   0
 -10   3  11  124.54    9.56   0
  10   3 -11  126.19    9.28   0
  -9  -3  11  213.57    7.80   0
   9  -3 -11  235.81   10.08   0
   9   3 -11  232.67   10.51   0
  -9   3  11  229.32   10.90   0
   8   3 -11   77.94    9.91   0
   8  -3 -11   75.21   10.02   0
  -8   3  11   76.75   10.57   0
  -8  -3  11   85.08    8.71   0
  -7  -3  11   80.16    8.58   0
   7   3 -11   81.86    9.51   0
  -7   3  11   65.17   10.47   0
   7  -3 -11   71.16    9.87   0
   6   3 -11   46.08    8.05   0
   6  -3 -11   49.62    9.49   0
  -6   3  11   53.85   10.10   0
  -6  -3  11   38.92    8.78   0
  -5  -3  11  153.19    7.74   0
  -5   3  11  144.78    9.15   0
   5  -3 -11  155.54   10.15   0
   5   3 -11  152.41    9.78   0
   4   3 -11  165.70   10.00   0
  -4   3  11  178.93    8.88   0
  -4  -3  11  171.00    8.31   0
   3   3 -11  339.91   10.86   0
  -3  -3  11  368.00   10.70   0
  -3   3  11  321.95    9.57   0
  -2  -3  11  644.42   10.14   0
   2   3 -11  602.99    9.92   0
  -2   3  11  636.40   11.96   0
   2   3 -11  654.92   11.95   0
  -1   3  11   71.28    8.02   0
   1   3 -11   78.59   11.04   0
  -1  -3  11   73.30   10.40   0
   1   3 -11   75.17    8.18   0
   0   3 -11  183.21    8.98   0
   0  -3  11  201.96   10.72   0
   0   3 -11  178.68   11.07   0
   0   3  11  180.66    8.26   0
  -1   3 -11  724.19   10.97   0
  -1   3 -11  682.35   12.07   0
   1  -3  11  724.99   12.14   0
   2  -3  11 2884.22   14.98   0
  -2   3 -11 3023.10   15.46   0
   2  -3  11 2950.22   20.73   0
  -2   3 -11 2820.62   20.91   0
   3  -3  11  193.49    9.22   0
  -3   3 -11  179.55   13.46   0
   3   3  11  185.02    9.55   0
  -3   3 -11  204.91    9.78   0
   3  -3  11  182.91   11.58   0
  -4   3 -11  383.86   16.39   0
   4  -3  11  418.50    9.91   0
   4   3  11  413.50    8.73   0
   5   3  11   -2.50    8.58   0
  -5   3 -11    9.07   22.87   0
  -5   3 -11   10.60   25.03   0
   5  -3  11   10.35    7.23   0
   6  -3  11  335.11    8.27   0
   6   3  11  331.65   10.04   0
   7   3  11   47.67    9.00   0
   7  -3  11   50.38    7.76   0
   8  -3  11  843.66   12.23   0
   8   3  11  767.52   11.28   0
   9   3  11   37.41    7.75   0
   9  -3  11   55.36    7.94   0
  10   3  11   44.13    7.77   0
  10  -3  11   40.91    7.73   0
  11  -3  11   14.89    7.45   0
  11   3  11    8.02    7.41   0
  12   3  11    3.63    7.20   0
  12  -3  11    6.52    8.50   0
  11   4 -11   -8.01    8.14   0
 -11  -4  11    6.82    7.07   0
 -11   4  11    0.01    8.42   0
  10   4 -11    3.28    8.79   0
 -10  -4  11    6.58    6.18   0
 -10   4  11    2.57    8.62   0
   9   4 -11  339.67    8.49   0
  -9  -4  11  321.21    7.77   0
  -9   4  11  308.23   10.18   0
   8   4 -11   27.30    7.71   0
  -8  -4  11   11.16    6.90   0
  -8   4  11   28.32    9.68   0
   7   4 -11  205.29   10.25   0
  -7  -4  11  212.04    9.11   0
  -7   4  11  221.98   11.38   0
  -6   4  11  333.82   11.41   0
  -6  -4  11  321.98    8.39   0
   6   4 -11  321.15   10.32   0
   5   4 -11  746.84    9.97   0
  -5   4  11  734.90   12.90   0
  -5  -4  11  744.27   10.91   0
  -4   4  11   36.85    8.78   0
  -4  -4  11   40.48    7.13   0
   4   4 -11   21.70    9.02   0
  -3  -4  11 2323.10   15.54   0
   3   4 -11 2206.43   14.28   0
  -3   4  11 2285.46   16.01   0
   2   4 -11   17.98    6.55   0
  -2   4  11   10.94    8.31   0
  -2  -4  11   10.64    7.53   0
   2   4 -11   18.29    7.82   0
   1   4 -11  321.16    8.93   0
  -1   4  11  327.75   10.48   0
   1   4 -11  298.58    8.66   0
  -1  -4  11  324.55    9.93   0
   0   4 -11   11.61    8.99   0
   0   4 -11   11.81    8.26   0
   0  -4  11    8.12    8.90   0
   1  -4  11  671.28   12.21   0
  -1   4 -11  643.46   12.47   0
  -1   4 -11  681.17   10.38   0
   2   4  11  575.37   10.75   0
  -2   4 -11  586.67   10.36   0
  -2   4 -11  526.01   11.49   0
   2  -4  11  572.36   11.23   0
   3  -4  11  331.67   10.82   0
   3   4  11  363.61    8.88   0
  -3   4 -11  320.44   11.64   0
  -3   4 -11  369.99    9.94   0
   4  -4  11  190.42    8.79   0
   4   4  11  182.37    9.68   0
  -4   4 -11  196.19    8.95   0
  -4   4 -11  166.03   11.14   0
   5  -4  11   47.92    8.42   0
  -5   4 -11   56.89   13.13   0
   5   4  11   51.06    8.73   0
  -6   4 -11   67.95   18.97   0
  -6   4 -11   66.42   16.23   0
   6  -4  11   56.59    9.07   0
   6   4  11   62.86    7.22   0
   7   4  11   34.73    6.77   0
   7  -4  11   45.44    7.92   0
   8   4  11   12.33    7.55   0
   8  -4  11    2.84    7.77   0
   9  -4  11   78.36    8.15   0
   9   4  11   77.17    7.84   0
  10  -4  11    4.67    8.61   0
  10   4  11    2.52    7.60   0
  11   4  11    0.35    7.17   0
  11  -4  11   -1.97    7.59   0
  10   5 -11  102.61    7.23   0
 -10  -5  11   67.64    6.32   0
 -10   5  11   44.13    8.97   0
   9   5 -11  321.52    8.34   0
  -9   5  11  314.44   10.58   0
  -9  -5  11  331.33    7.74   0
   8   5 -11   53.42    7.08   0
  -8   5  11   59.62    8.92   0
  -8  -5  11   50.02    7.67   0
  -7   5  11    2.76    8.86   0
  -7  -5  11   10.03    5.87   0
   7   5 -11    3.78    6.20   0
   6   5 -11   65.17    7.33   0
  -6   5  11   77.88    9.32   0
  -6  -5  11   81.99    7.90   0
  -5   5  11  101.22   16.73   0
  -5   5  11  102.90    9.82   0
   5   5 -11  100.06    9.44   0
  -5  -5  11   89.26    6.99   0
  -4   5  11   15.51    9.56   0
   4   5 -11   27.13    7.22   0
  -4  -5  11   24.56    8.32   0
  -3   5  11   33.56    7.91   0
   3   5 -11   32.26    9.12   0
  -3  -5  11   37.09    6.90   0
  -2  -5  11  367.52    8.69   0
   2   5 -11  327.87    7.26   0
  -2   5  11  363.44    8.98   0
   2   5 -11  362.87   10.50   0
  -1  -5  11  153.66    9.03   0
   1   5 -11  143.28    8.33   0
  -1   5  11  145.32    9.36   0
   1   5 -11  146.42    9.48   0
   0   5 -11   25.23    6.40   0
   0  -5  11   30.54    8.33   0
   0   5 -11   28.96    7.04   0
   0   5  11   23.71    6.76   0
  -1   5 -11  784.26   11.62   0
   1  -5  11  809.41   11.42   0
  -1   5 -11  802.74   10.92   0
   1   5  11  817.24    9.50   0
   2   5  11 1103.44   10.51   0
   2  -5  11 1053.62   13.39   0
  -2   5 -11 1012.25   12.60   0
  -2   5 -11 1021.37   10.46   0
   3   5  11 1517.24   12.67   0
  -3   5 -11 1397.03   15.25   0
  -3   5 -11 1528.68   12.97   0
   4   5  11  180.05    7.60   0
  -4   5 -11  154.44    7.72   0
  -4   5 -11  158.03   10.97   0
  -5   5 -11  132.52   10.23   0
  -5   5 -11  137.31    9.53   0
   5   5  11  141.46    7.36   0
  -6   5 -11   14.01   11.05   0
  -6   5 -11   12.74   11.23   0
   6   5  11   22.28    7.97   0
   7  -5  11   27.28    7.56   0
  -7   5 -11   34.49   13.07   0
   7   5  11   34.37    7.90   0
  -7   5 -11   38.98   14.62   0
   8   5  11  166.63    7.16   0
   8  -5  11  175.99    9.55   0
   9  -5  11   30.62    7.46   0
   9   5  11   17.50    6.20   0
  10   5  11   27.83    7.66   0
  10  -5  11   13.07    7.45   0
  -9  -6  11   43.61    7.44   0
   9   6 -11   35.95    6.68   0
  -9   6  11   27.36    8.42   0
   8   6 -11   12.28    6.00   0
  -8   6  11    4.52    8.65   0
  -8  -6  11    0.75    5.54   0
  -7  -6  11   22.89    7.08   0
   7   6 -11   28.47    7.82   0
  -7   6  11   39.46    7.10   0
  -6   6  11  325.63    9.90   0
   6   6 -11  343.27    9.26   0
  -6  -6  11  341.05    7.71   0
  -5   6  11   47.87   11.93   0
  -5  -6  11   67.94    6.17   0
  -5   6  11   58.20    8.74   0
   5   6 -11   48.50    6.74   0
  -4   6  11   28.07    9.35   0
   4   6 -11   33.50    8.28   0
  -4   6  11   42.71    8.75   0
  -4  -6  11   24.31    6.37   0
   3   6 -11   15.47    8.41   0
  -3  -6  11    0.27    8.15   0
  -3   6  11   14.74    7.15   0
   2   6 -11   98.73    6.24   0
  -2   6  11  109.77    9.24   0
  -2  -6  11  102.49    6.72   0
   2   6 -11  108.58    8.68   0
  -2   6  11  118.00    7.35   0
   1   6 -11    0.73    6.01   0
  -1  -6  11    8.25    7.78   0
  -1   6  11   -5.62    8.31   0
  -1   6  11   17.90    8.88   0
   1   6 -11    0.54    7.92   0
   0   6 -11   17.23    7.39   0
   0  -6  11   14.51    7.42   0
   0   6  11   20.77    7.06   0
   0   6 -11   12.09    7.30   0
  -1   6 -11   43.29    7.61   0
   1   6  11   67.29    8.31   0
   1  -6  11   65.12    6.44   0
  -1   6 -11   59.66    8.63   0
   2   6  11   15.94    6.12   0
  -2   6 -11   24.09    9.10   0
  -2   6 -11   15.94    7.33   0
   3   6  11   88.64    6.77   0
  -3   6 -11   79.05    8.02   0
  -3   6 -11   87.16    7.54   0
  -4   6 -11    3.88    8.54   0
   4   6  11   -5.59    6.31   0
  -4   6 -11   12.93    5.98   0
   5   6  11    4.06    6.15   0
  -5   6 -11   14.46    9.51   0
  -5   6 -11   -4.64    7.44   0
   6   6  11   36.08    7.78   0
  -6   6 -11   48.36    8.92   0
  -6   6 -11   38.45    9.51   0
   7   6  11   11.60    7.64   0
  -7   6 -11    0.09   10.18   0
  -7   6 -11    6.41   11.33   0
   8   6  11    5.55    6.24   0
  -8   6 -11    6.55   12.89   0
  -8   6 -11    7.62   14.15   0
   7   7 -11   13.15    6.21   0
  -7   7  11    6.49    6.67   0
  -7  -7  11    6.29    6.92   0
  -6   7  11   16.63   13.34   0
  -6   7  11    6.94    7.70   0
   6   7 -11   18.88    7.56   0
  -6  -7  11   12.74    7.18   0
  -5   7  11   12.34    9.19   0
  -5   7  11   14.90    5.98   0
  -5   7  11    7.89    7.82   0
   5   7 -11    2.82    6.32   0
  -5  -7  11    3.09    7.14   0
  -4   7  11  310.29   11.93   0
  -4   7  11  363.95    8.01   0
  -4   7  11  326.87    8.65   0
   4   7 -11  337.96    9.38   0
  -4  -7  11  341.39    7.74   0
   3   7 -11   31.86    7.72   0
  -3   7  11   36.96    6.65   0
   3   7 -11   24.27    5.32   0
  -3  -7  11   28.95    6.02   0
  -3   7  11   43.96    8.23   0
  -2   7  11   21.51    6.63   0
  -2  -7  11   28.29    6.05   0
  -2   7  11   37.41    7.85   0
   2   7 -11   23.55    7.69   0
   2   7 -11   24.75    5.41   0
  -1   7  11    9.20    7.90   0
  -1   7  11   20.40    8.03   0
   1   7 -11    7.55    6.96   0
   1   7 -11   24.65    6.31   0
  -1  -7  11   17.33    7.34   0
   0   7 -11    9.62    6.72   0
   0   7 -11   16.07    7.25   0
   0   7  11   12.31    8.03   0
   0  -7  11   19.18    6.95   0
  -1   7 -11   93.52    6.04   0
   1   7  11  107.23    7.14   0
  -1   7 -11  105.55    8.06   0
  -2   7 -11   39.83    5.81   0
   2   7  11   38.42    6.13   0
  -2   7 -11   30.41    7.67   0
   3   7  11  130.71    7.90   0
  -3   7 -11   94.25    7.95   0
  -3   7 -11   97.66    7.54   0
   4   7  11    7.49    5.92   0
  -4   7 -11   17.19    8.20   0
  -4   7 -11   22.48    6.97   0
   5   7  11   40.84    6.34   0
  -5   7 -11   47.58    7.81   0
  -5   7 -11   53.53    8.60   0
  -6   7 -11   13.69   10.01   0
   6   7  11    4.29    7.31   0
  -6   7 -11   -2.61    7.73   0
   3   8 -11   22.19    5.67   0
  -3   8  11   30.71    6.87   0
   3   8 -11   49.21    6.52   0
  -3   8  11   42.83    6.36   0
  -3  -8  11   33.79    7.56   0
  -2   8  11   11.95    7.92   0
  -2  -8  11   19.04    6.22   0
   2   8 -11   20.51    6.59   0
   2   8 -11   16.82    6.39   0
  -2   8  11   20.82    6.23   0
   1   8 -11   -5.17    6.27   0
  -1   8  11    7.87    7.81   0
  -1   8  11    6.73    7.50   0
   1   8 -11    4.96    7.21   0
   0   8 -11   21.55    5.55   0
   0   8  11   29.33    7.58   0
   0   8 -11   21.83    7.49   0
   1   8  11   26.84    7.87   0
  -1   8 -11   25.38    7.55   0
  -1   8 -11   41.28    6.94   0
  -2   8 -11    6.11    5.91   0
   2   8  11    2.48    6.93   0
  -2   8 -11    9.53    6.70   0
  -3   8 -11  107.44    7.56   0
   3   8  11  126.02    6.80   0
  -3   8 -11  114.02    8.07   0
  13   0 -12   10.20    7.86   0
 -13   0  12    1.33    6.08   0
  12   0 -12  697.87   12.42   0
 -12   0  12  644.49   11.10   0
 -11   0  12   15.73    7.66   0
  11   0 -12    9.86    8.90   0
 -10   0  12  205.15    7.54   0
  10   0 -12  225.38    8.99   0
  -9   0  12   11.14    9.14   0
   9   0 -12   12.60   10.87   0
  -8   0  12  634.21   10.76   0
   8   0 -12  660.70   14.06   0
  -7   0  12    1.94   10.29   0
   7   0 -12   14.39   11.51   0
  -6   0  12 1983.29   14.41   0
   6   0 -12 2097.43   17.46   0
  -5   0  12   10.84    8.68   0
   5   0 -12    2.57    9.50   0
   5   0 -12   14.93    9.65   0
  -4   0  12  269.78   10.42   0
   4   0 -12  273.26   12.83   0
   4   0 -12  264.35   10.21   0
   3   0 -12   -5.93   10.83   0
  -3   0  12   -4.39   13.18   0
   3   0 -12    0.80    9.91   0
  -2   0  12   59.08   10.16   0
   2   0 -12   62.49   11.08   0
   2   0 -12   56.74   13.32   0
  -2   0  12   66.90   11.24   0
   1   0 -12   10.09   14.42   0
  -1   0  12   -0.48   12.22   0
  -1   0  12    5.87   11.82   0
   0   0  12 1141.54   14.30   0
   0   0 -12 1063.54   15.76   0
   0   0  12 1078.74   18.23   0
  -1   0 -12   -1.03   12.64   0
   1   0  12   -7.06   13.00   0
  -2   0 -12  268.67   14.25   0
   2   0  12  255.81   14.21   0
   3   0  12    0.61   12.68   0
   4   0  12 1665.03   21.56   0
   5   0  12    5.06   12.72   0
   5   0  12    8.84   12.61   0
   6   0  12 1131.18   19.30   0
   6   0  12 1149.71   20.40   0
   7   0  12    7.15   12.89   0
   7   0  12    0.72   13.57   0
   8   0  12   66.10   13.76   0
   9   0  12   -1.00   13.41   0
  10   0  12  140.19   15.56   0
  11   0  12    2.36   12.94   0
  12   0  12   34.20   15.32   0
 -13  -1  12   24.72    7.48   0
 -13   1  12   31.15    7.53   0
  13  -1 -12   15.03    8.39   0
  13   1 -12   22.41    7.05   0
  12  -1 -12   11.43    8.58   0
  12   1 -12   12.00    8.68   0
 -12  -1  12   11.61    6.16   0
 -12   1  12   11.87    6.45   0
 -11   1  12   98.17    8.16   0
  11  -1 -12  114.14    9.25   0
 -11  -1  12   99.50    7.91   0
  11   1 -12   89.47    9.41   0
  10  -1 -12  193.16    9.48   0
  10   1 -12  214.57   10.11   0
 -10  -1  12  187.59    7.44   0
 -10   1  12  190.61   10.01   0
  -9   1  12   16.37    7.91   0
   9  -1 -12   30.91   10.58   0
  -9  -1  12   19.25    8.78   0
   9   1 -12   18.62   10.65   0
  -8   1  12   88.83   10.50   0
   8   1 -12   92.14   11.81   0
  -8  -1  12   87.60    8.15   0
   8  -1 -12   84.54    9.55   0
   7   1 -12  494.42   11.29   0
  -7  -1  12  480.54    9.81   0
   7  -1 -12  510.47   13.34   0
   7  -1 -12  457.60   13.71   0
  -7   1  12  473.07   10.64   0
   6  -1 -12  221.35   14.75   0
   6   1 -12  231.93    9.95   0
   6  -1 -12  241.81   11.88   0
  -6   1  12  211.77    9.73   0
  -6  -1  12  231.81   10.38   0
   5  -1 -12 2739.34   28.43   0
  -5   1  12 2817.78   18.28   0
  -5  -1  12 2700.32   16.85   0
   5  -1 -12 2749.49   17.58   0
   5   1 -12 2825.84   17.30   0
   4   1 -12  101.45    9.87   0
   4   1 -12   90.18    8.13   0
  -4  -1  12   78.69   10.69   0
   4  -1 -12   98.98    9.70   0
  -4   1  12   87.42    9.48   0
   4  -1 -12   92.88   14.57   0
  -3   1  12  966.70   16.22   0
  -3  -1  12 1045.93   14.60   0
   3   1 -12 1001.06   13.27   0
   3  -1 -12 1013.62   13.17   0
  -3   1  12 1036.96   13.31   0
   3   1 -12 1071.16   15.40   0
   2   1 -12  547.92   10.82   0
  -2  -1  12  590.07   14.27   0
   2  -1 -12  558.23   14.09   0
   2   1 -12  580.65   15.14   0
  -2   1  12  592.41   14.67   0
  -2   1  12  586.30   13.89   0
  -1  -1  12 4883.79   21.21   0
   1   1 -12 5052.31   26.94   0
   1  -1 -12 5036.08   25.53   0
  -1   1  12 5126.98   24.10   0
  -1  -1  12 4915.92   25.07   0
   1   1 -12 4959.59   23.43   0
   0  -1  12 2052.51   15.58   0
   0  -1 -12 1998.59   17.34   0
   0   1  12 2129.19   19.45   0
   0   1 -12 1976.24   20.51   0
   0  -1  12 2099.33   20.76   0
   0   1 -12 2141.12   17.88   0
   1  -1  12 2783.16   25.05   0
   1   1  12 2702.89   20.35   0
  -1   1 -12 2556.28   21.99   0
   1  -1  12 2757.12   18.23   0
   2  -1  12 1560.87   21.66   0
   2   1  12 1515.63   16.91   0
  -2   1 -12 1468.42   20.32   0
   2  -1  12 1602.97   15.10   0
   3   1  12  264.50   11.52   0
  -3   1 -12  266.09   17.92   0
   3  -1  12  279.11    9.87   0
   3  -1  12  252.01   17.79   0
   4  -1  12  243.00    9.29   0
   4  -1  12  223.25   22.59   0
   4   1  12  240.91   11.24   0
   5   1  12  533.71   12.41   0
   6   1  12  363.74   11.56   0
   7   1  12   51.61    9.99   0
   8   1  12   97.09   10.03   0
   9   1  12   69.10   10.17   0
  10   1  12   29.36    9.12   0
  11   1  12  109.93   11.07   0
  12   1  12    6.62   10.27   0
  13  -2 -12    6.99   14.65   0
  13  -2 -12    5.10    8.16   0
  13  -2 -12    4.17   16.82   0
  12  -2 -12   57.05   16.65   0
  12  -2 -12   50.78    8.78   0
 -12   2  12   52.31    8.29   0
  12   2 -12   44.32    8.92   0
  12  -2 -12   63.00   20.21   0
 -12  -2  12   55.58    6.26   0
  11  -2 -12   47.53   18.79   0
 -11   2  12   31.85    7.93   0
  11  -2 -12   39.68    8.19   0
 -11  -2  12   46.50    7.69   0
  11  -2 -12   52.18   21.96   0
  11   2 -12   56.93    9.23   0
  10   2 -12  273.53   10.44   0
 -10   2  12  246.03    9.93   0
  10  -2 -12  251.75    8.46   0
 -10  -2  12  223.75    8.42   0
  -9   2  12   10.75   10.53   0
  -9  -2  12    0.15    7.12   0
   9   2 -12    5.76    8.46   0
   9  -2 -12   13.78    8.75   0
   8  -2 -12   26.12   10.28   0
  -8  -2  12   26.67    8.87   0
  -8   2  12   18.90   10.07   0
   8   2 -12   17.96   10.71   0
   7   2 -12  171.33   11.97   0
   7  -2 -12  147.75   10.44   0
  -7   2  12  166.37   11.20   0
  -7  -2  12  166.82    9.96   0
   6   2 -12  276.07   11.40   0
   6  -2 -12  242.63   11.55   0
  -6  -2  12  259.72   10.26   0
  -6   2  12  263.32   11.70   0
  -5  -2  12  405.42   10.96   0
   5  -2 -12  382.55    9.98   0
  -5   2  12  379.88   11.99   0
   5   2 -12  389.29   10.05   0
   4   2 -12 4212.91   19.85   0
   4  -2 -12 4198.60   20.99   0
  -4  -2  12 4133.84   19.20   0
  -4   2  12 4315.86   19.93   0
  -3  -2  12  734.70   12.56   0
   3   2 -12  720.16   11.42   0
   3  -2 -12  734.26   11.50   0
  -3   2  12  767.12   13.51   0
   3   2 -12  706.68   10.13   0
  -3   2  12  764.82   19.89   0
   2   2 -12  304.12   12.62   0
  -2   2  12  305.46   12.47   0
  -2  -2  12  283.67   10.32   0
   2  -2 -12  303.38   11.73   0
   2   2 -12  292.06    8.60   0
   1   2 -12 3752.50   22.41   0
  -1   2  12 3685.54   18.94   0
  -1  -2  12 3743.50   21.82   0
   1   2 -12 3536.35   17.02   0
   0  -2  12 2166.88   14.03   0
   0   2  12 2238.57   15.60   0
   0   2 -12 2267.93   19.67   0
   0  -2  12 2268.52   18.90   0
   0   2 -12 2222.70   15.36   0
   1  -2  12 1422.70   12.23   0
  -1   2 -12 1416.29   12.42   0
   1  -2  12 1389.50   16.73   0
   1   2  12 1416.86   15.27   0
  -1   2 -12 1405.59   17.46   0
   2  -2  12 1005.33   11.00   0
   2  -2  12  995.83   16.59   0
  -2   2 -12  995.55   11.21   0
  -2   2 -12 1004.72   17.92   0
   2   2  12  968.84   13.94   0
   3  -2  12  202.79   15.51   0
  -3   2 -12  201.25   16.81   0
   3  -2  12  228.07    8.65   0
   4  -2  12    4.49   17.98   0
  -4   2 -12    5.20   21.44   0
   4   2  12   15.70    8.79   0
   4  -2  12    3.34    9.09   0
   5   2  12  569.66   11.60   0
   5  -2  12  604.01   11.63   0
   6   2  12 1518.06   16.10   0
   6  -2  12 1583.41   12.96   0
   7   2  12   70.25    8.78   0
   7  -2  12   73.81    9.06   0
   8  -2  12  173.95    9.34   0
   8   2  12  166.68   10.23   0
   9   2  12   14.41    7.73   0
   9  -2  12   13.10    8.17   0
  10   2  12  118.43    8.41   0
  10  -2  12  109.68    8.32   0
  11   2  12  179.01   10.10   0
  11  -2  12  200.73    8.99   0
  12   2  12   81.59    8.28   0
  12  -2  12   81.95    8.44   0
  12   3 -12   -6.99    6.89   0
 -12  -3  12    7.78    5.76   0
  12  -3 -12   18.74    9.17   0
 -12   3  12   12.47    8.11   0
 -11   3  12  276.56   10.00   0
 -11  -3  12  262.97    8.85   0
  11  -3 -12  260.27    9.84   0
  11   3 -12  292.21    9.02   0
  10   3 -12   17.48    7.47   0
 -10  -3  12   11.95    7.52   0
  10  -3 -12   17.44    8.36   0
 -10   3  12   20.81    8.88   0
  -9  -3  12  192.74    8.60   0
   9   3 -12  202.41    8.33   0
   9  -3 -12  199.78    9.72   0
  -9   3  12  202.17   10.17   0
   8   3 -12    9.42   10.14   0
   8  -3 -12   15.72    9.61   0
  -8  -3  12   13.34    7.07   0
  -8   3  12   25.60   10.54   0
   7   3 -12  244.66    8.70   0
   7  -3 -12  235.48    9.97   0
  -7  -3  12  226.79    9.25   0
  -7   3  12  251.92   11.25   0
  -6   3  12  123.96   10.47   0
   6   3 -12  118.52   10.09   0
   6  -3 -12  107.05    8.07   0
  -6  -3  12  122.18    9.18   0
   5  -3 -12   86.50    8.06   0
   5   3 -12   70.77    8.15   0
  -5   3  12   89.38    9.26   0
  -5  -3  12   71.35    7.57   0
   4   3 -12   23.36    8.04   0
  -4  -3  12   17.08    7.52   0
  -4   3  12   30.00   10.53   0
   4  -3 -12   15.20    9.74   0
  -3   3  12  100.78    8.68   0
   3   3 -12  110.36   10.16   0
  -3  -3  12  107.97    9.75   0
   2   3 -12   57.70    9.80   0
  -2  -3  12   49.47    7.91   0
  -2   3  12   54.58    8.66   0
   2   3 -12   49.30    6.36   0
   1   3 -12  388.68   11.86   0
  -1   3  12  371.85   10.52   0
   1   3 -12  381.86    8.93   0
  -1  -3  12  400.05    9.92   0
   0   3 -12   11.94    7.89   0
   0   3  12   -3.68    7.50   0
   0   3 -12    3.35   10.32   0
   0  -3  12   -2.95    9.66   0
   1  -3  12  496.64   11.30   0
   1  -3  12  453.17    8.33   0
  -1   3 -12  462.87   13.35   0
  -1   3 -12  487.99    8.83   0
   2  -3  12  667.52    9.24   0
   2  -3  12  668.95   12.16   0
  -2   3 -12  647.99   13.87   0
  -2   3 -12  685.03    9.47   0
   3  -3  12   28.62    8.32   0
  -3   3 -12   28.80   11.11   0
   3  -3  12   40.09    9.78   0
   3   3  12   35.98    8.74   0
  -3   3 -12   35.24    7.45   0
   4   3  12   16.96    8.72   0
  -4   3 -12    8.37   14.35   0
   4  -3  12   17.45    8.68   0
   5   3  12 1268.82   11.70   0
   5  -3  12 1318.85   13.04   0
   6  -3  12  104.70    7.37   0
   6   3  12   99.47    8.57   0
   7   3  12 1168.83   12.79   0
   7  -3  12 1201.21   11.90   0
   8   3  12   14.72    8.02   0
   8  -3  12   20.82    6.68   0
   9  -3  12   69.32    8.11   0
   9   3  12   54.49    7.98   0
  10  -3  12  107.06    8.54   0
  10   3  12  106.59    8.25   0
  11   3  12  169.59    8.55   0
  11  -3  12  178.15    8.63   0
 -11  -4  12    9.96    7.06   0
 -11   4  12    3.06    8.43   0
  11   4 -12   11.53    6.70   0
  10   4 -12   19.93    7.16   0
 -10  -4  12   26.94    6.06   0
 -10   4  12   28.72    8.75   0
   9   4 -12   70.56    7.49   0
  -9   4  12   84.76    7.50   0
  -9  -4  12   86.38    8.05   0
  -8  -4  12    0.03    7.36   0
   8   4 -12   19.28    6.75   0
  -8   4  12    1.07    7.12   0
  -7  -4  12  337.07    8.64   0
   7   4 -12  373.58   11.01   0
  -7   4  12  344.69   11.39   0
  -6  -4  12  680.14   10.55   0
  -6   4  12  656.73   12.10   0
   6   4 -12  643.94    9.74   0
   5   4 -12   20.59    8.91   0
  -5   4  12   27.36   10.66   0
  -5  -4  12   26.84    8.30   0
  -4  -4  12  182.93    7.62   0
   4   4 -12  184.36    8.26   0
  -4   4  12  195.84   11.27   0
  -3  -4  12   29.52    9.33   0
  -3   4  12   47.06   10.59   0
   3   4 -12   41.74    8.10   0
   2   4 -12  522.36    8.36   0
  -2  -4  12  657.60   11.83   0
   2   4 -12  610.35   11.91   0
  -2   4  12  596.54   10.44   0
  -1   4  12   18.97    7.89   0
   1   4 -12   15.88    6.47   0
  -1  -4  12   21.82    8.97   0
   1   4 -12   26.35    9.18   0
   0   4 -12 2657.10   14.24   0
   0   4  12 2627.44   14.72   0
   0   4 -12 2662.08   16.78   0
   0  -4  12 2814.66   17.01   0
   1  -4  12   20.30    8.93   0
  -1   4 -12   16.52    8.47   0
  -1   4 -12   20.79    9.59   0
  -2   4 -12  665.66   10.79   0
   2  -4  12  663.06   11.87   0
  -2   4 -12  625.44   12.13   0
   2   4  12  689.50   11.03   0
   3  -4  12  110.20    9.79   0
   3  -4  12  107.57    7.37   0
   3   4  12  125.37    7.44   0
  -3   4 -12   95.85   10.67   0
  -3   4 -12  109.10    7.90   0
   4  -4  12    1.31    8.18   0
  -4   4 -12   11.19   10.87   0
   4   4  12   16.91    8.89   0
  -4   4 -12   16.06    8.67   0
   5   4  12   35.26    8.64   0
  -5   4 -12   30.83   13.41   0
   5  -4  12   37.13    8.14   0
  -6   4 -12    7.99   20.08   0
   6  -4  12   -5.27    8.33   0
  -6   4 -12   12.67   19.85   0
   6   4  12    5.33    8.13   0
   7  -4  12  110.68    8.21   0
   7   4  12  124.63    8.15   0
   8  -4  12    5.40    7.71   0
   8   4  12    5.13    6.13   0
   9   4  12   69.21    7.91   0
   9  -4  12   72.69    8.11   0
  10  -4  12    7.64    7.64   0
  10   4  12   -3.23    7.59   0
  11  -4  12   47.96    7.95   0
  11   4  12   53.42    7.58   0
 -10  -5  12   62.10    7.40   0
 -10   5  12   33.20    9.04   0
  10   5 -12   70.39    8.63   0
   9   5 -12   30.57    8.59   0
  -9  -5  12   27.35    7.28   0
  -9   5  12   18.02    8.65   0
   8   5 -12    5.87    6.43   0
  -8  -5  12   17.24    6.01   0
  -8   5  12   25.65    8.77   0
   7   5 -12   71.15    6.81   0
  -7   5  12   73.55    8.90   0
  -7  -5  12   53.90    6.26   0
   6   5 -12   15.54    8.17   0
  -6   5  12   11.88    8.54   0
  -6  -5  12   11.17    5.99   0
   5   5 -12  457.63    9.16   0
  -5   5  12  465.75   11.03   0
  -5  -5  12  464.96    9.98   0
  -5   5  12  460.96   21.93   0
  -4   5  12  235.53   10.25   0
   4   5 -12  233.27    9.62   0
  -4  -5  12  236.47    9.25   0
  -3   5  12  219.09    8.65   0
   3   5 -12  216.67    9.81   0
  -3  -5  12  231.45    9.16   0
   2   5 -12   40.35    7.31   0
  -2   5  12   41.00    8.05   0
  -2  -5  12   46.00    7.24   0
   2   5 -12   47.24    9.31   0
  -1  -5  12  199.57    9.01   0
   1   5 -12  163.05    6.82   0
   1   5 -12  161.16    7.68   0
  -1   5  12  181.38    9.14   0
   0   5 -12   15.81    6.25   0
   0  -5  12    0.77    8.18   0
   0   5 -12    4.58    8.40   0
  -1   5 -12 1006.31   12.65   0
  -1   5 -12  975.57   11.34   0
   1   5  12 1065.31   11.18   0
   1  -5  12 1042.40   12.20   0
   2   5  12   -4.37    8.07   0
  -2   5 -12    2.27    9.01   0
   2  -5  12   -2.43    8.49   0
  -2   5 -12   -3.78    6.60   0
  -3   5 -12  117.43    8.49   0
  -3   5 -12  102.79    8.94   0
   3   5  12  119.96    7.37   0
  -4   5 -12  162.16    9.16   0
   4   5  12  168.27    9.27   0
  -4   5 -12  143.52   10.79   0
  -5   5 -12    7.46   10.21   0
   5   5  12   23.00    8.13   0
   6  -5  12   48.73    7.68   0
  -6   5 -12   46.43   12.18   0
  -6   5 -12   35.50   11.34   0
   6   5  12   51.84    6.49   0
  -7   5 -12  429.37   20.75   0
   7  -5  12  426.35    9.58   0
   7   5  12  422.96    8.51   0
  -7   5 -12  465.91   23.28   0
   8   5  12   48.51    7.37   0
   8  -5  12   38.73    7.62   0
   9  -5  12   19.51    7.68   0
   9   5  12    4.68    7.08   0
  10  -5  12   11.67    8.53   0
  10   5  12    7.79    7.28   0
   9   6 -12   16.06    7.53   0
  -9   6  12   23.00    8.17   0
  -9  -6  12    7.07    5.70   0
  -8  -6  12    3.21    5.29   0
   8   6 -12    1.39    5.79   0
  -8   6  12    8.25    8.40   0
   7   6 -12  155.72    7.20   0
  -7  -6  12  149.41    6.79   0
  -7   6  12  156.16    9.25   0
   6   6 -12  162.26    8.85   0
  -6  -6  12  149.84    7.90   0
  -6   6  12  140.11    9.24   0
  -5   6  12   23.91   12.08   0
  -5   6  12   17.71    7.09   0
   5   6 -12   26.86    7.75   0
  -5  -6  12   16.99    7.43   0
  -4  -6  12  110.67    7.92   0
   4   6 -12  114.80    7.02   0
  -4   6  12   93.04    7.51   0
   3   6 -12   10.29    5.48   0
  -3  -6  12   15.43    7.93   0
  -3   6  12   38.59    8.64   0
   3   6 -12    4.20    7.08   0
   2   6 -12   36.08    6.87   0
  -2   6  12   32.76    7.18   0
  -2  -6  12   30.87    8.05   0
   2   6 -12   36.18    7.24   0
   1   6 -12   11.01    6.00   0
  -1   6  12   22.75    8.31   0
   1   6 -12   36.92    8.24   0
  -1  -6  12   21.26    7.48   0
  -1   6  12    7.96    6.66   0
   0   6 -12  104.98    7.75   0
   0  -6  12  106.55    8.33   0
   0   6 -12   98.62    8.05   0
   0   6  12  121.35    6.98   0
   1   6  12  133.97    6.90   0
   1  -6  12  126.94    8.40   0
  -1   6 -12  120.81    8.03   0
  -1   6 -12  135.62    8.80   0
  -2   6 -12   11.49    7.78   0
   2   6  12    8.89    6.17   0
  -2   6 -12    5.45    5.91   0
   3   6  12  221.82    7.31   0
  -3   6 -12  212.76    9.82   0
  -3   6 -12  218.80    6.96   0
   4   6  12   43.30    7.86   0
  -4   6 -12   33.47    7.50   0
  -4   6 -12   34.42    6.07   0
  -5   6 -12   63.92    7.85   0
   5   6  12   72.89    7.90   0
  -5   6 -12   68.94    7.86   0
   6   6  12  201.94    8.41   0
  -6   6 -12  198.82   13.27   0
  -6   6 -12  189.06   11.51   0
  -7   6 -12    0.10   11.42   0
   7   6  12    8.01    7.50   0
  -7   6 -12    6.90   11.67   0
   8   6  12  117.16    8.12   0
  -8   6 -12   90.21   16.51   0
  -8   6 -12   99.05   18.57   0
   7   7 -12   46.41    7.61   0
  -7   7  12   25.90    8.41   0
  -7  -7  12   43.14    7.24   0
  -6   7  12    8.96    7.82   0
   6   7 -12    3.74    5.98   0
  -6  -7  12   12.67    5.64   0
  -5   7  12  131.62   11.69   0
  -5   7  12  161.20    7.49   0
   5   7 -12  145.67    7.01   0
  -5  -7  12  158.32    6.86   0
  -4   7  12   87.97    8.37   0
  -4   7  12   70.05    6.69   0
   4   7 -12   77.16    6.82   0
  -4  -7  12   62.06    7.96   0
  -4   7  12   57.44    9.53   0
   3   7 -12    8.46    5.59   0
  -3   7  12    6.18    6.19   0
  -3  -7  12   25.04    5.70   0
   3   7 -12   10.83    6.38   0
  -3   7  12   28.08    8.33   0
   2   7 -12   25.53    5.54   0
  -2   7  12   31.59    8.29   0
  -2  -7  12   19.75    7.22   0
   2   7 -12   12.99    6.38   0
  -2   7  12   34.62    6.57   0
   1   7 -12   37.95    6.87   0
  -1   7  12   44.30    8.06   0
  -1   7  12   45.33    6.54   0
   1   7 -12   24.35    7.66   0
  -1  -7  12   35.98    7.44   0
   0   7 -12   63.14    6.96   0
   0   7 -12   76.43    7.75   0
   0  -7  12   71.74    7.34   0
   0   7  12   76.15    6.94   0
  -1   7 -12   68.08    7.09   0
   1   7  12   70.18    6.54   0
  -1   7 -12   82.73    7.89   0
   2   7  12   69.19    8.21   0
  -2   7 -12   59.04    7.89   0
  -2   7 -12   64.80    7.14   0
   3   7  12   30.11    7.15   0
  -3   7 -12    1.41    7.03   0
  -3   7 -12   14.57    7.42   0
  -4   7 -12  101.64    9.09   0
   4   7  12  103.98    7.71   0
  -4   7 -12   80.73    7.77   0
   5   7  12   41.49    7.47   0
  -5   7 -12   22.52    8.23   0
  -5   7 -12   40.27    7.36   0
  -6   7 -12    1.34   10.07   0
   6   7  12    8.11    5.98   0
  -6   7 -12    3.01    8.43   0
   3   8 -12   63.02    6.89   0
  -3   8  12   65.92    8.13   0
  -3   8  12   62.44    8.21   0
   3   8 -12   71.20    6.69   0
  -3  -8  12   78.47    6.66   0
   2   8 -12    8.70    5.06   0
  -2   8  12   12.39    6.19   0
  -2  -8  12    1.52    7.15   0
   2   8 -12    6.29    7.50   0
  -2   8  12    1.93    6.03   0
   1   8 -12   83.48    7.04   0
   1   8 -12   91.60    6.73   0
  -1   8  12   92.88    8.00   0
  -1  -8  12  100.99    7.80   0
  -1   8  12   81.09    7.01   0
   0   8 -12   21.04    6.46   0
   0   8  12   19.50    6.33   0
   0   8 -12    8.49    6.07   0
  -1   8 -12    7.31    6.58   0
   1   8  12   -6.64    6.14   0
   2   8  12   18.14    7.18   0
  -2   8 -12   19.28    7.15   0
  -2   8 -12   15.34    5.37   0
  13   0 -13  123.35    9.25   0
 -13   0  13  133.29    8.15   0
 -12   0  13   10.04    7.83   0
  12   0 -13   16.34    8.91   0
 -11   0  13   66.16    6.43   0
  11   0 -13   57.56    9.20   0
 -10   0  13    5.37    7.82   0
  10   0 -13    2.09    7.24   0
  -9   0  13   75.48    9.05   0
   9   0 -13   89.47   10.72   0
   8   0 -13   27.64   11.54   0
  -8   0  13   12.23    8.37   0
  -7   0  13 1780.51   15.49   0
   7   0 -13 1866.88   15.14   0
   6   0 -13   32.76    9.60   0
  -6   0  13   35.39    8.80   0
   6   0 -13   41.61    9.39   0
  -5   0  13  490.47   10.06   0
   5   0 -13  460.65   10.69   0
   5   0 -13  507.41   11.18   0
  -4   0  13   10.83   11.21   0
   4   0 -13    3.71    8.65   0
   4   0 -13  -13.05   11.34   0
  -3   0  13    8.98   10.07   0
   3   0 -13   19.35    9.67   0
   3   0 -13    7.57    9.96   0
   2   0 -13    3.15   10.23   0
   2   0 -13   -1.55   11.00   0
  -2   0  13    0.71   10.50   0
  -2   0  13    3.57    9.85   0
   1   0 -13   82.22   13.45   0
  -1   0  13   87.05   13.74   0
  -1   0  13   86.65   11.19   0
   0   0 -13   -1.49   13.55   0
   0   0  13   -1.55   14.34   0
   0   0  13   -4.43   11.30   0
   1   0  13  573.83   11.53   0
  -1   0 -13  527.71   14.41   0
   1   0  13  528.83   14.87   0
  -2   0 -13   -3.59   11.51   0
   2   0  13   -0.85   12.49   0
   3   0  13   40.05   12.90   0
   4   0  13    4.35   12.05   0
   5   0  13  638.51   17.01   0
   5   0  13  650.61   15.49   0
   6   0  13    6.98   12.10   0
   6   0  13    3.99   12.17   0
   7   0  13   51.16   13.72   0
   7   0  13   43.84   13.08   0
   8   0  13    0.31   14.04   0
   8   0  13   -0.70   13.69   0
   9   0  13  645.85   18.74   0
   9   0  13  622.84   19.18   0
  10   0  13    0.17   14.53   0
  10   0  13    4.85   13.67   0
  11   0  13   22.91   13.93   0
  11   0  13   12.01   14.12   0
  12   0  13   -0.09   15.53   0
  12   0  13    4.72   16.41   0
  13  -1 -13   88.55    8.71   0
 -13   1  13   82.02    7.97   0
  13   1 -13   97.08    9.30   0
 -13  -1  13   70.08    7.93   0
 -12   1  13   48.82    7.94   0
  12  -1 -13   31.89    8.97   0
  12   1 -13   45.93    8.88   0
 -12  -1  13   45.31    7.52   0
 -11   1  13   47.26    7.92   0
  11  -1 -13   46.33    8.79   0
 -11  -1  13   42.74    6.47   0
  11   1 -13   42.30    7.45   0
 -10   1  13   15.64    8.66   0
  10  -1 -13    8.69    9.92   0
 -10  -1  13    1.94    8.00   0
  10   1 -13    7.85    9.12   0
  -9   1  13  258.75   10.61   0
  -9  -1  13  253.68    8.42   0
   9  -1 -13  275.16    9.92   0
   9   1 -13  293.82   11.58   0
   8  -1 -13   16.60   11.51   0
  -8  -1  13   31.32    7.57   0
   8  -1 -13   18.20   11.11   0
  -8   1  13   22.13    8.53   0
   8   1 -13   27.56    9.06   0
   7  -1 -13   60.70   12.05   0
  -7  -1  13   69.62    9.79   0
   7  -1 -13   71.18    9.90   0
  -7   1  13   69.35   11.57   0
   7   1 -13   63.40    9.57   0
  -6  -1  13  558.78   11.36   0
   6  -1 -13  575.01   11.50   0
   6   1 -13  570.50   11.40   0
  -6   1  13  567.47   12.26   0
   6  -1 -13  574.66   16.90   0
  -5  -1  13   -0.61    7.96   0
   5  -1 -13    9.41    8.92   0
  -5   1  13   26.17   11.27   0
   5  -1 -13   11.53   13.88   0
   5   1 -13    9.51   11.15   0
  -4  -1  13    1.25    8.10   0
   4  -1 -13   -0.85   11.11   0
   4   1 -13    8.00   11.00   0
   4   1 -13    6.60    9.02   0
  -4   1  13   19.17   11.63   0
   3   1 -13  156.78   10.10   0
  -3   1  13  155.53   11.78   0
  -3  -1  13  157.04    9.87   0
   3  -1 -13  162.42   12.40   0
   3   1 -13  176.75   12.77   0
  -3   1  13  156.34   10.19   0
   2   1 -13 2683.26   17.83   0
  -2  -1  13 2683.68   19.21   0
   2  -1 -13 2680.28   18.50   0
  -2   1  13 2730.95   17.57   0
  -2   1  13 2799.46   22.49   0
   2   1 -13 2719.10   19.90   0
  -1  -1  13 3898.84   19.89   0
  -1  -1  13 3985.00   23.42   0
   1  -1 -13 3986.32   21.86   0
  -1   1  13 4052.54   22.39   0
  -1   1  13 4285.11   24.42   0
   1   1 -13 3979.35   20.61   0
   1   1 -13 3791.44   21.61   0
   0  -1  13  581.41   11.85   0
   0  -1 -13  583.30   12.20   0
   0  -1  13  593.41   15.59   0
   0   1  13  579.79   12.40   0
   0   1 -13  498.50   15.11   0
   0   1 -13  585.94   12.33   0
   1   1  13  150.67   12.74   0
   1  -1  13  147.59    8.88   0
  -1   1 -13  134.90   14.87   0
   1  -1  13  140.27   13.77   0
   2   1  13  489.51   13.45   0
  -2   1 -13  493.48   15.76   0
   2  -1  13  508.00   16.88   0
   2  -1  13  531.43   10.61   0
   3  -1  13  382.61   18.48   0
   3  -1  13  396.89    9.80   0
   3   1  13  361.22   13.19   0
  -3   1 -13  368.16   16.72   0
   4   1  13  384.77   11.15   0
   4  -1  13  385.40   21.50   0
   4  -1  13  413.82    9.35   0
   4   1  13  401.52   10.74   0
   5   1  13    2.26    8.63   0
   6   1  13  212.01   10.75   0
   7   1  13   35.88    9.61   0
   8   1  13   11.48    9.77   0
   9   1  13   -0.19    9.18   0
  10   1  13    6.76    9.02   0
  11   1  13   23.35   10.21   0
  12   1  13   22.80   10.43   0
 -12  -2  13   28.08    6.18   0
 -12   2  13   20.87    7.94   0
  12   2 -13    8.07    8.43   0
  12  -2 -13   13.38    8.39   0
  11  -2 -13   19.47    8.59   0
 -11   2  13   11.37    8.24   0
  11   2 -13   32.19    9.05   0
 -11  -2  13    7.28    6.10   0
 -10   2  13   75.69    9.05   0
  10  -2 -13   64.99    7.64   0
 -10  -2  13   66.45    6.45   0
  10   2 -13   38.87    8.01   0
   9   2 -13  151.23    9.03   0
   9  -2 -13  139.77    9.25   0
  -9  -2  13  168.49    9.03   0
  -9   2  13  149.77   10.80   0
   8   2 -13   83.83   10.60   0
  -8  -2  13   77.33    7.55   0
   8  -2 -13   73.07   10.30   0
  -8   2  13   91.59   10.56   0
   7  -2 -13  362.13   11.67   0
  -7  -2  13  345.52    8.66   0
  -7   2  13  376.43   11.67   0
   7   2 -13  383.61   11.69   0
  -6  -2  13  452.12    9.38   0
   6  -2 -13  482.51   12.70   0
  -6   2  13  463.32   12.58   0
   6   2 -13  466.85   10.52   0
   5   2 -13   12.46   10.19   0
   5  -2 -13   -2.34   10.10   0
  -5  -2  13   -6.23    7.23   0
  -5   2  13    0.29    8.47   0
   4   2 -13 1791.40   15.95   0
   4  -2 -13 1746.25   14.11   0
  -4  -2  13 1741.06   14.96   0
  -4   2  13 1807.51   14.29   0
   4   2 -13 1650.60   12.09   0
  -3   2  13  313.33   16.72   0
   3  -2 -13  312.06   11.67   0
   3   2 -13  282.22    8.39   0
  -3  -2  13  298.56   11.06   0
  -3   2  13  315.32   12.25   0
   3   2 -13  312.31   10.65   0
   2   2 -13  603.12   11.30   0
  -2  -2  13  605.32   11.56   0
   2  -2 -13  581.29   10.37   0
  -2   2  13  632.42   12.55   0
   2   2 -13  616.36   12.27   0
   1   2 -13   13.89    7.22   0
   1  -2 -13   24.75   10.47   0
  -1   2  13   30.39    8.79   0
  -1  -2  13   24.49   11.60   0
   1   2 -13   14.82   11.94   0
   0  -2  13    0.81    8.71   0
   0   2 -13   -0.45    7.38   0
   0   2  13   11.18    8.39   0
   0  -2  13   11.72   11.16   0
   0   2 -13    9.77   12.19   0
   1  -2  13   19.14    6.99   0
  -1   2 -13   12.61    7.58   0
   1  -2  13   16.11   11.46   0
  -1   2 -13    2.86   11.48   0
   1   2  13    7.68    8.69   0
   2   2  13  512.52   12.06   0
  -2   2 -13  545.30    9.66   0
  -2   2 -13  520.56   15.71   0
   2  -2  13  547.51   10.81   0
   2  -2  13  508.69   13.77   0
   3  -2  13   94.55   14.38   0
  -3   2 -13   97.47   16.69   0
   3  -2  13   85.80    7.74   0
   4   2  13  579.73   10.90   0
  -4   2 -13  577.35   24.09   0
   4  -2  13  566.95   21.41   0
   4  -2  13  613.46    9.94   0
   5   2  13 1741.96   15.27   0
   5  -2  13 1857.67   13.76   0
   6  -2  13  228.82   10.41   0
   6   2  13  204.95    9.84   0
   7   2  13  373.15   11.22   0
   7  -2  13  379.82   10.50   0
   8   2  13   97.61    9.82   0
   8  -2  13  109.39    9.02   0
   9   2  13   56.85    7.90   0
   9  -2  13   52.02    7.93   0
  10  -2  13   39.67    7.87   0
  10   2  13   37.07    8.90   0
  11   2  13   50.53    9.16   0
  11  -2  13   54.00    7.88   0
  12   2  13    3.85    8.42   0
  12  -2  13    6.21    7.42   0
 -12  -3  13   76.90    7.55   0
 -12   3  13   54.12    8.53   0
  12  -3 -13   61.71    8.51   0
  12   3 -13   48.78    7.67   0
 -11  -3  13    0.10    6.20   0
  11  -3 -13    1.94    8.25   0
 -11   3  13    2.67    8.51   0
  11   3 -13   26.02    9.04   0
 -10  -3  13    6.79    6.07   0
  10  -3 -13    7.75    8.16   0
 -10   3  13   17.41    8.96   0
  10   3 -13   19.62    8.84   0
   9   3 -13  206.59    8.61   0
   9  -3 -13  188.25    8.80   0
  -9  -3  13  201.27    7.21   0
  -9   3  13  191.83   10.13   0
   8   3 -13 1053.58   13.18   0
   8  -3 -13 1033.09   12.99   0
  -8  -3  13 1049.62   12.03   0
  -8   3  13 1060.12   13.55   0
   7  -3 -13   73.09    9.72   0
  -7   3  13   57.62   10.44   0
   7   3 -13   67.46    8.39   0
  -7  -3  13   87.11    7.69   0
   6   3 -13  979.56   10.98   0
   6  -3 -13  948.20   13.41   0
  -6   3  13  973.21   12.52   0
  -6  -3  13  982.98   10.32   0
   5  -3 -13  163.44    8.63   0
  -5   3  13  160.02    9.33   0
   5   3 -13  151.32    8.92   0
  -5  -3  13  164.87    9.84   0
  -4   3  13  152.26    9.20   0
  -4  -3  13  143.47    8.30   0
   4   3 -13  140.57    8.82   0
  -4   3  13  141.25   20.47   0
   4  -3 -13  151.46   10.18   0
   3   3 -13 3003.84   16.19   0
   3   3 -13 3098.29   16.53   0
  -3   3  13 3206.15   17.26   0
  -3  -3  13 3317.75   17.77   0
   2   3 -13  130.28    7.32   0
   2   3 -13  131.86    8.60   0
  -2   3  13  137.16    9.15   0
  -2  -3  13  147.01    9.79   0
   1   3 -13  266.63    7.32   0
   1   3 -13  275.98   11.24   0
  -1   3  13  271.29    8.45   0
  -1  -3  13  286.68   10.74   0
   0  -3  13  197.98    8.74   0
   0   3 -13  206.97    7.57   0
   0   3 -13  193.84   10.99   0
   0   3  13  201.86    8.66   0
   1  -3  13 1090.31   11.49   0
  -1   3 -13 1039.08   14.02   0
   1  -3  13 1111.11   13.59   0
  -1   3 -13 1099.08   10.75   0
   1   3  13 1058.35   11.21   0
   2  -3  13   49.56    6.90   0
  -2   3 -13   61.27    8.87   0
   2  -3  13   50.11    9.05   0
  -2   3 -13   41.97   11.77   0
  -3   3 -13  765.23   15.36   0
   3  -3  13  753.45   14.00   0
   3   3  13  750.28   10.83   0
  -3   3 -13  809.24   11.31   0
   3  -3  13  790.81    9.84   0
   4   3  13  481.61   10.41   0
   4  -3  13  500.45   10.43   0
   4  -3  13  470.16   14.76   0
  -4   3 -13  511.05   18.94   0
   5  -3  13  433.37   10.76   0
   5   3  13  403.61    8.44   0
   6   3  13  737.90   11.26   0
   6  -3  13  734.90   10.05   0
   7   3  13   13.24    8.36   0
   7  -3  13    7.05    8.43   0
   8   3  13   46.40    7.69   0
   8  -3  13   48.92    6.74   0
   9   3  13   14.73    7.82   0
   9  -3  13   29.40    7.80   0
  10   3  13  251.28    9.22   0
  10  -3  13  250.27    9.40   0
  11   3  13   -1.68    7.33   0
  11  -3  13    4.79    7.75   0
  11   4 -13    4.88    8.37   0
 -11  -4  13    4.99    5.69   0
 -11   4  13    4.07    8.45   0
  10   4 -13   -3.04    8.47   0
 -10  -4  13    3.15    7.36   0
 -10   4  13    6.00    8.87   0
   9   4 -13   13.49    6.97   0
  -9  -4  13   17.35    6.17   0
  -9   4  13   12.45    8.66   0
   8   4 -13   76.19    7.40   0
  -8  -4  13   61.32    6.60   0
  -8   4  13   74.09    9.70   0
  -7  -4  13   -1.46    6.75   0
   7   4 -13    6.12    8.87   0
  -7   4  13    1.39    9.64   0
  -6  -4  13   39.90    7.30   0
   6   4 -13   38.63    8.02   0
  -6   4  13   46.18   10.19   0
  -5  -4  13  758.40    9.48   0
   5   4 -13  711.87    9.80   0
  -5   4  13  742.84   12.74   0
  -4   4  13  201.37    9.23   0
   4   4 -13  187.00    8.50   0
  -4  -4  13  191.27    9.17   0
   3   4 -13  876.67    9.54   0
  -3  -4  13 1016.72   11.91   0
   3   4 -13  949.89   10.89   0
  -3   4  13  978.21   13.33   0
  -2  -4  13   20.58    9.28   0
   2   4 -13   14.87    7.75   0
   2   4 -13   20.05    9.91   0
  -2   4  13   25.18    7.94   0
   1   4 -13 4311.96   18.05   0
  -1   4  13 4470.14   18.43   0
   1   4 -13 4347.22   19.75   0
  -1  -4  13 4600.37   20.35   0
   0   4 -13   21.20    9.27   0
   0   4  13   16.09    8.83   0
   0  -4  13   24.40    8.64   0
   0   4 -13   29.58    8.36   0
  -1   4 -13   22.51    8.36   0
  -1   4 -13   24.07    9.59   0
   1  -4  13   20.95    8.84   0
   2  -4  13   -3.71    8.35   0
  -2   4 -13   -3.96   10.74   0
   2   4  13    3.19    8.80   0
  -2   4 -13   -4.85    8.94   0
   3  -4  13 1567.38   16.20   0
   3  -4  13 1535.77   12.24   0
  -3   4 -13 1550.64   16.94   0
   3   4  13 1631.02   12.87   0
  -3   4 -13 1640.17   13.86   0
  -4   4 -13  187.81   12.70   0
   4  -4  13  199.87    9.19   0
   4   4  13  193.18    8.12   0
  -4   4 -13  204.67    9.89   0
   5  -4  13  439.45    8.45   0
  -5   4 -13  449.55   18.02   0
   5   4  13  450.98   10.03   0
   6  -4  13   11.69    7.98   0
   6   4  13   31.45    8.04   0
   7  -4  13   40.15    7.99   0
   7   4  13   32.47    7.90   0
   8   4  13   15.69    7.35   0
   8  -4  13   15.59    7.88   0
   9  -4  13   49.68    8.01   0
   9   4  13   51.47    7.70   0
  10  -4  13   22.73    7.14   0
  10   4  13    1.01    7.55   0
 -10  -5  13   -0.19    5.93   0
 -10   5  13   -4.10    8.49   0
  10   5 -13    7.41    6.71   0
   9   5 -13   13.22    7.87   0
  -9  -5  13   -5.13    5.79   0
  -9   5  13    3.48    8.60   0
   8   5 -13   67.75    8.31   0
  -8  -5  13   69.10    7.54   0
  -8   5  13   86.19    8.80   0
  -7   5  13  155.84    8.20   0
  -7  -5  13  152.31    7.87   0
   7   5 -13  172.09    7.08   0
   6   5 -13   67.03    8.45   0
  -6   5  13   65.96    9.30   0
  -6  -5  13   90.70    7.93   0
  -5   5  13  131.17   21.16   0
   5   5 -13  151.42    9.21   0
  -5   5  13  148.36    8.07   0
  -5  -5  13  139.61    7.40   0
  -4   5  13   41.11    9.78   0
   4   5 -13   43.73    7.89   0
  -4  -5  13   43.91    7.29   0
   3   5 -13  172.38    6.83   0
  -3   5  13  157.69   10.07   0
   3   5 -13  179.15    9.61   0
  -3  -5  13  181.72    9.13   0
   2   5 -13   36.42    5.95   0
  -2   5  13   27.20    7.59   0
   2   5 -13   32.28    9.17   0
  -2  -5  13   32.51    7.18   0
   1   5 -13  492.97    8.01   0
  -1   5  13  531.49    9.36   0
   1   5 -13  530.20   10.60   0
  -1  -5  13  547.51   10.20   0
   0   5 -13  179.44    7.41   0
   0  -5  13  178.77    9.05   0
   0   5 -13  187.75    9.61   0
   0   5  13  182.73    7.58   0
  -1   5 -13   34.48    8.05   0
  -1   5 -13   23.93    9.01   0
   1  -5  13   46.06    8.46   0
   1   5  13   33.09    6.77   0
   2  -5  13   21.45    8.20   0
  -2   5 -13   16.06    8.82   0
   2   5  13   26.42    6.63   0
  -2   5 -13   17.71    8.06   0
   3  -5  13  637.83   11.40   0
  -3   5 -13  651.81   11.84   0
  -3   5 -13  718.96    9.48   0
   3   5  13  717.43   10.87   0
   4   5  13  785.63    9.98   0
  -4   5 -13  780.40   11.17   0
  -4   5 -13  693.83   13.73   0
  -5   5 -13  345.21   12.75   0
   5   5  13  351.32    8.26   0
  -6   5 -13  224.68   14.86   0
  -6   5 -13  213.60   14.03   0
   6   5  13  234.73    8.52   0
   6  -5  13  219.50    8.43   0
   7   5  13   11.14    7.79   0
   7  -5  13   16.49    7.35   0
   8   5  13   44.18    7.52   0
   8  -5  13   35.33    7.69   0
   9  -5  13   96.21    8.01   0
   9   5  13   79.34    7.52   0
   9   6 -13   -1.14    7.58   0
  -9  -6  13   14.82    5.75   0
  -9   6  13    8.50    8.48   0
   8   6 -13   12.24    7.55   0
  -8   6  13   -1.81    7.81   0
  -8  -6  13    6.32    6.95   0
   7   6 -13  397.08    8.27   0
  -7   6  13  371.24   10.65   0
  -7  -6  13  373.36    9.26   0
   6   6 -13    1.31    8.01   0
  -6   6  13    2.50    8.32   0
  -6  -6  13   -1.71    5.90   0
  -5   6  13  106.45    8.87   0
   5   6 -13  105.09    8.52   0
  -5  -6  13   99.55    6.65   0
  -5   6  13  109.93   13.10   0
  -4  -6  13   22.33    6.27   0
  -4   6  13   27.05    8.45   0
   4   6 -13   30.23    8.06   0
  -3  -6  13    0.74    6.39   0
   3   6 -13    3.52    5.17   0
   3   6 -13   -2.48    8.44   0
  -3   6  13   16.89    7.10   0
   2   6 -13    7.32    6.47   0
  -2   6  13    4.63    7.02   0
  -2  -6  13   15.99    7.07   0
   2   6 -13   14.69    7.66   0
  -1   6  13   50.27    8.22   0
   1   6 -13   40.08    6.15   0
  -1   6  13   52.97    8.42   0
   1   6 -13   51.40    7.91   0
  -1  -6  13   40.89    6.15   0
   0   6 -13  107.94    7.76   0
   0   6  13  106.27    8.31   0
   0   6  13  121.89    7.38   0
   0  -6  13  119.60    6.79   0
   0   6 -13  111.25    8.57   0
  -1   6 -13   32.50    7.47   0
   1   6  13   41.62    7.60   0
  -1   6 -13   22.27    8.51   0
   1  -6  13   32.13    7.34   0
   2   6  13   27.45    6.49   0
  -2   6 -13   16.75    7.74   0
   2  -6  13   24.92    7.50   0
  -2   6 -13   19.79    7.52   0
  -3   6 -13   11.07    7.37   0
   3   6  13   11.25    7.44   0
  -3   6 -13   10.77    8.95   0
  -4   6 -13   59.32    7.68   0
  -4   6 -13   49.43    8.67   0
   4   6  13   49.66    6.30   0
  -5   6 -13   64.51   10.29   0
  -5   6 -13   70.22    7.49   0
   5   6  13   76.74    6.60   0
  -6   6 -13   12.43   11.26   0
   6   6  13   12.72    6.23   0
  -6   6 -13    8.17   10.53   0
  -7   6 -13    2.35   10.76   0
  -7   6 -13    9.11   12.44   0
   7   6  13    0.34    5.91   0
   8   6  13   31.69    7.14   0
   6   7 -13   23.64    5.84   0
  -6   7  13   18.73    6.57   0
  -6  -7  13   18.31    5.69   0
  -5   7  13   52.98   10.86   0
  -5   7  13   57.95    8.66   0
   5   7 -13   53.16    6.55   0
  -5  -7  13   57.51    6.23   0
  -4   7  13    1.26    8.71   0
   4   7 -13    3.16    6.40   0
  -4   7  13    3.03    6.55   0
   4   7 -13    0.80    6.24   0
  -4   7  13    3.57    7.40   0
  -4  -7  13    3.01    7.35   0
  -3  -7  13   10.69    7.32   0
  -3   7  13    7.20    6.43   0
   3   7 -13   -5.92    6.36   0
  -3   7  13   11.43    6.23   0
   3   7 -13    4.06    5.26   0
  -2  -7  13  224.39    7.05   0
   2   7 -13  203.65    6.57   0
  -2   7  13  229.93    9.35   0
   2   7 -13  205.81    8.72   0
  -2   7  13  210.35    8.85   0
   1   7 -13   68.65    5.87   0
  -1   7  13   81.81    6.94   0
  -1   7  13   66.79    8.22   0
  -1  -7  13   68.28    7.42   0
   0   7  13    0.89    6.31   0
   0   7  13   15.37    6.32   0
   0  -7  13    8.99    7.04   0
   0   7 -13   -8.04    7.64   0
   0   7 -13   -0.00    5.52   0
   1  -7  13    4.60    5.86   0
  -1   7 -13    4.77    7.47   0
  -1   7 -13   13.32    6.64   0
   1   7  13   -7.90    7.04   0
   2   7  13    5.39    5.82   0
  -2   7 -13    6.62    7.73   0
  -2   7 -13    7.66    5.64   0
   3   7  13   20.67    5.81   0
  -3   7 -13   18.72    7.58   0
  -3   7 -13   26.63    7.04   0
  -4   7 -13  170.36    8.92   0
   4   7  13  204.54    7.43   0
  -4   7 -13  188.97    8.43   0
  -5   7 -13    2.18    7.83   0
   5   7  13   -8.22    7.14   0
  -5   7 -13    9.27    7.02   0
  -6   7 -13   22.36   10.26   0
   6   7  13   27.88    6.24   0
  -6   7 -13   22.11    9.26   0
  -2   8  13   43.86    7.47   0
   2   8 -13   36.95    5.45   0
  -2   8  13   29.35    7.72   0
  -2  -8  13   26.57    7.39   0
   2   8 -13   34.52    7.47   0
  -1  -8  13   14.93    7.25   0
   1   8 -13   18.43    5.37   0
  -1   8  13    1.79    7.55   0
  -1   8  13   -3.20    6.16   0
   0   8 -13    2.67    6.30   0
   0   8  13   -1.88    6.05   0
   0   8  13    0.93    6.10   0
  -1   8 -13    5.61    5.53   0
   1   8  13   -6.98    6.02   0
  -2   8 -13   41.53    7.47   0
  13   0 -14   10.63    8.11   0
 -13   0  14   19.28    7.37   0
 -12   0  14   12.25    6.19   0
  12   0 -14    8.77    8.82   0
 -11   0  14    5.09    7.70   0
  11   0 -14   10.72    8.95   0
 -10   0  14   53.29    8.43   0
  10   0 -14   57.18    8.06   0
  -9   0  14   10.57    8.73   0
   9   0 -14   18.63   10.75   0
  -8   0  14 2494.50   15.01   0
   8   0 -14 2627.69   16.81   0
   7   0 -14   23.72    9.04   0
  -7   0  14   19.96   11.02   0
   7   0 -14   21.39   12.11   0
  -6   0  14  326.44    9.91   0
   6   0 -14  320.75   11.38   0
   6   0 -14  353.60   12.73   0
   5   0 -14    5.13    9.24   0
  -5   0  14   12.05   10.88   0
   5   0 -14  -10.42   11.46   0
  -4   0  14 3651.85   18.52   0
   4   0 -14 3599.77   18.73   0
   4   0 -14 3568.29   21.31   0
   3   0 -14   20.16   11.61   0
  -3   0  14   14.57    9.65   0
   3   0 -14   16.66    9.75   0
  -2   0  14  335.21   11.06   0
   2   0 -14  345.85   12.71   0
   2   0 -14  358.70   12.13   0
  -2   0  14  356.43   11.12   0
   1   0 -14   -7.62   10.31   0
  -1   0  14    5.72   12.83   0
  -1   0  14    2.41    8.79   0
   0   0 -14  389.32   14.41   0
   0   0  14  390.96   14.69   0
   0   0  14  422.93   12.71   0
   1   0  14   -2.96   10.70   0
  -1   0 -14    3.15   11.88   0
   1   0  14   14.50   12.71   0
  -2   0 -14  314.43   12.53   0
   2   0  14  318.46   13.39   0
   3   0  14   -3.99   10.65   0
   4   0  14  354.02   15.41   0
   5   0  14    1.98   10.88   0
   5   0  14    8.09   12.82   0
   6   0  14   10.65   13.23   0
   6   0  14    6.48   10.55   0
   7   0  14    9.39   14.61   0
   7   0  14    5.28   12.45   0
   8   0  14  432.77   17.70   0
   8   0  14  412.97   16.73   0
   9   0  14    4.62   13.85   0
   9   0  14    0.19   14.05   0
  10   0  14  137.31   15.70   0
  10   0  14  132.76   17.33   0
  11   0  14    3.40   16.39   0
  11   0  14   -0.16   17.57   0
  13  -1 -14   71.42    8.60   0
 -13   1  14   46.45    7.94   0
  13   1 -14   76.75    9.01   0
 -13  -1  14   56.36    6.41   0
  12  -1 -14    7.44    8.78   0
  12   1 -14   18.83    8.88   0
 -12  -1  14   19.59    7.26   0
 -12   1  14    9.65    7.57   0
 -11   1  14   63.60    7.92   0
  11  -1 -14   85.59    9.09   0
 -11  -1  14   80.23    6.70   0
  11   1 -14   73.76    7.89   0
 -10   1  14   14.28    8.07   0
  10  -1 -14   20.92    8.95   0
 -10  -1  14   19.91    8.18   0
  10   1 -14   16.84    7.97   0
   9  -1 -14   56.51   10.94   0
  -9   1  14   57.67    9.01   0
  -9  -1  14   56.23    7.63   0
   9  -1 -14   62.48   10.35   0
   9   1 -14   56.39    8.71   0
  -8   1  14   43.05   10.47   0
   8  -1 -14   32.32   10.71   0
  -8  -1  14   42.93    9.43   0
   8  -1 -14   58.02   11.33   0
   8   1 -14   38.91   11.16   0
   7  -1 -14   38.97   12.76   0
  -7  -1  14   36.22   10.11   0
   7  -1 -14   51.57   11.74   0
   7   1 -14   44.66   11.65   0
  -7   1  14   46.77    9.29   0
  -6  -1  14   33.34    7.86   0
   6  -1 -14   40.10    9.68   0
   6   1 -14   37.53    8.95   0
  -6   1  14   51.14   11.48   0
   6  -1 -14   47.62   12.41   0
   5   1 -14  835.10   11.23   0
  -5   1  14  881.84   13.82   0
  -5  -1  14  849.58   10.77   0
   5   1 -14  905.61   13.84   0
   5  -1 -14  913.10   13.85   0
   5  -1 -14  916.30   18.26   0
   4  -1 -14   28.46    8.98   0
  -4  -1  14   35.29    7.99   0
  -4   1  14   33.69   10.84   0
   4   1 -14   25.72    7.22   0
   4   1 -14   31.48    8.60   0
  -3  -1  14 1204.05   13.03   0
   3  -1 -14 1158.59   13.03   0
  -3   1  14 1200.36   16.41   0
   3   1 -14 1197.60   13.75   0
  -3   1  14 1220.30   14.83   0
   3   1 -14 1246.13   13.73   0
  -2  -1  14   79.79   10.08   0
  -2  -1  14   77.41    9.94   0
   2  -1 -14   64.34    9.64   0
  -2   1  14   78.52   10.42   0
  -2   1  14   70.80   10.06   0
   2   1 -14   84.80   10.53   0
   2   1 -14   74.69    8.26   0
  -1  -1  14   77.05   10.30   0
   1  -1 -14   88.49   11.61   0
  -1   1  14   73.77   11.54   0
  -1   1  14   73.86   11.98   0
   1   1 -14   76.21   12.71   0
  -1  -1  14   84.96   12.75   0
   1   1 -14   79.30   10.98   0
   0  -1  14  436.15   15.00   0
   0   1  14  440.67   13.57   0
   0  -1  14  429.65    9.46   0
   0   1 -14  400.13   14.01   0
   0   1 -14  434.42   11.63   0
   0  -1 -14  420.92   13.10   0
   1  -1  14 1121.55   17.26   0
  -1  -1 -14 1096.62   15.02   0
   1   1  14 1112.89   15.30   0
  -1   1 -14 1094.35   16.44   0
   1  -1  14 1126.29   11.89   0
   2  -1  14  793.82   16.28   0
   2   1  14  756.25   13.70   0
  -2   1 -14  763.69   16.28   0
   2  -1  14  823.58   12.29   0
   3   1  14 2128.08   17.62   0
  -3   1 -14 2205.30   23.96   0
   3  -1  14 2432.21   16.50   0
   3  -1  14 2231.75   25.87   0
   4  -1  14  108.42   17.86   0
   4   1  14  105.96   11.08   0
   4  -1  14   98.62    8.43   0
   5   1  14   81.58   10.00   0
   5  -1  14   80.27   21.95   0
   5  -1  14   81.04   18.46   0
   5   1  14   84.73   11.04   0
   6   1  14  254.13   10.93   0
   7   1  14  339.91   11.32   0
   8   1  14   27.92    9.69   0
   9   1  14   85.28   10.45   0
  10   1  14  106.02   10.72   0
  11   1  14   82.41   10.63   0
  12   1  14   12.42   10.93   0
 -12   2  14    8.82    7.52   0
 -12  -2  14   -2.20    7.50   0
  12  -2 -14   -7.92    8.56   0
  12   2 -14   -5.46    8.88   0
 -11  -2  14  264.88    8.50   0
 -11   2  14  283.88    9.50   0
  11   2 -14  284.45    8.63   0
  11  -2 -14  269.63   10.05   0
 -10   2  14  304.57   10.10   0
 -10  -2  14  312.95    8.91   0
  10   2 -14  326.11   10.64   0
  10  -2 -14  306.24    9.05   0
   9  -2 -14  227.67    8.93   0
   9   2 -14  234.45   10.92   0
  -9  -2  14  219.85    7.87   0
  -9   2  14  204.27   10.19   0
   8   2 -14  328.68   11.33   0
   8  -2 -14  305.79   11.44   0
  -8  -2  14  314.81    8.09   0
  -8   2  14  303.54   11.29   0
  -7   2  14  131.00   11.44   0
   7  -2 -14  121.91   11.00   0
  -7  -2  14  124.49    9.20   0
   7   2 -14  132.22   10.80   0
   6  -2 -14  108.93   10.97   0
  -6  -2  14   83.96    9.54   0
  -6   2  14   98.52    9.20   0
   6   2 -14   95.75    9.43   0
   5  -2 -14    3.07   10.52   0
  -5  -2  14   13.57    9.04   0
  -5   2  14  -17.60   11.01   0
   5   2 -14    6.06    8.17   0
  -4  -2  14 1695.62   13.53   0
   4  -2 -14 1691.12   13.96   0
  -4   2  14 1761.03   14.28   0
   4   2 -14 1687.61   14.19   0
   4   2 -14 1592.26   12.03   0
   3   2 -14  920.62   11.29   0
  -3  -2  14  934.43   11.36   0
  -3   2  14  984.82   12.12   0
  -3   2  14  996.87   18.03   0
   3  -2 -14  933.48   11.76   0
   3   2 -14  978.48   12.01   0
   2   2 -14  390.77    8.82   0
   2  -2 -14  413.90   11.17   0
  -2   2  14  416.10    9.94   0
  -2  -2  14  418.35   12.49   0
   2   2 -14  424.39   13.13   0
   1   2 -14    8.35   10.10   0
  -1   2  14   12.53    9.96   0
  -1  -2  14    5.30   11.50   0
   1  -2 -14   12.04    9.68   0
   1   2 -14   10.97    7.17   0
   0  -2  14    9.22    8.37   0
   0   2  14   30.34   10.46   0
   0  -2  14   19.22   10.94   0
   0   2 -14   28.24    8.80   0
   0   2 -14   23.09   11.94   0
   1  -2  14   46.00    8.35   0
  -1   2 -14   55.24   11.26   0
   1  -2  14   49.66   11.95   0
  -1   2 -14   48.42    7.22   0
   1   2  14   41.41    8.96   0
   2   2  14 1153.81   12.43   0
   2  -2  14 1218.77   11.53   0
   2  -2  14 1150.05   16.30   0
  -2   2 -14 1177.49   17.49   0
  -2   2 -14 1272.95   13.27   0
   3   2  14   15.51    9.64   0
  -3   2 -14   12.73   14.44   0
   3  -2  14    5.50   12.22   0
   3  -2  14    4.09    7.36   0
  -4   2 -14  477.63   21.17   0
   4  -2  14  469.41   18.36   0
   4   2  14  480.98   10.64   0
   4  -2  14  497.65    9.43   0
   5   2  14   42.61    9.00   0
   5  -2  14   60.76   10.20   0
   6   2  14  768.09   12.91   0
   6  -2  14  799.14   12.34   0
   7   2  14  280.50    9.63   0
   7  -2  14  289.04    8.62   0
   8   2  14  271.65    9.52   0
   8  -2  14  286.52    9.74   0
   9   2  14   14.17    7.62   0
   9  -2  14   13.12    7.77   0
  10   2  14  106.60    9.95   0
  10  -2  14  117.74    6.95   0
  11   2  14   37.87    8.94   0
  11  -2  14   33.57    6.59   0
  12   2  14   25.77    8.82   0
  12  -2  14   20.49    7.54   0
 -12   3  14   25.41    7.97   0
 -12  -3  14   20.20    7.17   0
  12  -3 -14   24.71    7.99   0
  12   3 -14   24.74    8.96   0
 -11   3  14   18.94    8.72   0
  11  -3 -14    3.58    8.13   0
 -11  -3  14    4.08    6.19   0
  11   3 -14   10.31    8.92   0
 -10  -3  14   40.02    7.65   0
  10  -3 -14   35.78    8.40   0
 -10   3  14   33.03    8.76   0
  10   3 -14   25.63    7.37   0
   9  -3 -14  322.87   10.44   0
  -9  -3  14  329.04    7.67   0
  -9   3  14  331.07    9.30   0
   9   3 -14  359.84   10.45   0
   8  -3 -14   38.32    9.49   0
  -8   3  14   43.19   10.12   0
  -8  -3  14   25.79    7.00   0
   8   3 -14   41.16    8.30   0
   7   3 -14   59.57    8.30   0
   7  -3 -14   41.06    7.81   0
  -7   3  14   52.17    8.26   0
  -7  -3  14   21.97    9.01   0
   6   3 -14    8.23    7.85   0
   6  -3 -14   13.62    8.09   0
  -6  -3  14   11.57    8.43   0
  -6   3  14   -3.97   10.67   0
   5   3 -14  507.12   11.52   0
  -5   3  14  488.71   10.97   0
   5  -3 -14  482.41   11.62   0
  -5  -3  14  512.46   10.81   0
  -4  -3  14 1168.33   12.94   0
   4   3 -14 1123.96   11.96   0
   4   3 -14 1057.17   11.15   0
   4  -3 -14 1110.96   12.21   0
  -4   3  14 1114.44   12.62   0
  -4   3  14 1146.77   26.69   0
   3   3 -14 3494.48   17.62   0
  -3  -3  14 3733.31   18.90   0
  -3   3  14 3612.49   19.72   0
   3   3 -14 3315.37   15.89   0
  -2   3  14    7.91    7.97   0
   2   3 -14    6.59    6.65   0
  -2  -3  14   15.82    9.56   0
   2   3 -14    6.47    9.96   0
   1   3 -14 1000.45    9.78   0
  -1   3  14 1056.38   12.42   0
   1   3 -14 1071.02   13.36   0
  -1  -3  14 1109.23   13.01   0
   0   3 -14  314.94    9.62   0
   0   3  14  344.13   10.99   0
   0  -3  14  357.44   10.89   0
   0   3 -14  338.01    9.09   0
   1  -3  14   79.55    8.50   0
   1   3  14   75.67    9.64   0
  -1   3 -14   73.02    7.29   0
   1  -3  14   74.78    9.45   0
  -1   3 -14   85.66   12.01   0
  -2   3 -14   99.58   12.21   0
   2  -3  14  106.20    7.13   0
   2   3  14   99.98    9.11   0
   2  -3  14   98.22   10.75   0
  -2   3 -14  103.02    9.03   0
  -3   3 -14  347.14   14.99   0
   3  -3  14  361.60    9.62   0
   3  -3  14  342.63   12.64   0
  -3   3 -14  374.97   10.17   0
   3   3  14  362.46   10.01   0
   4  -3  14  128.14    9.29   0
  -4   3 -14  137.28   16.81   0
   4   3  14  134.61    8.75   0
   4  -3  14  126.58   12.38   0
   5   3  14   16.97    6.65   0
   5  -3  14   26.35    9.10   0
   6  -3  14   16.90    6.90   0
   6   3  14   13.43    8.15   0
   7   3  14  399.94    9.84   0
   7  -3  14  412.45    9.90   0
   8   3  14    5.02    7.42   0
   8  -3  14   13.52    7.80   0
   9   3  14  207.16    8.41   0
   9  -3  14  214.02    7.43   0
  10  -3  14   28.81    7.90   0
  10   3  14   38.77    7.78   0
  11   3  14   -3.67    7.28   0
  11  -3  14   -0.65    7.33   0
  11   4 -14   -8.95    6.81   0
 -11  -4  14   13.55    6.90   0
  11  -4 -14    4.69    6.30   0
 -11   4  14    5.15    8.56   0
  10   4 -14   39.59    6.94   0
 -10  -4  14   24.96    6.13   0
 -10   4  14   42.39    8.61   0
  10  -4 -14   26.72    6.69   0
   9   4 -14  199.38    9.56   0
  -9  -4  14  182.09    8.60   0
  -9   4  14  169.06    9.23   0
   8   4 -14  151.75    7.62   0
  -8  -4  14  132.88    8.04   0
  -8   4  14  132.54    9.39   0
  -7  -4  14   46.24    6.95   0
   7   4 -14   47.12    9.09   0
  -7   4  14   48.17    7.87   0
  -6  -4  14   32.09    8.39   0
   6   4 -14   48.02    9.21   0
  -6   4  14   20.54    9.73   0
  -5  -4  14  224.62    9.61   0
   5   4 -14  229.86   10.10   0
  -5   4  14  212.93    9.03   0
  -4  -4  14  194.63    8.29   0
   4   4 -14  191.08    9.98   0
  -4   4  14  195.80   11.17   0
   3   4 -14    4.57    6.06   0
  -3  -4  14    3.53    7.75   0
   3   4 -14    7.65    8.12   0
  -3   4  14   21.54    8.40   0
   2   4 -14 2180.89   12.57   0
  -2  -4  14 2565.25   16.25   0
   2   4 -14 2382.94   15.14   0
  -2   4  14 2459.88   14.69   0
   1   4 -14  277.70    7.66   0
  -1   4  14  293.36   10.68   0
   1   4 -14  276.48    8.54   0
  -1  -4  14  298.06    9.70   0
   0   4  14  374.48    9.04   0
   0   4 -14  383.57   10.62   0
   0  -4  14  401.55   10.47   0
   0   4 -14  355.31    8.17   0
  -1   4 -14   37.21    6.98   0
   1   4  14   48.65    7.37   0
  -1   4 -14   61.83    9.72   0
   1  -4  14   54.22    9.28   0
  -2   4 -14 2645.85   14.21   0
   2   4  14 2767.34   15.12   0
  -2   4 -14 2533.01   19.10   0
   2  -4  14 2611.69   17.78   0
   3  -4  14   15.79    9.16   0
  -3   4 -14   17.39   10.59   0
   3  -4  14    8.13    6.92   0
  -3   4 -14   23.00    9.04   0
   3   4  14   23.32    8.61   0
   4   4  14  549.77    9.27   0
   4  -4  14  553.29   10.17   0
  -4   4 -14  535.24   15.57   0
  -4   4 -14  581.51   10.87   0
  -5   4 -14  111.46   17.06   0
   5  -4  14  105.82    8.64   0
   5   4  14  120.93    7.14   0
   6  -4  14   71.52    8.37   0
   6   4  14   70.03    6.98   0
   7  -4  14    4.87    7.19   0
   7   4  14   -8.24    6.10   0
   8  -4  14  212.17    8.45   0
   8   4  14  210.42    8.34   0
   9   4  14   14.07    7.69   0
   9  -4  14   18.94    7.77   0
  10  -4  14   15.92    7.73   0
  10   4  14   12.57    7.47   0
  10   5 -14   26.72    6.67   0
 -10  -5  14   11.69    6.10   0
 -10   5  14   10.12    8.27   0
   9   5 -14  190.74    7.69   0
  -9  -5  14  182.33    7.14   0
  -9   5  14  184.62    8.40   0
   8   5 -14   25.22    8.16   0
  -8  -5  14   17.49    7.13   0
  -8   5  14   26.38    8.59   0
  -7  -5  14  107.14    6.57   0
  -7   5  14   86.91    7.85   0
   7   5 -14   88.04    7.11   0
   6   5 -14   32.41    6.87   0
  -6  -5  14   21.56    6.00   0
  -6   5  14   22.58    8.51   0
   5   5 -14  370.41   10.23   0
  -5   5  14  386.64   10.68   0
  -5  -5  14  383.67    9.63   0
   4   5 -14  167.20    9.85   0
  -4   5  14  151.53   10.01   0
  -4  -5  14  151.94    9.04   0
   3   5 -14  172.27    7.89   0
  -3   5  14  209.52   10.16   0
   3   5 -14  206.04    8.24   0
  -3  -5  14  195.55    7.86   0
   2   5 -14  723.77    9.00   0
  -2   5  14  819.62   10.23   0
   2   5 -14  837.34   12.19   0
  -2  -5  14  856.99   11.64   0
   1   5 -14   50.43    7.51   0
  -1   5  14   50.94    7.62   0
   1   5 -14   42.88    9.03   0
  -1  -5  14   45.94    8.35   0
   0   5 -14   29.02    7.80   0
   0  -5  14   34.65    8.24   0
   0   5  14   35.78    7.02   0
   0   5 -14   32.49    9.28   0
   1   5  14   40.45    8.33   0
   1  -5  14   56.09    8.56   0
  -1   5 -14   56.02    9.15   0
  -1   5 -14   48.22    8.09   0
   2   5  14  250.20    9.12   0
   2  -5  14  231.87   10.07   0
  -2   5 -14  236.91   10.86   0
  -2   5 -14  240.76    8.91   0
   3  -5  14  310.59   10.44   0
  -3   5 -14  318.44   10.42   0
   3   5  14  351.63    8.40   0
  -3   5 -14  337.66    9.16   0
  -4   5 -14  271.71   12.51   0
  -4   5 -14  301.75    9.41   0
   4   5  14  278.37    9.40   0
   5   5  14   96.87    8.10   0
  -5   5 -14   96.73   11.13   0
  -6   5 -14  276.06   15.30   0
   6   5  14  248.96    7.55   0
  -6   5 -14  266.69   15.84   0
   6  -5  14  267.53    8.65   0
   7   5  14  188.21    6.98   0
   7  -5  14  180.18    8.08   0
   8   5  14   32.30    6.00   0
   8  -5  14   25.22    7.67   0
   9   5  14  120.40    7.04   0
   9  -5  14  135.65    8.51   0
   8   6 -14  108.59    8.16   0
  -8  -6  14   98.55    7.68   0
  -8   6  14   87.62    9.27   0
   7   6 -14   17.53    6.60   0
  -7   6  14   13.35    8.68   0
  -7  -6  14   20.78    6.99   0
   6   6 -14   23.24    6.73   0
  -6   6  14    8.13    8.40   0
  -6  -6  14    2.13    7.65   0
   5   6 -14   86.57    8.34   0
  -5   6  14   81.38   13.70   0
  -5   6  14   99.92    8.69   0
  -5  -6  14   84.27    7.78   0
   4   6 -14  428.58    8.36   0
  -4   6  14  499.76    9.26   0
   4   6 -14  502.21   10.06   0
  -4  -6  14  497.68    8.58   0
  -3  -6  14  102.73    8.02   0
   3   6 -14   83.82    6.95   0
  -3   6  14  102.88    8.79   0
   3   6 -14   94.17    7.16   0
   2   6 -14   21.02    6.89   0
  -2  -6  14   12.17    6.44   0
  -2   6  14   20.16    7.00   0
   2   6 -14   21.15    8.01   0
  -1   6  14   50.43    7.08   0
  -1  -6  14   74.49    7.41   0
   1   6 -14   69.56    8.31   0
  -1   6  14   69.46    8.20   0
   1   6 -14   52.48    6.01   0
   0   6  14    2.14    6.37   0
   0   6 -14    9.48    7.28   0
   0   6  14    6.58    6.17   0
   0   6 -14   17.99    8.27   0
   0  -6  14   16.13    7.60   0
   1  -6  14  126.60    7.82   0
  -1   6 -14  124.46    9.00   0
   1   6  14  145.56    6.91   0
  -1   6 -14  116.65    6.60   0
   2   6  14   83.03    8.00   0
  -2   6 -14   79.04    6.23   0
  -2   6 -14   67.79    8.40   0
   2  -6  14   71.45    7.66   0
  -3   6 -14   20.08    8.85   0
   3   6  14   19.42    6.20   0
  -3   6 -14   21.12    7.20   0
  -4   6 -14   14.31    7.27   0
   4   6  14    4.83    6.05   0
  -4   6 -14   11.04    8.57   0
  -5   6 -14   13.56    8.83   0
   5   6  14   22.93    6.37   0
  -5   6 -14   15.70    7.56   0
  -6   6 -14    2.71   10.92   0
  -6   6 -14    8.66    9.66   0
   6   6  14   13.07    5.92   0
   7   6  14    5.49    5.88   0
  -7   6 -14    3.24   12.40   0
  -7   6 -14    2.99   13.16   0
   8   6  14   44.25    7.26   0
  -6  -7  14   41.91    7.35   0
   6   7 -14   53.50    6.42   0
  -6   7  14   35.98    6.78   0
  -5   7  14   25.50    8.46   0
   5   7 -14   26.79    6.15   0
  -5  -7  14   16.52    7.20   0
  -5   7  14   17.32   11.06   0
   4   7 -14   -4.05    6.28   0
  -4   7  14    3.27    8.53   0
  -4   7  14    7.01    7.92   0
   4   7 -14   -0.34    6.34   0
  -4  -7  14    7.68    5.72   0
   3   7 -14   89.56    6.00   0
  -3   7  14   85.88    8.32   0
  -3   7  14   92.39    8.79   0
   3   7 -14  103.32    8.05   0
  -3  -7  14   92.84    6.57   0
   2   7 -14    2.11    6.87   0
  -2   7  14   -1.37    6.72   0
   2   7 -14    4.29    6.19   0
  -2   7  14    6.44    7.79   0
  -2  -7  14    8.03    7.37   0
   1   7 -14   -1.09    5.61   0
  -1   7  14    0.43    6.30   0
  -1  -7  14   -1.42    7.13   0
  -1   7  14   -0.02    7.75   0
   0   7 -14   16.14    6.74   0
   0   7  14   13.87    6.28   0
   0   7  14   12.93    6.22   0
   0   7 -14   10.20    6.26   0
   0  -7  14   26.55    7.29   0
   1   7  14   42.77    6.19   0
  -1   7 -14   52.35    7.80   0
   1  -7  14   43.63    7.58   0
  -1   7 -14   51.88    5.89   0
   2   7  14    8.40    5.95   0
  -2   7 -14    2.51    7.64   0
  -2   7 -14   -1.87    6.81   0
   3   7  14   87.10    6.14   0
  -3   7 -14   70.30    7.29   0
  -3   7 -14   77.08    8.83   0
  -4   7 -14    6.23    7.05   0
  -4   7 -14    3.42    5.53   0
   4   7  14    3.87    5.82   0
  -5   7 -14   27.62    8.50   0
   5   7  14   31.31    7.44   0
  -5   7 -14   27.88    7.34   0
   1   8 -14   25.94    6.84   0
  -1   8  14   28.50    7.77   0
  -1  -8  14   35.69    7.12   0
  -1   8  14   32.96    6.41   0
   0   8 -14   -2.87    5.22   0
   0   8  14   -8.45    7.51   0
   0   8  14   12.43    6.02   0
  -1   8 -14   11.23    6.76   0
  -1   8 -14   11.01    7.20   0
  13   0 -15   51.49    8.58   0
 -13   0  15   44.25    7.46   0
 -12   0  15   -2.09    5.88   0
  12   0 -15  -11.83    6.88   0
 -11   0  15    4.07    7.62   0
  11   0 -15    1.04    8.78   0
 -10   0  15   12.44    8.22   0
  10   0 -15   -4.30    7.19   0
  -9   0  15  109.37    9.62   0
   9   0 -15  134.17   10.87   0
   8   0 -15   20.11    9.12   0
  -8   0  15   29.28    8.00   0
   8   0 -15   20.40    9.32   0
  -7   0  15  548.32   10.75   0
   7   0 -15  570.15   13.84   0
   7   0 -15  524.19   12.03   0
   6   0 -15    8.14    9.14   0
   6   0 -15    6.11    9.43   0
  -6   0  15   14.44   10.60   0
  -5   0  15 5919.04   22.15   0
   5   0 -15 5826.13   26.99   0
   5   0 -15 6116.30   23.23   0
  -4   0  15  -13.64   10.91   0
   4   0 -15   -3.01    8.53   0
   4   0 -15   -5.53   10.79   0
  -3   0  15  241.43    9.65   0
  -3   0  15  256.86   10.07   0
   3   0 -15  255.79    9.87   0
   3   0 -15  257.26   11.80   0
  -2   0  15    4.09    9.32   0
   2   0 -15   -0.64    9.37   0
  -2   0  15    4.29    9.82   0
   2   0 -15   -6.30   10.70   0
   1   0 -15  345.73   13.33   0
  -1   0  15  355.12   14.19   0
  -1   0  15  368.97   11.38   0
   0   0 -15    7.43   12.02   0
   0   0  15   -0.99   12.46   0
   0   0  15    5.84   11.03   0
   1   0  15 9999.99   29.38   0
   1   0  15 9080.67   33.26   0
  -2   0 -15   -5.23   11.94   0
   2   0  15    5.99   13.03   0
   3   0  15 1192.31   16.23   0
   4   0  15    3.57   11.81   0
   5   0  15  428.88   15.40   0
   5   0  15  435.90   13.47   0
   6   0  15    1.57   13.73   0
   6   0  15    5.98   11.58   0
   7   0  15   70.15   15.61   0
   7   0  15   65.68   13.81   0
   8   0  15    4.05   14.70   0
   8   0  15    3.38   13.57   0
   9   0  15  231.88   16.52   0
   9   0  15  244.34   17.68   0
  10   0  15    3.35   15.33   0
  10   0  15    2.91   16.60   0
  12  -1 -15  134.71   11.63   0
 -12   1  15  127.94    8.73   0
  12  -1 -15  146.72    9.20   0
 -12  -1  15  132.28    6.82   0
  12   1 -15  142.76    9.07   0
  11  -1 -15  161.22   11.18   0
 -11   1  15  175.83    8.80   0
  11  -1 -15  159.78    9.67   0
 -11  -1  15  158.61    8.35   0
  11   1 -15  184.81    8.28   0
  10  -1 -15  113.22   11.10   0
 -10   1  15  126.07    8.75   0
  10  -1 -15  135.72    9.73   0
 -10  -1  15  106.34    6.80   0
  10   1 -15  123.20    9.69   0
  -9   1  15    9.78    7.40   0
   9  -1 -15    5.48   10.32   0
  -9  -1  15    4.30    8.53   0
   9  -1 -15   17.32   10.15   0
   9   1 -15    2.92   10.17   0
   8  -1 -15  132.65   12.70   0
  -8   1  15  128.90   10.52   0
  -8  -1  15  139.96    9.50   0
   8  -1 -15  144.78    9.36   0
   8   1 -15  150.00    9.19   0
  -7  -1  15   69.71    8.50   0
   7  -1 -15   91.28   11.91   0
   7   1 -15   89.40    9.00   0
  -7   1  15   70.94   11.43   0
   7  -1 -15   70.34   12.98   0
   6   1 -15  153.06    8.96   0
  -6  -1  15  152.16    8.49   0
   6  -1 -15  186.79   11.77   0
   6  -1 -15  170.05   13.67   0
   6   1 -15  175.04   11.35   0
  -6   1  15  154.98    9.81   0
  -5  -1  15  181.55    8.97   0
   5   1 -15  175.13    9.15   0
   5  -1 -15  193.74   11.35   0
   5   1 -15  186.56   11.55   0
  -5   1  15  189.20   11.52   0
   5  -1 -15  195.61   14.12   0
  -4  -1  15  895.10   11.16   0
   4  -1 -15  910.99   12.03   0
  -4   1  15  913.67   11.93   0
   4   1 -15  897.20   11.70   0
   4   1 -15  857.96   11.77   0
   3   1 -15  177.33    9.77   0
  -3   1  15  178.35   11.10   0
  -3  -1  15  178.70    9.34   0
   3  -1 -15  171.76   10.75   0
  -3   1  15  176.76    9.24   0
   3   1 -15  171.65   12.19   0
  -2  -1  15  474.76   13.66   0
  -2  -1  15  449.44    9.62   0
   2  -1 -15  461.87   12.47   0
   2   1 -15  478.99   11.42   0
  -2   1  15  468.94   11.16   0
   2   1 -15  464.17   13.99   0
  -2   1  15  477.88   11.87   0
  -1  -1  15 2344.67   19.28   0
  -1  -1  15 2383.44   16.44   0
   1  -1 -15 2313.05   17.91   0
   1   1 -15 2374.70   15.73   0
  -1   1  15 2395.52   16.96   0
   1   1 -15 2312.17   18.63   0
  -1   1  15 2565.23   19.05   0
   0  -1  15  539.18    9.58   0
   0  -1  15  539.30   14.66   0
   0   1  15  544.32   14.13   0
   0  -1 -15  534.97   13.51   0
   0   1 -15  520.31   14.02   0
   0   1 -15  558.35   11.91   0
   1  -1  15   82.67   12.65   0
  -1  -1 -15   77.70   11.20   0
   1   1  15   83.83   11.93   0
  -1   1 -15   84.61   13.27   0
   1  -1  15   81.32    8.01   0
   2  -1  15 3328.64   25.15   0
   2  -1  15 3372.13   16.67   0
   2   1  15 3122.51   18.92   0
  -2   1 -15 3238.87   23.53   0
  -3   1 -15   62.57   13.76   0
   3   1  15   48.17   11.48   0
   3  -1  15   63.81   14.74   0
   3  -1  15   63.33    9.45   0
   4  -1  15  364.62   18.32   0
   4  -1  15  388.10   10.74   0
   4   1  15  358.48   11.29   0
   5  -1  15    4.14   17.61   0
   5   1  15    1.86    9.16   0
   5   1  15   -1.45    9.35   0
   5  -1  15   -5.46    7.58   0
   5  -1  15    5.85   15.26   0
   6   1  15  531.40   11.77   0
   6   1  15  518.71   11.71   0
   7   1  15   12.41    9.98   0
   7   1  15    0.68    9.32   0
   8   1  15   98.65   11.11   0
   9   1  15    9.73    9.83   0
  10   1  15    0.44   10.03   0
  11   1  15  131.52   12.09   0
  12   1  15   13.09   11.17   0
 -12   2  15    9.66    8.13   0
  12  -2 -15   15.53    7.85   0
  12   2 -15   10.70    6.83   0
 -12  -2  15   23.93    7.45   0
 -11  -2  15  220.45    8.34   0
  11  -2 -15  220.82    9.74   0
 -11   2  15  200.73    8.00   0
  11   2 -15  211.69    9.92   0
 -10   2  15   37.80    9.02   0
  10  -2 -15   40.52    8.98   0
 -10  -2  15   49.39    7.95   0
  10   2 -15   50.18    7.79   0
   9  -2 -15  167.06    9.74   0
  -9  -2  15  148.34    7.39   0
   9   2 -15  162.04    8.96   0
  -9   2  15  145.03    8.25   0
   8  -2 -15   49.08   10.62   0
  -8  -2  15   45.40    9.04   0
   8   2 -15   39.70    8.88   0
  -8   2  15   40.87    8.43   0
   7  -2 -15  235.50   11.22   0
  -7  -2  15  218.45    7.91   0
  -7   2  15  234.38   11.46   0
   7   2 -15  246.10   10.84   0
   6  -2 -15  107.03   11.22   0
  -6  -2  15   94.10    7.70   0
  -6   2  15   85.13   11.73   0
   6   2 -15   98.39   10.90   0
   5   2 -15  263.37    7.75   0
  -5  -2  15  258.92    8.68   0
   5   2 -15  285.90   11.42   0
  -5   2  15  283.68   10.20   0
   5  -2 -15  261.76    9.71   0
   4  -2 -15   61.10    8.77   0
  -4   2  15   58.60   13.45   0
   4   2 -15   67.19    9.44   0
  -4  -2  15   62.24   10.01   0
   4   2 -15   64.74    8.32   0
  -4   2  15   61.81    9.19   0
  -3  -2  15  124.46   10.31   0
  -3   2  15  126.87   11.13   0
   3   2 -15  108.34    8.38   0
  -3   2  15  114.12   11.54   0
   3   2 -15  114.44    9.36   0
   3  -2 -15  106.74    8.89   0
   2  -2 -15  271.58    8.80   0
  -2  -2  15  298.65   11.39   0
  -2   2  15  303.58    9.23   0
   2   2 -15  287.46   12.47   0
   2   2 -15  281.78    8.09   0
  -1  -2  15  351.39    9.81   0
   1  -2 -15  349.75    9.62   0
  -1   2  15  374.72   11.47   0
  -1  -2  15  358.05   12.38   0
   1   2 -15  368.46   13.01   0
   1   2 -15  363.36   10.15   0
   0   2 -15  131.57    8.99   0
   0   2  15  128.78    9.08   0
   0  -2  15  126.03   11.19   0
   0   2 -15  137.02   12.08   0
   0  -2  15  130.59    8.64   0
   1   2  15  215.57    8.98   0
  -1   2 -15  207.40    7.66   0
   1  -2  15  207.72   10.67   0
   1  -2  15  206.57    7.30   0
  -1   2 -15  204.03   11.64   0
   2   2  15   14.37    9.59   0
   2  -2  15    4.77   10.64   0
  -2   2 -15   -0.90   12.31   0
   2  -2  15    3.31    6.92   0
   3   2  15   53.61    7.92   0
  -3   2 -15   57.13   14.43   0
   3  -2  15   51.68   12.52   0
   3  -2  15   57.67    8.82   0
   4  -2  15   27.97   13.81   0
  -4   2 -15   23.26   16.18   0
   4   2  15   22.14    9.34   0
   4   2  15   27.41    8.83   0
   4  -2  15   32.58    9.31   0
   5   2  15  386.94   10.44   0
   5  -2  15  414.56    9.39   0
   6  -2  15  769.96   10.58   0
   6   2  15  762.82   11.49   0
   7  -2  15  290.04    9.86   0
   7   2  15  262.90    9.20   0
   8  -2  15   11.12    6.84   0
   8   2  15   10.68    8.16   0
   9  -2  15   47.53    8.06   0
   9   2  15   49.22    7.78   0
  10  -2  15    6.51    7.50   0
  10   2  15    9.15    8.28   0
  11   2  15   35.87    8.56   0
  11  -2  15   22.97    7.34   0
 -12  -3  15    0.17    5.38   0
  12  -3 -15   14.27    7.81   0
 -12   3  15    6.33    7.89   0
  12   3 -15   15.05    6.63   0
 -11   3  15   76.15    8.91   0
 -11  -3  15   79.13    7.79   0
  11  -3 -15   75.18    8.57   0
  11   3 -15   61.59    7.65   0
  10  -3 -15  138.98    7.33   0
  10   3 -15  167.21    9.79   0
 -10   3  15  156.11    9.29   0
 -10  -3  15  131.77    8.26   0
   9  -3 -15   -2.56    8.70   0
   9   3 -15   16.58    9.38   0
  -9   3  15    1.18    7.40   0
  -9  -3  15    1.28    7.68   0
   8   3 -15    4.95    8.01   0
   8  -3 -15   29.74    8.62   0
  -8  -3  15   18.56    6.90   0
  -8   3  15   12.38    7.60   0
   7   3 -15  147.33    8.67   0
   7  -3 -15  108.77    9.92   0
  -7  -3  15  149.13    7.81   0
  -7   3  15  142.80   10.60   0
   6   3 -15  353.24   10.43   0
   6  -3 -15  354.35   11.31   0
  -6   3  15  373.44   11.87   0
  -6  -3  15  373.56    8.23   0
   5   3 -15  201.33    8.94   0
   5  -3 -15  189.97    9.37   0
  -5   3  15  219.38   10.09   0
  -5  -3  15  203.35    8.24   0
   4   3 -15  139.52   10.65   0
   4   3 -15  119.97    8.61   0
  -4   3  15  142.84   11.26   0
  -4  -3  15  128.38    8.08   0
   4  -3 -15  136.63   10.53   0
  -4   3  15  133.15   16.69   0
   3   3 -15  196.71    7.59   0
   3   3 -15  209.20    9.19   0
  -3   3  15  197.44    9.25   0
  -3  -3  15  197.24    8.71   0
   2   3 -15  272.84   10.94   0
  -2   3  15  258.87    9.34   0
  -2  -3  15  274.90   10.38   0
   2   3 -15  252.86    7.71   0
  -1  -3  15 1324.37   13.73   0
  -1   3  15 1263.43   12.24   0
   1   3 -15 1240.12   12.08   0
   1   3 -15 1249.68   12.62   0
   0   3 -15 1259.21   14.26   0
   0   3  15 1265.21   12.13   0
   0  -3  15 1277.53   13.85   0
   0   3 -15 1171.16   10.51   0
   1  -3  15  175.69    8.81   0
   1  -3  15  181.91   10.17   0
  -1   3 -15  181.96   11.02   0
   1   3  15  188.04    9.69   0
  -1   3 -15  183.92    7.71   0
  -2   3 -15  224.05   12.84   0
   2  -3  15  212.95    9.89   0
   2  -3  15  237.38    8.85   0
   2   3  15  205.38    9.81   0
  -2   3 -15  221.29    8.02   0
   3  -3  15   58.43    7.31   0
  -3   3 -15   58.03    7.67   0
   3  -3  15   52.44    9.75   0
  -3   3 -15   53.31   13.57   0
   4  -3  15   24.94   11.83   0
  -4   3 -15   28.78   15.58   0
   4  -3  15   21.52    8.81   0
   4   3  15   32.04    8.61   0
   5  -3  15   24.99    9.05   0
   5   3  15   24.55    6.55   0
   6   3  15  236.71    9.39   0
   6  -3  15  249.72    8.15   0
   7   3  15   84.68    8.31   0
   7  -3  15   94.08    8.42   0
   8  -3  15  404.51    9.50   0
   8   3  15  392.72    9.49   0
   9   3  15    8.34    7.23   0
   9  -3  15    1.57    7.46   0
  10   3  15    1.34    7.22   0
  10  -3  15   10.79    7.25   0
  11  -3  15   43.84    7.55   0
  11   3  15   46.73    8.94   0
  11  -4 -15   91.05    8.87   0
 -11  -4  15   97.81    7.63   0
 -11   4  15   63.82    9.15   0
  11   4 -15  115.33    9.63   0
 -10  -4  15   40.67    6.17   0
  10   4 -15   37.41    7.11   0
 -10   4  15   34.71    9.02   0
  10  -4 -15   36.73    8.29   0
   9   4 -15  134.82    9.22   0
   9  -4 -15  110.56    7.06   0
  -9  -4  15  114.10    8.05   0
  -9   4  15  104.25    9.13   0
   8   4 -15   10.09    6.71   0
  -8   4  15    6.03    7.22   0
  -8  -4  15    9.53    7.35   0
  -7  -4  15  140.02    8.13   0
   7   4 -15  123.31    9.31   0
  -7   4  15   99.67    9.27   0
  -6  -4  15  120.22    8.05   0
   6   4 -15  117.61    9.91   0
  -6   4  15  115.04   10.48   0
  -5  -4  15   60.73    7.20   0
   5   4 -15   79.41    8.04   0
  -5   4  15   61.41    8.75   0
   4   4 -15  142.91    8.02   0
  -4   4  15  150.24    8.87   0
  -4  -4  15  141.54    8.25   0
   4   4 -15  135.47    6.55   0
   3   4 -15   -1.40    7.27   0
  -3  -4  15    1.19    7.53   0
   3   4 -15   16.46    8.02   0
  -3   4  15   12.54    8.01   0
  -2  -4  15   36.08    7.98   0
   2   4 -15   18.44    6.04   0
  -2   4  15   49.46    7.81   0
   2   4 -15   21.64    8.27   0
   1   4 -15  339.26   10.63   0
  -1  -4  15  361.40    9.62   0
   1   4 -15  330.38    8.82   0
  -1   4  15  357.38   10.03   0
   0   4  15  183.09    9.68   0
   0   4 -15  176.57    9.78   0
   0  -4  15  174.27    9.52   0
   0   4 -15  149.46    7.09   0
  -1   4 -15  774.84   12.86   0
   1  -4  15  820.66   11.83   0
   1   4  15  826.09   11.34   0
  -1   4 -15  817.03    9.33   0
  -2   4 -15  135.62   10.14   0
  -2   4 -15  155.07    7.94   0
   2  -4  15  139.54    8.90   0
   3  -4  15   11.81    8.19   0
   3   4  15    8.36    7.07   0
  -3   4 -15   20.82   10.69   0
   3  -4  15    4.95    8.86   0
  -3   4 -15   15.22    6.91   0
   4  -4  15   10.84    6.63   0
  -4   4 -15   21.01   13.04   0
   4   4  15    9.46    8.46   0
   4  -4  15    0.41    9.24   0
   5   4  15 1154.23   12.44   0
  -5   4 -15 1262.48   23.50   0
   5  -4  15 1199.89   11.28   0
   6  -4  15   19.91    6.41   0
   6   4  15   18.08    8.04   0
   7  -4  15  603.00   10.03   0
   7   4  15  598.03   10.33   0
   8  -4  15    7.54    7.69   0
   8   4  15    2.37    7.27   0
   9   4  15   41.94    7.36   0
   9  -4  15   31.31    7.83   0
  10  -4  15   27.18    7.59   0
  10   4  15   28.49    7.28   0
 -10  -5  15   95.31    7.79   0
 -10   5  15   75.84    9.06   0
  10   5 -15  106.70    8.93   0
   9   5 -15   21.29    6.40   0
  -9  -5  15    0.97    7.30   0
  -9   5  15   -5.21    8.08   0
   8   5 -15   25.22    7.71   0
  -8  -5  15   28.90    6.13   0
  -8   5  15   24.60    7.13   0
   7   5 -15   22.29    6.70   0
  -7  -5  15   14.29    7.46   0
  -7   5  15   16.75    9.04   0
   6   5 -15  642.33    9.56   0
  -6  -5  15  644.81   10.25   0
  -6   5  15  612.39   11.25   0
   5   5 -15   17.26    7.03   0
  -5  -5  15   10.96    6.41   0
  -5   5  15   17.00    9.22   0
   4   5 -15  112.68    7.96   0
  -4   5  15  131.69    8.36   0
  -4  -5  15  124.65    7.50   0
   4   5 -15  105.70    6.47   0
   3   5 -15  112.04    6.25   0
  -3   5  15  142.71    8.51   0
   3   5 -15  125.08    9.76   0
  -3  -5  15  146.42    9.03   0
   2   5 -15   51.54    7.83   0
  -2   5  15   61.89    7.40   0
   2   5 -15   68.87    9.31   0
  -2  -5  15   68.33    8.52   0
   1   5 -15  432.99    9.18   0
  -1   5  15  458.72    9.24   0
   1   5 -15  455.70   10.68   0
  -1  -5  15  471.94   10.15   0
   0   5 -15  103.94    8.00   0
   0   5  15  113.59    7.49   0
   0   5 -15  116.93    9.39   0
   0  -5  15  121.80    8.73   0
   1   5  15  215.54    7.96   0
   1  -5  15  223.38    9.17   0
   1   5  15  239.75    8.01   0
  -1   5 -15  202.93   10.13   0
  -1   5 -15  242.17    8.93   0
   2   5  15    4.58    8.30   0
  -2   5 -15   -0.94    8.76   0
   2  -5  15   -1.58    7.60   0
  -2   5 -15   -0.20    6.44   0
   3   5  15   -3.68    8.21   0
  -3   5 -15   -4.47    9.07   0
   3  -5  15   -0.96    8.88   0
  -3   5 -15   -1.11    6.74   0
  -4   5 -15  112.51   10.38   0
   4   5  15  109.25    7.22   0
  -4   5 -15  105.57    6.73   0
   5   5  15    1.28    6.34   0
   5  -5  15   -2.50    5.67   0
  -5   5 -15    0.44   11.26   0
  -6   5 -15   25.24   13.48   0
  -6   5 -15   24.93   14.03   0
   6   5  15   23.72    6.26   0
   6  -5  15   18.53    6.05   0
   7  -5  15   -7.33    7.24   0
   7   5  15   -0.28    7.28   0
   8  -5  15   57.45    7.64   0
   8   5  15   55.10    6.09   0
   9  -5  15   14.19    7.77   0
   9   5  15   20.98    6.19   0
   8   6 -15   20.13    6.39   0
  -8   6  15   22.95    8.51   0
  -8  -6  15   20.70    5.98   0
   7   6 -15   81.60    6.93   0
  -7   6  15   63.82    9.20   0
  -7  -6  15   77.15    6.62   0
   6   6 -15   22.71    6.65   0
  -6   6  15   28.44    8.48   0
  -6  -6  15   31.39    7.40   0
  -5   6  15  429.56   18.91   0
   5   6 -15  472.50    9.03   0
  -5   6  15  459.77    9.26   0
  -5  -6  15  485.13    8.63   0
   4   6 -15    4.45    5.21   0
  -4   6  15   14.64    8.65   0
   4   6 -15   -0.12    6.29   0
  -4  -6  15    7.68    7.42   0
   3   6 -15   80.12    6.64   0
  -3   6  15   91.37    8.60   0
   3   6 -15  108.33    8.29   0
  -3  -6  15   83.47    6.54   0
   2   6 -15  150.33    7.52   0
  -2   6  15  176.97    9.17   0
   2   6 -15  170.55    7.33   0
  -2  -6  15  175.99    8.28   0
   1   6 -15   41.69    5.96   0
  -1   6  15   39.04    6.64   0
  -1  -6  15   37.41    7.41   0
   1   6 -15   30.70    8.01   0
   0   6 -15  427.93    9.01   0
   0   6  15  449.93    8.36   0
   0   6 -15  461.18   10.38   0
   0   6  15  478.93    8.44   0
   0  -6  15  450.51    9.83   0
   1  -6  15  170.92    8.35   0
   1   6  15  158.58    6.91   0
  -1   6 -15  161.65    9.04   0
   1   6  15  177.99    6.88   0
  -1   6 -15  160.70    6.50   0
   2   6  15    9.09    7.50   0
   2  -6  15   -5.05    7.17   0
  -2   6 -15    7.88    5.80   0
  -2   6 -15   -8.43    9.32   0
  -3   6 -15   57.13    6.27   0
  -3   6 -15   51.91    9.12   0
   3   6  15   52.62    6.34   0
   4   6  15   12.65    7.73   0
  -4   6 -15   17.18    7.82   0
  -4   6 -15   23.20    7.58   0
  -5   6 -15    5.44    8.75   0
  -5   6 -15   -1.97    7.48   0
   5   6  15   12.96    7.41   0
  -6   6 -15    9.62    9.93   0
   6   6  15   10.85    7.40   0
  -7   6 -15   10.24   13.98   0
  -7   6 -15    3.70   14.66   0
   7   6  15    0.70    5.97   0
  -6  -7  15   45.25    7.55   0
   6   7 -15   54.95    6.58   0
  -6   7  15   29.72    6.70   0
  -5   7  15    1.53   11.09   0
   5   7 -15    5.25    6.40   0
  -5  -7  15   -0.02    7.17   0
   5   7 -15   -7.96    6.17   0
  -5   7  15   -3.79    7.97   0
   4   7 -15   25.13    6.50   0
  -4   7  15   48.13    8.43   0
   4   7 -15   30.68    8.05   0
  -4  -7  15   39.65    5.81   0
   3   7 -15   56.13    5.63   0
  -3   7  15   59.76    7.06   0
   3   7 -15   57.69    6.79   0
  -3  -7  15   61.03    7.69   0
  -3   7  15   54.40    7.91   0
  -2  -7  15   19.57    7.28   0
   2   7 -15   -3.81    6.47   0
  -2   7  15   -3.80    8.16   0
   2   7 -15    6.90    7.62   0
  -2   7  15    1.62    7.67   0
   1   7 -15   89.11    6.02   0
  -1  -7  15   87.25    7.65   0
  -1   7  15   76.09    8.21   0
   1   7 -15   91.55    8.12   0
  -1   7  15  105.54    8.27   0
   0   7 -15   71.67    7.25   0
   0   7  15   78.55    8.13   0
   0   7  15   85.80    8.07   0
   0   7 -15   88.87    8.10   0
   0  -7  15   86.00    7.66   0
   1   7  15   -3.42    5.85   0
   1  -7  15    0.99    7.18   0
  -1   7 -15   10.34    7.57   0
   1   7  15   12.57    6.19   0
  -1   7 -15    4.93    6.89   0
  -2   7 -15  148.34    8.48   0
   2   7  15  194.85    7.02   0
  -2   7 -15  158.48    6.46   0
   3   7  15   23.65    6.08   0
  -3   7 -15   26.19    7.38   0
  -3   7 -15   26.24    5.72   0
  -4   7 -15    2.13    7.25   0
  -4   7 -15    7.20    5.68   0
   4   7  15   13.52    6.01   0
  -5   7 -15   39.87    8.93   0
   5   7  15   28.53    6.17   0
  -5   7 -15   32.52    7.46   0
 -12   0  16  112.87    7.40   0
  12   0 -16  127.16    7.65   0
 -11   0  16   19.79    7.53   0
  11   0 -16    9.41    8.61   0
 -10   0  16    8.31    8.05   0
  10   0 -16    3.60    7.53   0
  -9   0  16   11.04    8.57   0
   9   0 -16   -5.32    8.36   0
   9   0 -16    6.62    8.53   0
   8   0 -16  474.89   11.97   0
  -8   0  16  502.39   11.20   0
   8   0 -16  491.24   10.87   0
  -7   0  16   -0.67    8.31   0
   7   0 -16    3.47    8.64   0
   7   0 -16   26.38    9.81   0
  -6   0  16 2921.33   16.08   0
   6   0 -16 2837.21   20.17   0
   6   0 -16 3011.98   18.85   0
  -5   0  16   11.66   10.81   0
   5   0 -16  -10.88    9.17   0
   5   0 -16   21.31    8.68   0
   4   0 -16  720.01   11.24   0
  -4   0  16  755.51   12.80   0
   4   0 -16  717.51   12.15   0
  -3   0  16    4.47    8.42   0
   3   0 -16   15.05   10.68   0
   3   0 -16    5.05    9.25   0
  -3   0  16    1.66    8.58   0
   2   0 -16 6935.93   25.92   0
   2   0 -16 7192.69   28.03   0
  -2   0  16 7065.67   26.27   0
   1   0 -16    7.31   12.70   0
  -1   0  16   11.47   10.83   0
  -1   0  16   10.89   10.16   0
   0   0 -16 1400.48   16.34   0
   0   0  16 1420.69   16.87   0
   0   0  16 1553.78   15.07   0
  -1   0 -16   -9.80   11.63   0
   1   0  16   -7.78   12.23   0
   1   0  16    4.56   10.75   0
   2   0  16 4086.81   24.35   0
  -2   0 -16 4093.12   22.39   0
   3   0  16   -0.14   11.90   0
   4   0  16    7.32   11.98   0
   5   0  16   13.05   10.41   0
   5   0  16   -3.59   12.65   0
   6   0  16   10.83   12.00   0
   6   0  16   12.79   13.85   0
   7   0  16    3.56   15.48   0
   7   0  16    0.20   13.24   0
   8   0  16   37.01   14.72   0
   8   0  16   32.30   13.34   0
   9   0  16    1.65   14.04   0
   9   0  16    3.55   15.60   0
  10   0  16  168.33   20.74   0
  10   0  16  170.56   20.56   0
  12  -1 -16    9.20    9.97   0
 -12   1  16   21.33    7.99   0
  12  -1 -16   16.04    8.55   0
 -12  -1  16   10.60    6.10   0
  12   1 -16   17.41    8.58   0
 -11   1  16  101.57    7.13   0
  11  -1 -16  101.13   11.05   0
  11  -1 -16  104.83    9.22   0
 -11  -1  16  102.15    7.95   0
  11   1 -16  113.12    8.90   0
 -10   1  16   -3.39    6.50   0
  10  -1 -16   11.42    9.14   0
  10  -1 -16    1.44   10.39   0
 -10  -1  16    4.52    6.31   0
  10   1 -16    8.27    8.96   0
   9  -1 -16  120.92   11.70   0
  -9   1  16  113.90    9.87   0
  -9  -1  16  129.24    8.98   0
   9  -1 -16  139.98    9.15   0
   9   1 -16  138.49    8.96   0
  -8   1  16   31.14   10.08   0
  -8  -1  16   35.93    9.16   0
   8  -1 -16   37.75    8.95   0
   8  -1 -16   37.04   11.92   0
   8   1 -16   57.90    8.79   0
   7   1 -16 1820.30   14.65   0
  -7  -1  16 1821.13   13.11   0
   7  -1 -16 2084.79   17.03   0
   7   1 -16 1998.08   14.20   0
   7  -1 -16 1969.85   23.53   0
  -7   1  16 1995.81   16.33   0
   6   1 -16  641.83   11.11   0
   6  -1 -16  721.77   14.01   0
  -6  -1  16  644.52    9.99   0
   6   1 -16  713.51   13.05   0
  -6   1  16  708.49   11.90   0
   6  -1 -16  709.95   15.91   0
   5   1 -16  130.10    8.87   0
  -5  -1  16  118.48    8.08   0
   5  -1 -16  137.28    9.59   0
   5   1 -16  141.95   10.88   0
  -5   1  16  134.73    9.75   0
   4   1 -16   -3.78    8.33   0
  -4  -1  16   10.30    8.48   0
   4  -1 -16    4.69   10.13   0
   4   1 -16    4.08    8.82   0
  -4   1  16   -2.63   10.52   0
  -3   1  16 1396.92   16.10   0
  -3  -1  16 1338.83   13.17   0
   3  -1 -16 1376.92   12.88   0
  -3   1  16 1396.10   12.89   0
   3   1 -16 1457.87   15.25   0
   3   1 -16 1375.37   13.72   0
  -2  -1  16  952.82   14.61   0
  -2  -1  16  929.77   11.88   0
   2  -1 -16  928.95   11.93   0
  -2   1  16  956.30   12.53   0
   2   1 -16  943.26   12.93   0
   2   1 -16  923.10   11.15   0
  -2   1  16  989.41   13.40   0
  -1  -1  16  454.47    9.55   0
  -1  -1  16  479.54   13.95   0
  -1   1  16  505.59   12.37   0
   1  -1 -16  456.77   12.40   0
  -1   1  16  456.10   12.88   0
   1   1 -16  472.10   11.77   0
   1   1 -16  462.46   13.67   0
   0  -1  16 1022.47   13.03   0
   0  -1  16  993.62   14.23   0
   0  -1 -16 1013.24   12.94   0
   0   1 -16 1040.44   13.68   0
   0   1  16 1009.29   15.27   0
   0   1 -16  971.08   15.26   0
   1  -1  16  153.80   11.71   0
  -1  -1 -16  142.82    9.28   0
   1   1  16  149.37   11.72   0
  -1   1 -16  140.75   11.03   0
   1  -1  16  157.44    9.35   0
   2   1  16  154.54   11.47   0
  -2   1 -16  147.97   11.09   0
   2  -1  16  168.74    7.79   0
   2  -1  16  164.66   13.68   0
   3  -1  16 1442.21   13.20   0
  -3   1 -16 1360.26   18.76   0
   3   1  16 1318.60   14.79   0
   3  -1  16 1340.35   18.72   0
   4  -1  16  375.93   17.20   0
   4  -1  16  404.74   10.83   0
   4   1  16  373.34   11.57   0
   5  -1  16  959.58   11.01   0
   5  -1  16  919.98   23.95   0
   5   1  16  911.46   15.33   0
   5   1  16  893.39   12.61   0
   6   1  16   46.49   10.14   0
   6   1  16   38.51    9.04   0
   7   1  16    8.73    9.91   0
   7   1  16   -0.02    9.11   0
   8   1  16    2.09   10.24   0
   8   1  16    4.74   10.01   0
   9   1  16  285.26   12.01   0
   9   1  16  287.28   11.11   0
  10   1  16   13.57   10.32   0
  10   1  16    9.46    9.86   0
  11   1  16   78.58   10.80   0
  11   1  16   86.43   11.10   0
 -12   2  16   13.52    6.62   0
 -12  -2  16   14.13    6.03   0
  12  -2 -16   37.12    8.61   0
  12   2 -16   32.13    7.48   0
 -11   2  16   16.61    8.34   0
  11  -2 -16    9.78    6.92   0
 -11  -2  16    8.63    6.05   0
  11   2 -16    2.40    7.14   0
 -10   2  16   12.97    7.02   0
  10  -2 -16   12.84    9.00   0
 -10  -2  16   16.18    7.47   0
  10   2 -16   19.48    8.96   0
   9  -2 -16    4.41    8.68   0
  -9   2  16   18.90    8.72   0
  -9  -2  16   17.50    6.48   0
   9   2 -16   22.07    9.54   0
  -8   2  16  542.22   10.74   0
   8  -2 -16  546.84   10.88   0
  -8  -2  16  525.88   10.50   0
   8   2 -16  525.98   10.48   0
  -7   2  16   56.06   10.76   0
   7  -2 -16   43.52    8.79   0
  -7  -2  16   41.94    7.25   0
   7   2 -16   57.80   10.55   0
   6   2 -16  413.99    9.19   0
   6  -2 -16  458.93   12.41   0
  -6  -2  16  411.82    8.69   0
  -6   2  16  431.12   12.24   0
   6   2 -16  461.31   11.64   0
   5  -2 -16   11.92    8.60   0
   5   2 -16   -4.43    7.76   0
  -5  -2  16   -2.28    7.68   0
  -5   2  16    2.63    8.91   0
   5   2 -16   23.87   10.83   0
   4  -2 -16    8.51    8.41   0
  -4   2  16    6.95   11.64   0
  -4  -2  16   14.70    9.79   0
  -4   2  16    9.05    8.63   0
   4   2 -16    3.15    6.30   0
   4   2 -16    0.63   11.18   0
   3  -2 -16  657.10   10.82   0
  -3  -2  16  658.88   10.56   0
  -3   2  16  702.19   12.74   0
   3   2 -16  646.10    9.43   0
   3   2 -16  712.12   13.02   0
  -3   2  16  704.53   14.55   0
   2  -2 -16  825.53   12.42   0
  -2  -2  16  867.12   13.06   0
  -2   2  16  855.76   12.92   0
  -2   2  16  911.34   13.95   0
   2   2 -16  857.88   13.88   0
   2   2 -16  786.91    9.61   0
  -1  -2  16  520.11    8.64   0
   1  -2 -16  542.04   11.45   0
  -1  -2  16  546.20   12.82   0
  -1   2  16  533.93   11.65   0
   1   2 -16  521.55    8.97   0
   1   2 -16  542.12   13.26   0
   0  -2  16 1579.48   11.94   0
   0   2  16 1585.61   14.60   0
   0  -2  16 1597.48   15.86   0
   0   2 -16 1575.24   16.17   0
   0   2 -16 1593.74   13.61   0
   1  -2  16   10.77    7.96   0
   1   2  16   11.81    7.95   0
   1  -2  16   23.47    9.91   0
  -1   2 -16    6.31    8.48   0
  -1   2 -16    4.13   10.69   0
   2   2  16   -3.02    9.72   0
   2  -2  16    6.64   10.52   0
   2  -2  16    2.86    6.63   0
  -2   2 -16   11.40   12.26   0
   3   2  16  887.58   12.36   0
  -3   2 -16  950.92   17.25   0
   3  -2  16  919.63   15.62   0
   3  -2  16 1004.06   12.04   0
   4   2  16  487.28   11.48   0
  -4   2 -16  518.65   18.33   0
   4  -2  16  490.80   16.78   0
   4  -2  16  525.22    9.67   0
   5   2  16   -3.67    9.33   0
   5  -2  16   15.75    9.43   0
   5   2  16    1.95    8.82   0
   6  -2  16  521.48   10.67   0
   6   2  16  493.58   10.50   0
   7   2  16    4.33    9.07   0
   7  -2  16    0.74    8.73   0
   8   2  16  127.48    8.26   0
   8  -2  16  144.30    6.87   0
   9  -2  16   55.20    6.88   0
   9   2  16   56.42    8.82   0
  10   2  16  231.36   10.36   0
  10  -2  16  226.35    8.58   0
  11   2  16   15.05    9.16   0
  11  -2  16    2.33    6.80   0
 -11   3  16    8.46    8.49   0
  11  -3 -16   13.75    6.79   0
  11   3 -16   -0.42    8.77   0
 -11  -3  16   11.23    7.35   0
  10  -3 -16   18.37    6.80   0
 -10  -3  16   21.06    7.47   0
  10   3 -16   -4.24    7.43   0
 -10   3  16   17.61    7.10   0
   9  -3 -16  224.57    9.83   0
   9   3 -16  240.95    8.72   0
  -9   3  16  234.07    8.72   0
  -9  -3  16  246.52    8.75   0
   8  -3 -16  170.48    8.19   0
  -8   3  16  179.54    8.23   0
  -8  -3  16  165.98    8.58   0
   8   3 -16  198.32    8.54   0
   7  -3 -16   25.89    9.41   0
  -7   3  16   23.22    8.15   0
  -7  -3  16   21.25    7.62   0
   7   3 -16   27.15    7.95   0
   6   3 -16  270.03   10.49   0
  -6   3  16  255.47    9.58   0
  -6  -3  16  257.80    8.00   0
   6  -3 -16  262.63    9.12   0
   5   3 -16   18.92    8.03   0
   5   3 -16   17.01    6.67   0
  -5   3  16   27.19    9.19   0
  -5  -3  16   14.90    7.03   0
   5  -3 -16   20.68    9.74   0
   4   3 -16  108.98   10.62   0
   4   3 -16  103.30    8.52   0
   4  -3 -16  115.31    8.34   0
  -4   3  16  112.76   10.83   0
  -4  -3  16  105.60    9.77   0
  -4   3  16  112.26   14.83   0
   3   3 -16   79.16    6.92   0
   3   3 -16   75.57   10.84   0
  -3   3  16   88.91   10.17   0
  -3  -3  16   95.21   10.05   0
   2   3 -16   74.01   10.75   0
  -2   3  16   75.32    9.86   0
   2   3 -16   61.26    8.39   0
  -2  -3  16   68.28    8.22   0
   1   3 -16 4055.49   16.57   0
  -1   3  16 4184.32   18.42   0
  -1  -3  16 4274.34   20.01   0
   1   3 -16 4214.45   20.54   0
   0   3 -16   -1.52   10.24   0
   0   3  16   -0.56    9.80   0
   0  -3  16    4.59    9.41   0
   0   3 -16    7.19    6.43   0
  -1   3 -16  390.93   12.17   0
   1  -3  16  369.72    7.99   0
   1   3  16  370.63    9.00   0
  -1   3 -16  371.83    8.33   0
   1  -3  16  375.65   10.70   0
  -2   3 -16  161.65   12.93   0
   2  -3  16  166.78    7.54   0
   2   3  16  157.60    9.93   0
  -2   3 -16  159.06    9.39   0
   2  -3  16  161.39   10.86   0
   3   3  16  133.65    9.39   0
   3  -3  16  141.50    9.43   0
   3  -3  16  130.12   10.27   0
  -3   3 -16  130.33   14.00   0
   4  -3  16  132.94    7.88   0
   4   3  16  132.82    7.21   0
   4  -3  16  130.03   12.82   0
  -4   3 -16  132.30   15.96   0
  -5   3 -16  223.83   28.40   0
   5   3  16  207.88    9.12   0
   5  -3  16  225.39    9.39   0
   6  -3  16   14.90    8.39   0
   6   3  16   27.91    8.30   0
   7   3  16   18.99    7.58   0
   7  -3  16    8.91    6.43   0
   8   3  16   69.24    7.96   0
   8  -3  16   89.44    6.74   0
   9   3  16  102.49    9.28   0
   9  -3  16   88.44    8.07   0
  10  -3  16   39.19    6.80   0
  10   3  16   40.83    7.41   0
  11   3  16   45.28    7.76   0
  11  -3  16   45.29    7.66   0
  11  -4 -16    8.39    7.58   0
 -11  -4  16  -11.82    7.32   0
 -11   4  16    8.11    8.53   0
  11   4 -16   -3.57    7.22   0
  10   4 -16    7.14    8.60   0
  10  -4 -16    9.73    6.34   0
 -10  -4  16   27.41    7.25   0
 -10   4  16   14.24    8.52   0
   9   4 -16  139.71    7.80   0
   9  -4 -16  107.21    8.74   0
  -9   4  16  111.34    9.20   0
  -9  -4  16  111.65    6.79   0
   8   4 -16  122.14    7.31   0
  -8   4  16  106.11    9.38   0
  -8  -4  16  100.20    6.59   0
  -7  -4  16    0.73    6.19   0
   7   4 -16   19.59    7.03   0
  -7   4  16   12.80    9.11   0
   6   4 -16  148.37    8.54   0
  -6  -4  16  153.28    9.27   0
  -6   4  16  150.22   10.64   0
  -5  -4  16   46.64    8.65   0
   5   4 -16   35.25    8.13   0
   5   4 -16   32.71    7.65   0
  -5   4  16   38.15   10.20   0
  -4  -4  16   15.04    8.68   0
   4   4 -16    4.62    7.33   0
   4   4 -16    9.29    7.51   0
  -4   4  16    4.73    9.54   0
   3   4 -16   47.46    8.07   0
  -3  -4  16   45.07    9.28   0
   3   4 -16   41.78    6.07   0
  -3   4  16   61.24    9.48   0
   2   4 -16   86.94    7.67   0
  -2  -4  16   99.93    8.00   0
   2   4 -16   90.26    8.57   0
  -2   4  16   97.77    8.03   0
   1   4 -16  109.62    6.47   0
   1   4 -16  118.13    7.72   0
  -1  -4  16  119.41    8.97   0
  -1   4  16  119.57    9.08   0
   0   4 -16  407.74   11.56   0
   0   4  16  422.01   10.30   0
   0  -4  16  425.50    9.98   0
   0   4 -16  396.62    8.02   0
   1   4  16   51.88    7.51   0
  -1   4 -16   57.10   10.19   0
   1  -4  16   46.55    9.07   0
  -1   4 -16   52.54    8.24   0
  -2   4 -16    8.62   10.02   0
   2   4  16    9.65    7.35   0
   2  -4  16    7.48    9.80   0
  -2   4 -16   13.51    8.35   0
   3  -4  16  283.85    9.16   0
   3  -4  16  275.38   10.80   0
  -3   4 -16  286.68   12.75   0
   3   4  16  312.44    9.53   0
  -3   4 -16  316.49    9.80   0
   4  -4  16 1416.31   12.32   0
   4   4  16 1490.86   12.14   0
   4  -4  16 1418.02   17.75   0
  -4   4 -16 1537.05   21.55   0
   5  -4  16   12.51    8.11   0
   5   4  16   16.45    6.65   0
  -5   4 -16   14.48   15.94   0
   6   4  16  104.40    6.88   0
   6  -4  16  124.35    8.22   0
   7  -4  16   74.25    6.58   0
   7   4  16   64.56    6.42   0
   8  -4  16  190.32    7.37   0
   8   4  16  192.17    8.12   0
   9  -4  16    9.90    7.40   0
   9   4  16    2.13    7.55   0
  10  -4  16  102.30    8.19   0
  10   4  16  103.00    8.12   0
 -10  -5  16   21.52    7.41   0
  10   5 -16   46.12    6.58   0
 -10   5  16   30.55    7.01   0
   9   5 -16   23.68    7.96   0
  -9  -5  16   22.27    7.16   0
  -9   5  16   21.98    8.14   0
   8   5 -16   81.82    6.91   0
  -8  -5  16   61.31    6.26   0
  -8   5  16   57.58    8.85   0
   7   5 -16  186.38    7.71   0
  -7  -5  16  149.28    8.33   0
  -7   5  16  184.68    9.88   0
   6   5 -16  116.35    7.61   0
  -6  -5  16   89.72    8.11   0
  -6   5  16  124.87    9.43   0
   5   5 -16   59.14    7.23   0
  -5  -5  16   72.80    8.01   0
  -5   5  16   62.10    7.52   0
   4   5 -16   31.16    6.04   0
   4   5 -16   38.52    9.05   0
  -4   5  16   41.89    7.79   0
  -4  -5  16   53.26    8.44   0
   3   5 -16  170.65    6.80   0
   3   5 -16  197.88    9.88   0
  -3   5  16  178.47    8.26   0
  -3  -5  16  179.84    7.81   0
   2   5 -16  114.45    6.59   0
   2   5 -16  121.30    9.55   0
  -2   5  16  100.30    9.71   0
  -2  -5  16  124.22    7.57   0
   1   5 -16  906.91    9.53   0
  -1   5  16  950.88   10.95   0
   1   5 -16  969.14   12.45   0
  -1  -5  16  981.33   10.90   0
   0   5 -16  441.31    9.34   0
   0   5  16  467.22   10.25   0
   0   5 -16  467.99   11.10   0
   0  -5  16  481.22   10.26   0
   1  -5  16   19.51    9.49   0
   1   5  16   23.56    8.66   0
  -1   5 -16   25.72    8.93   0
  -1   5 -16   24.41    7.98   0
  -2   5 -16    2.63    8.67   0
   2   5  16    3.86    6.64   0
   2  -5  16    3.32    7.65   0
  -2   5 -16   12.69    8.04   0
  -3   5 -16   41.49   10.59   0
  -3   5 -16   29.29    6.81   0
   3   5  16   40.15    8.38   0
   3  -5  16   32.64    7.69   0
  -4   5 -16    7.97    9.59   0
   4   5  16    7.40    6.72   0
  -4   5 -16    4.60    6.25   0
   5  -5  16   13.72    6.97   0
   5   5  16   19.87    7.84   0
  -5   5 -16   20.32   11.28   0
  -6   5 -16  324.21   17.67   0
   6  -5  16  325.99    8.80   0
   6   5  16  302.89    8.95   0
  -6   5 -16  338.44   18.50   0
   7  -5  16   52.65    7.59   0
   7   5  16   51.38    7.40   0
   8  -5  16   65.92    7.71   0
   8   5  16   62.49    7.72   0
   9  -5  16   38.56    7.72   0
   9   5  16   44.69    7.39   0
   8   6 -16  109.66    7.25   0
  -8   6  16   84.08    8.91   0
  -8  -6  16  115.56    6.76   0
   7   6 -16   55.32    6.61   0
  -7   6  16   62.96    8.55   0
  -7  -6  16   70.00    6.23   0
   6   6 -16  216.65    7.89   0
  -6   6  16  184.68    9.24   0
  -6  -6  16  216.12    7.23   0
  -5   6  16  182.36   17.12   0
   5   6 -16  172.21    7.71   0
   5   6 -16  194.15    7.78   0
  -5   6  16  189.95    7.87   0
  -5  -6  16  193.31    7.35   0
   4   6 -16   15.58    5.27   0
   4   6 -16   18.39    8.26   0
  -4   6  16   17.02    6.82   0
  -4  -6  16   10.09    6.11   0
   3   6 -16   10.22    6.53   0
  -3   6  16    4.28    6.79   0
   3   6 -16   -1.26    6.50   0
  -3  -6  16    5.82    6.05   0
  -2  -6  16  159.66    8.19   0
   2   6 -16  139.96    7.44   0
  -2   6  16  148.27    7.32   0
   2   6 -16  154.96    7.39   0
   1   6 -16    2.45    5.54   0
  -1   6  16   16.78    6.55   0
  -1  -6  16    8.92    7.22   0
   1   6 -16   14.73    7.95   0
   0   6 -16  204.13    6.74   0
   0   6  16  192.42    7.26   0
   0   6  16  211.03    7.16   0
   0   6 -16  187.55    9.13   0
   0  -6  16  225.49    8.60   0
   1  -6  16   59.61    7.80   0
   1   6  16   48.74    6.39   0
  -1   6 -16   62.27    8.45   0
  -1   6 -16   50.53    7.43   0
   1   6  16   61.87    6.22   0
   2   6  16   -5.85    5.82   0
  -2   6 -16    3.30    8.09   0
   2  -6  16   -6.01    7.59   0
  -2   6 -16    7.14    7.08   0
  -3   6 -16  230.81   10.27   0
  -3   6 -16  235.04    8.57   0
   3   6  16  245.78    8.84   0
  -4   6 -16   36.69    6.22   0
  -4   6 -16   31.00    8.94   0
   4   6  16   22.02    7.45   0
   5   6  16   11.20    7.14   0
  -5   6 -16    6.27   10.15   0
  -6   6 -16   11.24   11.23   0
   6   6  16   13.43    7.54   0
  -7   6 -16   41.19   16.83   0
   7   6  16   43.31    7.46   0
  -7   6 -16   46.20   17.12   0
   6   7 -16   10.23    5.15   0
  -6  -7  16   10.25    7.53   0
   6   7 -16    8.99    6.20   0
  -6   7  16   -3.87    6.79   0
  -5   7  16   32.68   11.54   0
   5   7 -16   33.29    6.42   0
  -5  -7  16   33.11    7.50   0
   5   7 -16   33.07    6.54   0
  -5   7  16   38.11    7.14   0
   4   7 -16  120.20    7.02   0
  -4  -7  16  134.14    8.06   0
  -4   7  16  147.89    7.45   0
   4   7 -16  128.44    8.42   0
  -3   7  16   -1.67    8.09   0
   3   7 -16   15.11    6.10   0
  -3  -7  16   13.92    7.24   0
   3   7 -16   -2.06    6.48   0
   2   7 -16   30.20    6.66   0
  -2   7  16   45.11    6.79   0
  -2   7  16   40.62    6.51   0
   2   7 -16   39.58    6.39   0
  -2  -7  16   24.70    6.08   0
   1   7 -16   23.26    7.03   0
  -1   7  16   28.94    6.54   0
  -1   7  16   19.55    6.48   0
  -1  -7  16   34.86    6.03   0
   0   7 -16   40.14    5.68   0
   0   7  16   44.77    7.59   0
   0   7 -16   38.65    7.99   0
   0  -7  16   40.71    6.14   0
   0   7  16   47.94    7.49   0
   1  -7  16   10.21    7.00   0
   1   7  16   -8.75    5.74   0
   1   7  16   -5.96    5.55   0
  -1   7 -16   -3.63    7.54   0
  -1   7 -16    6.89    5.63   0
  -2   7 -16   55.09    8.06   0
   2   7  16   50.31    6.20   0
  -2   7 -16   55.81    6.77   0
   3   7  16   72.74    6.17   0
  -3   7 -16   70.29    7.88   0
  -3   7 -16   99.43    7.45   0
   4   7  16   10.96    6.08   0
  -4   7 -16    5.64    7.26   0
  -4   7 -16    5.65    5.47   0
  -5   7 -16   53.25    8.98   0
  -5   7 -16   67.23    7.66   0
   5   7  16   46.83    6.41   0
  12   0 -17    3.94    8.79   0
 -12   0  17    5.80    6.15   0
  12   0 -17   14.57    8.70   0
  11   0 -17   -2.43    8.19   0
 -11   0  17    6.61    6.29   0
  11   0 -17   14.45    7.19   0
  10   0 -17   -0.30    7.90   0
 -10   0  17    5.33    6.56   0
  10   0 -17    3.78    7.28   0
   9   0 -17   67.28    8.82   0
  -9   0  17   48.27    8.99   0
   9   0 -17   63.46    8.63   0
   8   0 -17   12.68    8.88   0
  -8   0  17   -1.62    9.43   0
   8   0 -17   15.06   10.40   0
   7   0 -17   45.16    8.88   0
  -7   0  17   49.91   10.20   0
   7   0 -17   49.63    9.09   0
   6   0 -17    6.71    8.48   0
  -6   0  17    0.44   10.58   0
   6   0 -17    6.80   11.66   0
  -5   0  17  841.36   13.38   0
   5   0 -17  831.47   13.71   0
   5   0 -17  799.04   13.02   0
   4   0 -17    4.53   10.19   0
  -4   0  17   12.92    8.57   0
   4   0 -17   10.65   10.59   0
   3   0 -17 2783.44   18.61   0
  -3   0  17 2649.66   16.77   0
   3   0 -17 2695.10   16.70   0
  -3   0  17 2747.76   16.76   0
  -2   0  17  -13.85    9.23   0
   2   0 -17    3.40    9.18   0
  -2   0  17   -4.46   11.84   0
  -1   0  17  257.19   10.49   0
   1   0 -17  246.52   10.14   0
  -1   0  17  242.77   12.91   0
   0   0 -17  -14.86   11.29   0
   0   0  17   -6.74   11.85   0
   0   0  17   -4.25   10.19   0
  -1   0 -17 3159.32   20.05   0
   1   0  17 3541.35   18.99   0
   1   0  17 3192.50   20.72   0
   2   0  17   -3.89   10.53   0
   2   0  17   -3.80    9.94   0
  -2   0 -17    3.09    9.65   0
   3   0  17 1544.73   17.25   0
   4   0  17   13.20   11.77   0
   5   0  17   50.77   13.50   0
   6   0  17    1.24   11.93   0
   6   0  17    7.21   12.86   0
   7   0  17    4.09   11.64   0
   7   0  17    2.95   13.95   0
   8   0  17    1.20   13.47   0
   8   0  17    6.63   12.70   0
   9   0  17   99.53   16.63   0
   9   0  17   99.15   16.07   0
  12  -1 -17    6.38   10.84   0
 -12   1  17    3.09    6.12   0
  12  -1 -17    2.28    8.08   0
 -12  -1  17   -1.91    6.13   0
  12   1 -17    1.06    8.47   0
  11  -1 -17    8.24   10.89   0
 -11   1  17  -12.51    7.88   0
  11  -1 -17   13.36    7.13   0
 -11  -1  17    3.59    7.37   0
  11   1 -17   15.51    8.32   0
  10  -1 -17  238.84   12.87   0
  10  -1 -17  237.42    8.85   0
 -10  -1  17  225.59    7.50   0
 -10   1  17  239.85    9.41   0
  10   1 -17  230.91    8.48   0
   9  -1 -17   34.49   11.18   0
  -9  -1  17   56.70    7.22   0
   9  -1 -17   43.62   10.79   0
  -9   1  17   42.13    7.27   0
   9   1 -17   50.67   10.44   0
  -8   1  17  300.30    9.32   0
   8   1 -17  289.01   10.05   0
  -8  -1  17  279.79    9.96   0
   8  -1 -17  336.16   11.82   0
   8   1 -17  320.46   11.32   0
   8  -1 -17  311.31   14.29   0
   7   1 -17   15.04    8.06   0
  -7  -1  17   31.19    9.16   0
   7  -1 -17   13.48    9.69   0
   7   1 -17   26.66   10.60   0
   7  -1 -17   19.55   13.38   0
  -7   1  17   15.16    9.25   0
   6   1 -17   14.77    8.20   0
  -6  -1  17   22.74    9.48   0
   6  -1 -17    2.66    9.30   0
   6  -1 -17   14.70   12.29   0
   6   1 -17   12.55    8.54   0
  -6   1  17    3.39    8.68   0
  -5   1  17  303.61   10.06   0
  -5  -1  17  286.62   10.43   0
   5  -1 -17  302.54   10.03   0
   5   1 -17  309.37   11.62   0
   5   1 -17  295.30    9.56   0
   4   1 -17  144.13    8.93   0
  -4  -1  17  147.37   10.47   0
   4  -1 -17  150.27   10.81   0
   4   1 -17  142.19    9.53   0
  -4   1  17  145.43    9.15   0
  -3  -1  17  159.63   10.97   0
   3  -1 -17  168.23    9.15   0
  -3   1  17  157.43    9.36   0
  -3   1  17  167.35   11.13   0
   3   1 -17  160.54   11.59   0
   3   1 -17  158.49    9.53   0
  -2  -1  17   83.51    9.54   0
  -2  -1  17   88.04    8.92   0
   2  -1 -17   86.22   10.28   0
  -2   1  17   80.58   10.92   0
   2   1 -17   70.66    9.58   0
   2   1 -17   82.57    9.37   0
  -2   1  17   92.03   10.55   0
  -1   1  17  854.97   12.88   0
  -1  -1  17  802.77   14.19   0
  -1  -1  17  804.97   11.24   0
   1   1 -17  798.69   12.03   0
   1  -1 -17  771.52   11.39   0
  -1   1  17  813.60   11.91   0
   1   1 -17  741.57   11.99   0
   0  -1  17  127.70    9.42   0
   0  -1  17  114.44   12.30   0
   0  -1 -17  122.15    9.61   0
   0   1  17  123.20   11.78   0
   0   1 -17  125.15   11.83   0
   0   1 -17  124.82    8.45   0
   1  -1  17 1022.29   16.32   0
  -1  -1 -17  953.25   13.55   0
   1   1  17  973.68   12.72   0
  -1   1 -17  960.07   14.10   0
   1  -1  17 1018.93   10.83   0
  -2   1 -17 1154.24   16.70   0
   2   1  17 1136.75   14.23   0
   2  -1  17 1230.64   12.71   0
   2  -1  17 1208.49   17.65   0
   3  -1  17   31.93    8.89   0
  -3   1 -17   20.04   11.36   0
   3   1  17   27.76   10.01   0
   3  -1  17   17.90   12.25   0
   4   1  17 1117.04   14.71   0
   4  -1  17 1133.24   20.23   0
   4  -1  17 1232.01   12.66   0
   5  -1  17    3.57   16.21   0
   5   1  17   -0.92   10.75   0
   5   1  17    6.77    9.46   0
   5  -1  17   -7.34    9.13   0
   6  -1  17  128.17    7.81   0
   6   1  17  111.26   10.90   0
   6   1  17  117.15    9.33   0
   7   1  17  196.64   11.27   0
   7   1  17  197.86   10.36   0
   8   1  17  336.18   11.01   0
   8   1  17  342.83   11.73   0
   9   1  17   53.18    9.64   0
   9   1  17   58.88   10.13   0
  10   1  17  114.59   11.91   0
  10   1  17  103.45   11.63   0
  11   1  17    6.47   11.01   0
  11   1  17    3.29   10.64   0
 -12  -2  17   29.95    6.23   0
  12  -2 -17   30.18    8.18   0
 -12   2  17   21.81    8.06   0
  12   2 -17   29.71    8.93   0
 -11   2  17   57.93    7.05   0
  11  -2 -17   59.99    8.75   0
 -11  -2  17   61.15    6.47   0
  11   2 -17   31.49    7.78   0
  10  -2 -17   50.63    8.83   0
 -10  -2  17   31.71    7.77   0
  10   2 -17   38.37    7.18   0
 -10   2  17   43.03    7.03   0
   9   2 -17  950.12   11.37   0
   9  -2 -17  892.27   12.66   0
  -9  -2  17  847.43    9.64   0
  -9   2  17  887.18   12.36   0
   8  -2 -17  121.40   10.43   0
  -8   2  17   98.97    8.94   0
  -8  -2  17  106.25    9.27   0
   8   2 -17  131.34   10.71   0
   7   2 -17  303.57    8.87   0
   7  -2 -17  268.30   11.51   0
  -7  -2  17  298.49    8.36   0
  -7   2  17  304.84   11.55   0
   7   2 -17  316.95   11.43   0
   6  -2 -17   13.67    8.37   0
  -6  -2  17   -0.37    7.00   0
  -6   2  17   15.58    8.70   0
   6   2 -17   17.40    7.48   0
   6   2 -17    4.74    9.85   0
   5   2 -17   20.90    8.91   0
   5   2 -17   28.85    7.67   0
   5  -2 -17   32.22    8.34   0
  -5  -2  17   33.59    7.99   0
  -5   2  17   28.22   10.81   0
   4   2 -17 1771.55   12.36   0
  -4  -2  17 1919.79   15.04   0
   4  -2 -17 1872.48   13.82   0
  -4   2  17 1837.94   21.36   0
  -4   2  17 1890.66   14.09   0
   4   2 -17 1936.09   14.61   0
   3  -2 -17  962.34   11.03   0
  -3  -2  17 1016.50   11.78   0
  -3   2  17 1009.91   11.64   0
   3   2 -17 1065.26   14.23   0
   3   2 -17  957.11    9.99   0
  -3   2  17 1041.33   15.90   0
   2   2 -17   36.98   10.78   0
  -2   2  17   43.18   11.10   0
  -2  -2  17   49.05   10.39   0
  -2   2  17   30.04    8.42   0
   2  -2 -17   34.22    9.67   0
   2   2 -17   40.43    8.34   0
  -1  -2  17   31.14    8.34   0
   1  -2 -17   35.42    8.35   0
  -1  -2  17   26.25    8.88   0
  -1   2  17   30.68   10.57   0
   1   2 -17   45.98   10.94   0
   1   2 -17   32.66    8.60   0
   0  -2  17    3.19    8.19   0
   0  -2  17    3.13   10.38   0
   0   2  17    8.37    8.27   0
   0   2 -17    2.13   10.67   0
   0   2 -17    1.76    7.06   0
   1   2  17  110.21   10.09   0
   1  -2  17  131.79   11.86   0
  -1   2 -17  111.13    7.49   0
  -1   2 -17  128.42   12.65   0
   1  -2  17  112.64    8.38   0
   2   2  17  650.00   11.36   0
   2  -2  17  642.58   13.91   0
  -2   2 -17  644.53   15.16   0
   2  -2  17  657.16    9.36   0
   3   2  17  461.66   10.92   0
  -3   2 -17  490.06   14.38   0
   3  -2  17  446.73   12.97   0
   3  -2  17  494.75    9.18   0
   4   2  17   40.28    9.38   0
  -4   2 -17   51.08   15.29   0
   4  -2  17   44.68   12.65   0
   4  -2  17   57.60    9.21   0
   5   2  17  241.15   10.32   0
   5   2  17  278.39    9.52   0
   5  -2  17  294.38    8.43   0
   6   2  17   13.74   10.38   0
   6   2  17   18.75    8.25   0
   6  -2  17   19.88    8.75   0
   7   2  17    8.68    8.47   0
   7  -2  17    5.18    8.61   0
   8   2  17  162.46    8.26   0
   8  -2  17  162.41    8.28   0
   9   2  17   51.34    8.53   0
   9  -2  17   42.71    6.44   0
  10  -2  17   23.25    7.35   0
  10   2  17    5.10    8.49   0
  11  -2  17   47.09    7.58   0
  11   2  17   31.85    8.53   0
 -11   3  17    3.85    7.76   0
  11  -3 -17   11.76    6.87   0
  11   3 -17   -2.64    7.00   0
 -11  -3  17  -13.20    7.13   0
  10  -3 -17  140.95    9.14   0
  10   3 -17  159.43    7.98   0
 -10  -3  17  145.38    7.00   0
 -10   3  17  131.49    9.53   0
   9  -3 -17  119.59    7.80   0
  -9  -3  17  125.19    6.81   0
  -9   3  17  137.33    8.12   0
   9   3 -17  128.98    9.74   0
   8  -3 -17  259.44    8.59   0
  -8   3  17  281.66    9.86   0
  -8  -3  17  259.97    8.77   0
   8   3 -17  295.83    8.68   0
   7  -3 -17  143.26    8.50   0
  -7   3  17  149.55   10.68   0
  -7  -3  17  131.48    7.53   0
   7   3 -17  156.26    8.95   0
   6   3 -17    7.78    7.49   0
  -6   3  17   -6.94   10.07   0
  -6  -3  17    3.83    8.81   0
   6  -3 -17    9.32    7.84   0
   6   3 -17    3.93    7.85   0
   5   3 -17   16.00    9.77   0
   5   3 -17    4.39    6.68   0
   5  -3 -17    0.15    9.47   0
  -5   3  17   -3.05    8.56   0
  -5  -3  17    6.34    8.70   0
   4   3 -17   62.29    9.05   0
   4   3 -17   77.61    8.45   0
  -4   3  17   72.41    8.90   0
  -4  -3  17   79.45    8.25   0
   4  -3 -17   65.21    9.81   0
  -4   3  17   69.51   13.86   0
   3   3 -17    5.15    8.12   0
   3   3 -17   15.17   10.87   0
  -3   3  17    4.55    8.40   0
   3  -3 -17    6.33    7.74   0
  -3  -3  17    6.71    7.83   0
   2   3 -17 1274.23   11.98   0
   2   3 -17 1361.85   14.43   0
  -2   3  17 1296.07   13.40   0
  -2  -3  17 1351.00   13.61   0
   1   3 -17   17.74   10.26   0
  -1   3  17    5.59    8.27   0
   1   3 -17    6.39    8.19   0
  -1  -3  17    6.83    9.32   0
   0   3  17  526.79   10.08   0
   0  -3  17  539.18   12.05   0
   0   3 -17  501.45    8.71   0
   0   3 -17  545.90   12.70   0
   1  -3  17  558.33    8.65   0
  -1   3 -17  578.89    9.17   0
  -1   3 -17  599.59   14.75   0
   1   3  17  556.17   10.12   0
   1  -3  17  574.87   11.89   0
   2  -3  17  442.49   11.00   0
   2  -3  17  454.81   10.01   0
   2   3  17  460.95   11.02   0
  -2   3 -17  481.22    9.18   0
  -2   3 -17  477.70   14.20   0
   3  -3  17  216.44    9.28   0
   3   3  17  199.24    8.34   0
   3  -3  17  204.13   11.67   0
  -3   3 -17  201.73   13.86   0
   4  -3  17  288.16   13.74   0
   4   3  17  276.71    9.82   0
   4  -3  17  290.27    8.27   0
  -4   3 -17  308.33   16.89   0
   4   3  17  287.28    9.27   0
   5   3  17  160.70    8.71   0
  -5   3 -17  166.86   23.45   0
   5  -3  17  165.32    9.37   0
   6   3  17  110.38    8.00   0
   6  -3  17   87.07    8.65   0
   7  -3  17  112.57    8.24   0
   7   3  17   94.65    8.07   0
   8   3  17   43.45    7.64   0
   8  -3  17   41.02    7.95   0
   9   3  17    8.36    7.23   0
   9  -3  17   -0.01    6.00   0
  10  -3  17   19.67    7.43   0
  10   3  17   10.41    8.40   0
 -11   4  17   41.23    8.71   0
  11   4 -17   54.93    9.06   0
 -10  -4  17   10.03    7.29   0
  10  -4 -17   17.77    8.04   0
 -10   4  17    9.58    6.92   0
  10   4 -17   16.74    7.13   0
   9   4 -17  305.71    8.46   0
   9  -4 -17  274.64    8.25   0
  -9  -4  17  290.59    7.67   0
  -9   4  17  304.38    8.58   0
   8   4 -17   -5.17    8.61   0
  -8  -4  17    9.03    6.23   0
   8  -4 -17   10.98    7.05   0
  -8   4  17    4.38    7.19   0
  -7  -4  17   86.33    6.52   0
   7   4 -17   84.87    7.26   0
  -7   4  17   59.81    7.80   0
  -6  -4  17  262.69    9.79   0
   6   4 -17  264.52    8.68   0
   6   4 -17  236.51    7.22   0
  -6   4  17  263.99   10.77   0
  -5  -4  17  175.52    7.87   0
   5   4 -17  136.32    8.11   0
   5   4 -17  163.96   10.07   0
  -5   4  17  164.35   10.78   0
  -4  -4  17   12.96    8.63   0
   4   4 -17    3.01    7.44   0
   4   4 -17   20.25    9.90   0
  -4   4  17   -0.28    9.67   0
  -3  -4  17   29.09    7.52   0
   3   4 -17   37.81    6.17   0
   3   4 -17   48.37    9.86   0
  -3   4  17   42.65    7.78   0
   2   4 -17   15.10    5.91   0
  -2  -4  17   19.40    9.12   0
   2   4 -17   11.52    8.44   0
  -2   4  17   13.62    7.63   0
  -1  -4  17  175.69    9.13   0
   1   4 -17  160.57    9.98   0
  -1   4  17  158.61    9.36   0
   1   4 -17  161.95    6.57   0
   0   4 -17   -9.81    9.85   0
   0   4  17    5.92    7.13   0
   0  -4  17    9.45    8.40   0
   0   4 -17   -1.12    6.09   0
  -1   4 -17    7.28    9.91   0
   1   4  17   16.34    8.63   0
   1  -4  17   11.46    9.73   0
  -1   4 -17   18.16    7.70   0
  -2   4 -17  645.68    9.34   0
  -2   4 -17  620.90   13.60   0
   2  -4  17  646.85    9.77   0
   2   4  17  632.69   10.97   0
   2  -4  17  646.32   10.93   0
  -3   4 -17  207.81   12.54   0
   3  -4  17  215.52    7.37   0
   3   4  17  200.89    8.07   0
   3   4  17  235.49    9.01   0
   3  -4  17  211.87   10.23   0
  -3   4 -17  209.69    7.76   0
   4  -4  17    1.62    6.61   0
  -4   4 -17   -4.51   13.32   0
   4   4  17    8.90    6.61   0
   4  -4  17    3.73    9.93   0
   5  -4  17  227.45    8.72   0
   5   4  17  225.46    8.88   0
  -5   4 -17  231.22   17.10   0
   6  -4  17    5.50    7.41   0
   6   4  17    1.28    7.72   0
   7  -4  17  617.28    9.34   0
   7   4  17  617.73    9.88   0
   8  -4  17   18.14    6.15   0
   8   4  17    4.32    7.21   0
   9  -4  17  256.95    9.30   0
   9   4  17  269.26    8.74   0
  10  -4  17    7.20    7.37   0
  10   4  17   15.50    7.11   0
   9   5 -17   30.25    6.71   0
  -9  -5  17   31.33    7.11   0
  -9   5  17   32.67    8.89   0
   8   5 -17   60.48    6.95   0
  -8  -5  17   52.86    7.67   0
  -8   5  17   38.84    8.59   0
   7   5 -17   61.78    7.13   0
  -7  -5  17   60.20    6.19   0
  -7   5  17   45.12    8.86   0
   6   5 -17   54.81    5.73   0
   6   5 -17   62.27    7.05   0
  -6  -5  17   63.90    6.57   0
  -6   5  17   71.85    9.04   0
   5   5 -17  221.82    6.65   0
   5   5 -17  259.16    9.46   0
  -5  -5  17  255.44    8.89   0
  -5   5  17  240.87    8.34   0
   4   5 -17  325.69    8.28   0
   4   5 -17  382.46    8.95   0
  -4  -5  17  399.97    9.72   0
  -4   5  17  370.56   10.59   0
   3   5 -17    2.43    6.67   0
   3   5 -17    4.19    7.17   0
  -3   5  17    4.52    8.95   0
  -3  -5  17    9.61    8.24   0
   2   5 -17  491.68    8.12   0
   2   5 -17  523.84   10.91   0
  -2   5  17  510.23   11.18   0
  -2  -5  17  530.92   10.07   0
   1   5 -17    6.80    7.21   0
  -1   5  17   -0.50    7.05   0
  -1  -5  17    2.38    7.94   0
   1   5 -17   -1.21    5.78   0
   0   5 -17   19.01    9.64   0
   0  -5  17   20.60    8.33   0
   0   5  17   37.00    8.80   0
   0   5 -17   22.07    7.73   0
  -1   5 -17    7.58    6.47   0
   1  -5  17    7.55    7.56   0
   1   5  17   17.24    8.48   0
  -1   5 -17    6.88    8.95   0
   2   5  17  431.66    8.39   0
  -2   5 -17  432.64   10.89   0
  -2   5 -17  467.98    8.19   0
   2  -5  17  450.74    9.79   0
   2   5  17  483.66    8.65   0
  -3   5 -17   49.29    9.09   0
   3  -5  17   45.47    8.74   0
   3   5  17   51.30    6.74   0
  -3   5 -17   48.84    7.75   0
  -4   5 -17   50.09   11.11   0
  -4   5 -17   50.59    6.54   0
   4   5  17   57.20    8.24   0
  -5   5 -17   18.00   11.55   0
   5  -5  17   20.92    7.29   0
   5   5  17   18.10    7.43   0
   6  -5  17  106.14    7.71   0
  -6   5 -17  107.77   17.23   0
   6   5  17   85.60    7.88   0
   7  -5  17   37.42    7.57   0
   7   5  17   47.44    7.37   0
   8  -5  17   64.88    7.90   0
   8   5  17   52.59    7.42   0
   8   6 -17   31.21    6.70   0
  -8   6  17   26.49    7.01   0
  -8  -6  17   33.22    6.04   0
   7   6 -17   -7.62    6.48   0
  -7   6  17   23.70    8.08   0
  -7  -6  17    2.78    5.86   0
   6   6 -17   46.29    5.45   0
   6   6 -17   44.25    7.00   0
  -6   6  17   53.71    8.56   0
  -6  -6  17   51.82    6.69   0
   5   6 -17   86.34    6.01   0
   5   6 -17  104.57    7.15   0
  -5   6  17  109.07    9.22   0
  -5  -6  17  115.60    8.01   0
  -5   6  17   92.27   16.41   0
   4   6 -17  117.95    6.12   0
   4   6 -17  147.68    8.59   0
  -4   6  17  144.89    9.15   0
  -4  -6  17  156.57    6.83   0
   3   6 -17   25.64    6.57   0
   3   6 -17    3.38    8.16   0
  -3   6  17   12.07    8.45   0
  -3  -6  17   28.45    7.56   0
   2   6 -17   59.83    6.92   0
  -2   6  17   65.17    6.95   0
   2   6 -17   59.13    8.38   0
  -2  -6  17   66.62    6.51   0
  -1  -6  17   67.97    7.51   0
  -1   6  17   57.27    8.06   0
   1   6 -17   50.20    6.95   0
   1   6 -17   63.56    5.91   0
   0   6  17   68.37    7.77   0
   0   6 -17   76.18    8.46   0
   0  -6  17   80.97    7.87   0
   0   6  17   72.72    7.52   0
   0   6 -17   75.64    5.89   0
   1   6  17  219.37    7.08   0
   1   6  17  196.07    7.13   0
  -1   6 -17  197.12    9.02   0
   1  -6  17  206.10    8.33   0
  -1   6 -17  196.24    8.03   0
   2   6  17   41.43    6.84   0
  -2   6 -17   53.91    8.76   0
   2   6  17   61.80    6.43   0
   2  -6  17   44.05    7.81   0
  -2   6 -17   60.68    6.26   0
   3  -6  17  340.41    9.33   0
  -3   6 -17  373.33   10.12   0
  -3   6 -17  386.34    7.75   0
   3   6  17  378.16    9.25   0
  -4   6 -17   21.17    9.22   0
   4   6  17   31.14    7.70   0
  -4   6 -17   39.06    6.11   0
   5   6  17   21.99    7.64   0
  -5   6 -17   12.86   10.18   0
  -6   6 -17   34.92   12.77   0
   6   6  17   43.27    7.49   0
   7   6  17    5.84    7.28   0
  -5   7  17   56.52   12.92   0
   5   7 -17   33.32    6.45   0
   5   7 -17   63.26    6.75   0
  -5   7  17   76.11    6.93   0
  -5  -7  17   68.02    6.55   0
   4   7 -17   75.59    5.98   0
  -4  -7  17   95.40    7.77   0
   4   7 -17   79.02    8.24   0
  -4   7  17   86.52    8.66   0
   3   7 -17    2.71    6.38   0
  -3   7  17    6.72    6.49   0
   3   7 -17    7.63    7.66   0
  -3  -7  17   12.75    7.33   0
   2   7 -17    9.23    5.52   0
  -2   7  17    5.18    6.08   0
  -2   7  17   15.12    8.00   0
   2   7 -17   18.60    7.36   0
  -2  -7  17    6.09    7.25   0
   1   7 -17   27.34    6.91   0
  -1  -7  17   40.34    6.24   0
  -1   7  17   24.99    6.19   0
  -1   7  17   39.70    6.47   0
   0   7  17   10.43    6.01   0
   0  -7  17    0.00    7.10   0
   0   7 -17   12.30    7.65   0
   0   7  17   13.29    7.14   0
   0   7 -17    2.99    5.60   0
   1   7  17    7.53    5.99   0
   1  -7  17   16.17    6.94   0
   1   7  17    8.42    6.15   0
  -1   7 -17    5.21    7.64   0
  -1   7 -17   25.07    6.60   0
   2   7  17   21.69    5.93   0
  -2   7 -17   24.54    7.71   0
   2   7  17   16.20    6.18   0
  -2   7 -17   23.70    6.01   0
  -3   7 -17   14.27    8.77   0
   3   7  17    2.60    6.00   0
  -3   7 -17   21.26    6.89   0
   4   7  17   37.11    6.36   0
  -4   7 -17   41.97    7.14   0
  -4   7 -17   32.56    9.12   0
  12   0 -18   27.35    8.07   0
 -12   0  18   30.41    6.28   0
  12   0 -18   20.48    8.90   0
  11   0 -18   -1.18    7.95   0
 -11   0  18    5.01    7.29   0
  11   0 -18   -7.37    7.20   0
  10   0 -18   19.48    8.19   0
 -10   0  18   26.33    6.47   0
  10   0 -18   11.33    7.44   0
   9   0 -18    2.70    8.19   0
  -9   0  18   -7.01    7.31   0
   9   0 -18    8.95    8.15   0
  -8   0  18    8.96    7.75   0
   8   0 -18   26.06   10.75   0
   8   0 -18    3.63    9.09   0
  -7   0  18   -8.51    8.17   0
   7   0 -18   19.59   10.65   0
   7   0 -18   -4.76    8.92   0
  -6   0  18  709.98   10.66   0
   6   0 -18  723.79   11.50   0
   6   0 -18  694.45   12.92   0
  -5   0  18    7.04    8.60   0
   5   0 -18    7.00    8.53   0
   5   0 -18    3.89   10.18   0
   4   0 -18  292.74   11.45   0
   4   0 -18  299.13    9.80   0
  -4   0  18  294.04   10.12   0
  -3   0  18   -2.59    8.13   0
   3   0 -18   -2.61    9.17   0
   3   0 -18    4.87   10.61   0
  -3   0  18   -1.30    9.13   0
   2   0 -18  406.28   10.20   0
  -2   0  18  406.74   10.44   0
  -2   0  18  413.44   10.51   0
   1   0 -18   -2.41    8.87   0
  -1   0  18   -5.64    9.62   0
  -1   0  18    5.82    7.60   0
   0   0 -18 1786.96   16.51   0
   0   0  18 1777.66   15.40   0
   0   0  18 1945.50   13.69   0
   1   0  18  -12.60    9.31   0
  -1   0 -18   -0.18   10.25   0
   1   0  18   -3.96   11.17   0
  -2   0 -18 3507.02   20.65   0
   2   0  18 3857.43   17.65   0
   2   0  18 3492.65   21.55   0
   3   0  18   -0.02   12.28   0
   4   0  18  705.61   15.34   0
   5   0  18    0.73   11.00   0
   6   0  18  440.63   16.05   0
   6   0  18  451.13   14.17   0
   7   0  18    1.97   11.06   0
   7   0  18    3.70   13.65   0
   8   0  18   94.80   14.54   0
   8   0  18   97.70   13.53   0
   9   0  18    5.17   14.12   0
   9   0  18    5.21   16.98   0
  12  -1 -18   57.06   12.17   0
 -12   1  18   43.94    7.88   0
  12  -1 -18   62.65    8.88   0
 -12  -1  18   51.15    6.43   0
  12   1 -18   61.09    8.96   0
  11  -1 -18  416.67   15.87   0
 -11   1  18  404.76    9.96   0
  11  -1 -18  395.49   10.95   0
 -11  -1  18  389.58    9.50   0
  11   1 -18  445.43   11.12   0
  10   1 -18   13.60    7.81   0
 -10   1  18   -3.80    6.64   0
  10  -1 -18    0.51    9.10   0
 -10  -1  18    4.58    7.77   0
  10   1 -18   10.53    7.42   0
  10  -1 -18   10.97   11.51   0
  -9   1  18   14.20    9.22   0
   9  -1 -18   23.52   11.21   0
   9   1 -18   16.28    8.17   0
  -9  -1  18   22.78    6.58   0
   9  -1 -18   18.97   10.33   0
   9   1 -18   29.49    7.89   0
  -8   1  18   12.49    8.01   0
   8   1 -18    7.30    8.41   0
  -8  -1  18   12.05    7.50   0
   8  -1 -18    6.34   10.65   0
   8   1 -18    9.72    8.61   0
   8  -1 -18    6.79   11.76   0
   7   1 -18  824.21   11.43   0
  -7  -1  18  830.33   11.42   0
   7  -1 -18  887.32   12.01   0
   7   1 -18  883.29   11.36   0
   7  -1 -18  888.40   18.14   0
  -7   1  18  898.11   11.63   0
   6   1 -18   73.74    8.55   0
  -6  -1  18   76.40    9.43   0
   6  -1 -18   74.94    8.78   0
   6   1 -18   88.91    9.01   0
  -6   1  18   83.32    9.07   0
   6  -1 -18   79.63   12.71   0
   5   1 -18 1577.23   14.19   0
  -5   1  18 1625.59   15.33   0
  -5  -1  18 1596.02   13.76   0
   5  -1 -18 1611.58   15.39   0
   5   1 -18 1593.02   13.52   0
  -4  -1  18   86.06    8.58   0
   4  -1 -18   73.62    8.34   0
   4   1 -18   72.64    9.19   0
  -4   1  18   98.54   10.53   0
   4   1 -18   82.83    8.57   0
  -3   1  18  693.69   12.65   0
  -3  -1  18  697.72   10.90   0
   3  -1 -18  671.56   12.18   0
   3   1 -18  685.00   11.30   0
  -3   1  18  685.72   12.79   0
   3   1 -18  674.52   11.10   0
  -2  -1  18  152.82   11.03   0
  -2  -1  18  139.97    8.74   0
   2  -1 -18  134.10    9.00   0
  -2   1  18  155.57   11.55   0
   2   1 -18  155.87   11.15   0
   2   1 -18  144.42    9.57   0
  -2   1  18  161.27    9.61   0
  -1  -1  18   58.59   11.66   0
  -1  -1  18   49.27    8.53   0
  -1   1  18   55.18    9.79   0
   1  -1 -18   49.57   10.03   0
  -1   1  18   66.94   10.89   0
   1   1 -18   67.03   10.84   0
   1   1 -18   56.75    9.19   0
   0  -1  18   15.42    6.96   0
   0  -1  18   12.98   11.47   0
   0  -1 -18    3.02    8.07   0
   0   1  18   18.58   11.07   0
   0   1 -18    7.72   10.88   0
   0   1  18    2.94   10.52   0
  -1  -1 -18  305.87    9.43   0
  -1   1 -18  303.54   11.58   0
   1   1  18  326.10   11.76   0
   1  -1  18  327.17   10.21   0
   1  -1  18  326.72   12.36   0
  -2   1 -18   49.96   12.06   0
   2   1  18   30.23   10.35   0
   2  -1  18   66.56    9.04   0
   2  -1  18   46.01   12.83   0
   3  -1  18   67.34    8.91   0
  -3   1 -18   81.01   11.62   0
   3   1  18   83.51   12.25   0
   3  -1  18   72.64   12.41   0
   4  -1  18  144.67   13.83   0
   4   1  18  138.44   11.07   0
   4  -1  18  156.83    9.55   0
   5  -1  18  175.10    9.32   0
   5  -1  18  144.58   16.83   0
   5   1  18  147.58   12.04   0
   5   1  18  150.62    8.48   0
   6   1  18  277.34   12.10   0
   6  -1  18  289.34    8.23   0
   6  -1  18  268.92   23.54   0
   6   1  18  278.97   10.51   0
   6  -1  18  275.47   21.20   0
   7   1  18  199.88   12.88   0
   7   1  18  213.52   11.47   0
   8   1  18   17.29    9.44   0
   8   1  18   19.28    9.50   0
   9   1  18    8.87    9.04   0
   9   1  18    6.12    9.46   0
  10   1  18    3.40    9.96   0
  10   1  18   -6.05   10.15   0
  11   1  18  113.63   11.99   0
  11   1  18  106.74   12.16   0
 -12   2  18   33.93    8.26   0
  12  -2 -18   38.20    8.45   0
  12   2 -18   16.45    8.24   0
 -12  -2  18   25.73    5.78   0
 -11   2  18   34.02    8.37   0
  11  -2 -18   62.13    9.01   0
 -11  -2  18   54.38    6.29   0
  11   2 -18   25.68    8.75   0
  10  -2 -18  128.06    7.82   0
 -10   2  18  129.96    9.03   0
 -10  -2  18  116.90    8.34   0
  10   2 -18  128.46    9.72   0
   9  -2 -18   14.05    7.84   0
  -9  -2  18    9.74    6.86   0
   9   2 -18   16.20    7.78   0
  -9   2  18   27.86    9.41   0
   8   2 -18   22.66   10.13   0
   8   2 -18   14.60    7.91   0
   8  -2 -18   13.13    9.81   0
  -8  -2  18   27.92    8.51   0
  -8   2  18    4.34    7.98   0
   7   2 -18   73.90    6.72   0
   7  -2 -18   71.48   10.42   0
  -7   2  18   80.95    8.73   0
  -7  -2  18   69.85    7.62   0
   7   2 -18   64.52    8.80   0
   6   2 -18  190.87    8.08   0
   6  -2 -18  193.65    9.11   0
  -6  -2  18  173.53    7.54   0
  -6   2  18  205.79   11.10   0
   6   2 -18  186.38   10.24   0
   5   2 -18  295.40    7.29   0
   5  -2 -18  308.02   10.96   0
  -5  -2  18  315.16    8.86   0
  -5   2  18  325.40    9.61   0
   5   2 -18  324.48    9.90   0
   4   2 -18 1692.46   14.02   0
   4   2 -18 1562.32   12.97   0
  -4   2  18 1621.12   18.76   0
   4  -2 -18 1598.50   13.31   0
  -4  -2  18 1649.85   14.45   0
  -4   2  18 1698.28   15.28   0
   3  -2 -18   22.54    7.78   0
  -3  -2  18   29.26    8.40   0
   3   2 -18   29.81    6.77   0
  -3   2  18   31.36    8.40   0
   3   2 -18   39.49    9.15   0
  -3   2  18   28.66   10.03   0
   2  -2 -18   26.32    9.47   0
  -2  -2  18   14.89    8.29   0
   2   2 -18   28.99   10.54   0
  -2   2  18   19.14    8.62   0
  -2   2  18   16.42   10.82   0
   2   2 -18   14.64    6.56   0
  -1  -2  18 1191.81   11.64   0
   1  -2 -18 1228.28   13.42   0
  -1  -2  18 1250.19   14.34   0
   1   2 -18 1228.02   14.41   0
  -1   2  18 1259.82   13.95   0
   1   2 -18 1219.09   10.96   0
   0  -2  18 2114.89   13.12   0
   0  -2  18 2283.77   17.18   0
   0   2  18 2217.50   14.68   0
   0   2 -18 2158.93   17.05   0
   0   2 -18 2176.96   14.81   0
   1  -2  18  206.29    7.77   0
  -1   2 -18  214.96    9.33   0
   1   2  18  209.04    8.60   0
   1  -2  18  218.30   10.74   0
  -1   2 -18  214.11   13.02   0
   2  -2  18  315.08    9.29   0
   2   2  18  307.28   11.04   0
   2  -2  18  307.63   12.03   0
  -2   2 -18  299.59   13.42   0
   3  -2  18   29.71    8.68   0
   3   2  18   14.75    9.21   0
  -3   2 -18   19.83   13.04   0
   3  -2  18   18.75   11.30   0
   4   2  18   49.46    8.24   0
  -4   2 -18   45.76   14.62   0
   4  -2  18   43.30   12.86   0
   4  -2  18   33.33    7.05   0
   5   2  18   29.66    9.31   0
   5   2  18   14.15    9.29   0
   5  -2  18   24.33    8.63   0
   5  -2  18   25.43   17.74   0
   6   2  18  404.45   10.73   0
   6   2  18  414.67    9.90   0
   6  -2  18  439.15    8.75   0
   7   2  18  179.94    9.64   0
   7  -2  18  199.50    7.77   0
   7   2  18  189.96    9.77   0
   8   2  18   38.00    9.51   0
   8   2  18   43.26    8.68   0
   8  -2  18   59.18    8.11   0
   9  -2  18    2.75    7.41   0
   9   2  18    4.29    8.14   0
   9   2  18    7.56    9.36   0
  10   2  18   12.15    8.61   0
  10  -2  18   -0.92    7.53   0
  10   2  18    4.05    8.50   0
  11   2  18    0.01    9.45   0
  11   2  18    2.61    8.26   0
  11  -2  18    3.42    7.21   0
 -11   3  18   -3.49    8.08   0
  11  -3 -18    3.12    7.95   0
  11   3 -18    8.73    8.42   0
 -11  -3  18   13.99    7.20   0
 -10  -3  18    7.97    6.16   0
  10   3 -18   10.41    8.92   0
  10  -3 -18   10.53    8.24   0
 -10   3  18    3.23    8.58   0
   9  -3 -18   66.49    7.55   0
  -9  -3  18   51.84    6.65   0
  -9   3  18   53.41    7.48   0
   9   3 -18   44.74    9.28   0
   8  -3 -18  368.33    9.32   0
  -8   3  18  366.68   10.84   0
  -8  -3  18  376.83    9.34   0
   8   3 -18  393.80   10.65   0
   7   3 -18   -4.72    7.52   0
   7   3 -18    2.33    5.45   0
   7  -3 -18    6.88    8.00   0
  -7   3  18    4.18    7.97   0
  -7  -3  18   -3.33    6.43   0
   6   3 -18  128.98    6.61   0
  -6   3  18  133.77   10.44   0
   6  -3 -18  128.72    8.40   0
  -6  -3  18  123.59    9.02   0
   6   3 -18  152.02    9.24   0
   5  -3 -18  297.98    9.06   0
   5   3 -18  285.80    7.73   0
  -5   3  18  295.08    9.52   0
   5   3 -18  309.54    9.23   0
  -5  -3  18  309.27    9.90   0
   4   3 -18  137.11    8.70   0
   4  -3 -18  138.10    8.11   0
  -4   3  18  150.12    8.75   0
  -4  -3  18  151.17    8.38   0
  -4   3  18  154.18   14.34   0
   4   3 -18  144.05   11.00   0
   3   3 -18   16.93    8.52   0
   3  -3 -18   22.68    7.59   0
  -3   3  18   15.86    9.99   0
  -3  -3  18   14.49    8.39   0
  -3   3  18    6.16   11.60   0
   3   3 -18    8.46    9.28   0
   2   3 -18    3.31   10.67   0
  -2   3  18   14.27    7.94   0
   2   3 -18   12.67    6.63   0
  -2  -3  18   12.85    7.69   0
   1   3 -18 1629.60   11.74   0
  -1   3  18 1670.33   13.13   0
  -1  -3  18 1686.16   14.02   0
   1   3 -18 1680.60   13.81   0
   0  -3  18   57.90    6.77   0
   0   3  18   69.94    8.24   0
   0  -3  18   61.22    9.39   0
   0   3 -18   69.73    7.28   0
   0   3 -18   82.19   10.38   0
   1  -3  18 1125.24   11.45   0
   1   3  18 1164.64   13.03   0
  -1   3 -18 1174.81   10.86   0
   1  -3  18 1173.96   15.20   0
  -1   3 -18 1142.44   15.42   0
   2  -3  18   17.17    9.82   0
   2  -3  18   13.40    6.37   0
   2   3  18    5.54    7.79   0
  -2   3 -18    3.92    8.42   0
  -2   3 -18   -1.52   12.43   0
   3  -3  18   23.90    8.03   0
   3   3  18   21.90    7.66   0
   3  -3  18   25.27   10.38   0
  -3   3 -18   23.45   11.27   0
   4  -3  18   58.65    6.88   0
   4   3  18   58.44    7.13   0
   4   3  18   67.87    9.50   0
  -4   3 -18   69.92   15.61   0
   4  -3  18   55.30   12.22   0
   5   3  18  479.27   11.00   0
   5   3  18  504.62   10.56   0
  -5   3 -18  508.05   24.39   0
   5  -3  18  523.43   10.30   0
   6   3  18  427.06    9.32   0
   6  -3  18  433.10    8.74   0
   7  -3  18  672.98   10.86   0
   7   3  18  661.21   10.64   0
   8   3  18   37.75    7.36   0
   8  -3  18   38.17    7.71   0
   9   3  18   25.81    7.36   0
   9  -3  18   25.37    7.43   0
  10  -3  18   16.82    7.05   0
  10   3  18   11.16    7.15   0
 -10  -4  18  212.75    8.25   0
  10  -4 -18  224.27    8.37   0
 -10   4  18  237.34    8.84   0
  10   4 -18  223.17    9.91   0
  -9  -4  18    5.30    6.08   0
   9  -4 -18   -0.62    8.04   0
  -9   4  18    5.99    8.41   0
   9   4 -18   22.91    8.59   0
   8   4 -18   24.70    8.60   0
   8  -4 -18   34.41    8.37   0
  -8   4  18   18.91    8.79   0
  -8  -4  18   27.32    6.35   0
  -7  -4  18   36.93    6.32   0
   7   4 -18   38.41    6.84   0
  -7   4  18   32.73    7.12   0
   6   4 -18  497.74    9.47   0
   6   4 -18  428.90    9.25   0
  -6   4  18  490.57   10.47   0
  -6  -4  18  489.86    8.79   0
   5   4 -18   78.98    8.22   0
   5   4 -18   63.71    6.57   0
  -5   4  18   54.69   10.08   0
  -5  -4  18   53.85    7.38   0
   4   4 -18  314.56    7.37   0
   4   4 -18  340.40    9.21   0
  -4   4  18  351.26    9.37   0
  -4   4  18  370.37   15.78   0
  -4  -4  18  360.04    8.61   0
   3   4 -18  149.39    6.59   0
   3   4 -18  163.42   10.09   0
  -3   4  18  173.16    8.46   0
  -3  -4  18  161.86    7.89   0
  -2  -4  18    7.23    7.46   0
   2   4 -18    4.40    5.91   0
  -2   4  18   -4.42    8.76   0
   2   4 -18   -6.10    8.31   0
   1   4 -18    3.97    9.47   0
  -1  -4  18   17.68    8.70   0
  -1   4  18    2.66    8.70   0
   1   4 -18   -6.29    7.14   0
   0   4 -18   23.04    9.94   0
   0  -4  18   35.64    8.41   0
   0   4  18   32.28    7.37   0
   0   4 -18   25.98    6.27   0
  -1   4 -18  304.10   11.07   0
   1   4  18  296.28    8.71   0
   1  -4  18  295.91   10.91   0
  -1   4 -18  261.60    8.64   0
  -2   4 -18   80.71   11.89   0
   2  -4  18   76.54    6.48   0
   2   4  18   75.61    7.38   0
   2  -4  18   81.93    8.48   0
  -2   4 -18   80.87    8.36   0
   3  -4  18  101.96    9.49   0
   3   4  18   95.87    8.98   0
   3  -4  18  108.95    8.35   0
   3   4  18   93.60    7.07   0
  -3   4 -18  105.42    7.45   0
  -3   4 -18  109.78   12.03   0
   4  -4  18   80.39    8.05   0
   4   4  18   61.01    8.68   0
   4  -4  18   67.31   10.16   0
  -4   4 -18   82.28   13.51   0
   4   4  18   75.97    8.40   0
   5  -4  18  275.80    7.65   0
  -5   4 -18  292.56   17.52   0
   5   4  18  280.78    8.77   0
   6  -4  18  564.73    9.96   0
   6   4  18  540.30   10.19   0
   7  -4  18   -4.43    5.96   0
   7   4  18   -3.83    6.99   0
   8  -4  18  213.88    7.32   0
   8   4  18  190.84    8.84   0
   9  -4  18   24.07    7.97   0
   9   4  18   23.46    7.29   0
   9   5 -18    8.34    6.26   0
  -9  -5  18    9.12    7.16   0
  -9   5  18    9.55    8.25   0
   8   5 -18   72.80    6.97   0
  -8  -5  18   78.73    7.75   0
  -8   5  18   75.41    7.26   0
   7   5 -18   -2.64    6.97   0
   7   5 -18   11.03    5.66   0
  -7  -5  18   12.28    6.01   0
  -7   5  18   -8.31    8.21   0
   6   5 -18  124.66    8.94   0
   6   5 -18  123.21    7.23   0
  -6  -5  18  146.27    6.95   0
  -6   5  18  146.13    9.07   0
   5   5 -18  225.00    7.74   0
   5   5 -18  241.43    7.80   0
  -5  -5  18  262.32    8.84   0
  -5   5  18  242.48    9.83   0
   4   5 -18    2.30    5.46   0
   4   5 -18   10.17    8.88   0
  -4  -5  18    5.77    6.74   0
  -4   5  18    1.72    7.45   0
   3   5 -18  152.90    6.49   0
   3   5 -18  173.66    9.82   0
  -3   5  18  167.66    8.13   0
  -3  -5  18  162.17    8.82   0
   2   5 -18   89.99    6.03   0
   2   5 -18   96.81    7.59   0
  -2   5  18   84.55    8.02   0
  -2  -5  18   98.32    8.48   0
   1   5 -18   55.83    6.41   0
  -1   5  18   46.89    8.66   0
  -1  -5  18   69.18    8.38   0
   1   5 -18   43.33    8.19   0
   0   5 -18   35.49    9.08   0
   0   5  18   48.76    8.84   0
   0  -5  18   56.81    7.83   0
   0   5 -18   37.55    6.50   0
  -1   5 -18  404.55    7.96   0
[truncated: 246,914 more chars]
