# Supplementary material for: Crystal structure of bis(4-benzoyl­pyridine-κN)bis(methanol-κO)bis(thio­cyanato-κN)nickel(II) methanol monosolvate
Source: Acta Crystallogr E Crystallogr Commun. 2019 Jan 31;75(Pt 2):299–303. doi: 10.1107/S2056989019001555 (PMC6362648; doi:10.1107/S2056989019001555)
Supplement: Supplementary file 2 [file e-75-00299-Isup2.hkl]

data_I                                                                          
_shelx_title ' Ni(NCS)2(4-Benzoylpyridine)2(MeOH)2 *methanol in P2(1)/n'        
_shelx_refln_list_code          4                                               
_shelx_F_calc_maximum      161.94                                               
_exptl_crystal_F_000      1328.00                                               
_reflns_d_resolution_high  0.8703                                               
                                                                                
loop_                                                                           
 _space_group_symop_operation_xyz                                               
 'x, y, z'                                                                      
 '-x+1/2, y+1/2, -z+1/2'                                                        
 '-x, -y, -z'                                                                   
 'x-1/2, -y-1/2, z-1/2'                                                         
                                                                                
_cell_length_a    12.0588                                                       
_cell_length_b     7.5515                                                       
_cell_length_c    33.0408                                                       
_cell_angle_alpha  90.000                                                       
_cell_angle_beta   94.021                                                       
_cell_angle_gamma  90.000                                                       
                                                                                
_shelx_F_squared_multiplier     1.000                                           
                                                                                
loop_                                                                           
 _refln_index_h                                                                 
 _refln_index_k                                                                 
 _refln_index_l                                                                 
 _refln_F_squared_calc                                                          
 _refln_F_squared_meas                                                          
 _refln_F_squared_sigma                                                         
 _refln_observed_status                                                         
   2   0   0       5657.50       7065.56        98.33 o                         
   4   0   0       9826.15       9828.08       283.11 o                         
   6   0   0       1579.06       1558.32        49.88 o                         
   8   0   0        422.51        443.70        22.28 o                         
  10   0   0         64.00         57.85        19.87 o                         
  12   0   0         46.22         31.74        15.29 o                         
   2   1   0       5015.64       5332.91        86.40 o                         
   3   1   0        121.88        183.03        22.04 o                         
   4   1   0       8923.78       9199.97        35.68 o                         
   5   1   0       3971.94       3693.54        26.12 o                         
   6   1   0       6122.48       6082.75        68.98 o                         
   7   1   0       3274.81       3268.60        32.09 o                         
   8   1   0         16.69         38.64        14.37 o                         
   9   1   0        945.00        932.16        15.68 o                         
  10   1   0         39.40         39.28        13.31 o                         
  11   1   0        792.65        839.89        14.75 o                         
  12   1   0        350.71        311.26        12.51 o                         
  13   1   0        228.47        213.22        12.71 o                         
   0   2   0      16594.40      17052.76        80.18 o                         
   1   2   0       6531.12       7011.39        33.56 o                         
   2   2   0        358.80        247.16        19.83 o                         
   3   2   0       1726.04       1564.88        17.93 o                         
   4   2   0        218.23        202.91        15.32 o                         
   5   2   0       1351.59       1212.71        15.57 o                         
   6   2   0       4414.50       4429.47        75.66 o                         
   7   2   0        958.12        959.08        15.52 o                         
   8   2   0        131.35        126.73        13.08 o                         
   9   2   0         68.20         78.43        13.37 o                         
  10   2   0        695.02        688.00        13.73 o                         
  11   2   0        219.46        227.25        12.22 o                         
  12   2   0        740.32        658.34        14.31 o                         
  13   2   0        195.80        155.39        11.85 o                         
   1   3   0       2957.41       2566.79        19.52 o                         
   2   3   0       1052.30       1047.05        27.42 o                         
   3   3   0        200.02        225.95        14.60 o                         
   4   3   0        753.62        825.33        28.95 o                         
   5   3   0       1517.65       1416.82        14.90 o                         
   6   3   0         13.35         42.36        12.33 o                         
   7   3   0       2970.28       2819.43        36.74 o                         
   8   3   0        536.13        577.52        12.49 o                         
   9   3   0          0.68          3.20        12.89 o                         
  10   3   0          1.45         19.75        11.54 o                         
  11   3   0        931.42        832.36        21.46 o                         
  12   3   0         25.76         29.26        11.29 o                         
   0   4   0       3720.41       4011.82        37.13 o                         
   1   4   0          6.00         40.51        16.95 o                         
   2   4   0        770.53        810.78        12.55 o                         
   3   4   0       1206.59       1196.95        17.53 o                         
   4   4   0        300.88        320.51        10.65 o                         
   5   4   0          5.07         30.69        12.22 o                         
   6   4   0       2944.40       2932.68        43.56 o                         
   7   4   0         46.33         41.03        13.13 o                         
   8   4   0        152.02        173.59        11.12 o                         
   9   4   0          6.21          8.08         9.87 o                         
  10   4   0        963.89       1010.02        13.79 o                         
  11   4   0         13.05         27.47        11.35 o                         
  12   4   0        547.54        461.21        13.79 o                         
   1   5   0       3427.44       3576.70        23.66 o                         
   2   5   0         50.34        113.52        10.87 o                         
   3   5   0        134.33        173.95        10.82 o                         
   4   5   0         77.32         95.36         9.33 o                         
   5   5   0        371.65        380.38        10.48 o                         
   6   5   0        169.03        174.25        11.41 o                         
   7   5   0         39.85         53.24        11.45 o                         
   8   5   0        145.06        192.35        10.54 o                         
   9   5   0          0.38          8.07         9.76 o                         
  10   5   0        146.44        154.90        11.26 o                         
  11   5   0          2.01          5.05         9.36 o                         
   0   6   0       4490.15       4869.44        34.60 o                         
   1   6   0         24.06         78.59        34.79 o                         
   2   6   0       1083.61       1095.86        29.51 o                         
   3   6   0        353.53        389.41        13.16 o                         
   4   6   0          1.38         15.34         9.16 o                         
   5   6   0       1060.83       1034.75        11.47 o                         
   6   6   0         73.71         81.31         9.36 o                         
   7   6   0         61.06         44.11         9.95 o                         
   8   6   0        280.32        274.63        11.15 o                         
   9   6   0        404.84        349.27        16.71 o                         
   1   7   0        858.92        926.43        17.96 o                         
   2   7   0       1447.76       1410.36        37.85 o                         
   3   7   0          0.06         27.06        18.69 o                         
   4   7   0        162.38        163.69        12.08 o                         
   5   7   0        432.06        453.26        11.19 o                         
   6   7   0        176.54        192.63        11.08 o                         
   7   7   0        131.76        132.93        12.53 o                         
   8   7   0         14.21          3.67         9.42 o                         
   0   8   0        513.41        606.70        23.15 o                         
   1   8   0          0.32          4.39        10.31 o                         
   2   8   0         55.38         64.64        12.57 o                         
   3   8   0        123.13        115.29        14.80 o                         
   4   8   0        224.73        213.89        10.10 o                         
   5   8   0          1.27         11.59         9.77 o                         
 -13   0   1        179.28        186.21        16.82 o                         
 -11   0   1         87.91         88.55        18.03 o                         
  -9   0   1       1142.99       1248.15        40.28 o                         
  -7   0   1        383.00        403.92        23.99 o                         
  -5   0   1        695.45        701.54        27.26 o                         
  -3   0   1        127.95        152.72        41.27 o                         
  -1   0   1      16703.79      23544.01       174.28 o                         
   1   0   1       3075.31       3977.42       204.96 o                         
   3   0   1      14705.63      15873.36        87.76 o                         
   5   0   1       3846.01       3661.65        76.75 o                         
   7   0   1        296.94        286.49        20.61 o                         
   9   0   1       1387.72       1415.82        23.60 o                         
  11   0   1        116.98        125.83        17.92 o                         
  13   0   1         54.06         56.56        16.58 o                         
 -13   1   1        360.33        296.85        11.96 o                         
 -12   1   1         39.58         33.95        11.79 o                         
 -11   1   1          0.94          5.19        11.77 o                         
 -10   1   1        772.32        765.40        15.16 o                         
  -9   1   1        322.53        343.26        13.69 o                         
  -8   1   1       6354.49       6316.92        36.57 o                         
  -7   1   1        448.25        483.60        15.62 o                         
  -6   1   1       1677.83       1490.32        18.59 o                         
  -5   1   1        521.46        633.65        16.68 o                         
  -4   1   1        469.68        471.46        22.79 o                         
  -2   1   1      14741.76      16486.80       444.53 o                         
  -1   1   1       1010.62       1353.56        68.94 o                         
   0   1   1        151.31        178.53        35.39 o                         
   1   1   1       3022.88       3351.30        57.42 o                         
   2   1   1        282.73        354.17        26.54 o                         
   3   1   1       6178.61       5539.22        33.27 o                         
   4   1   1        233.57        224.55        18.87 o                         
   5   1   1       2475.16       2365.93        22.55 o                         
   6   1   1        885.01        852.35        17.13 o                         
   7   1   1        152.23        145.94        14.78 o                         
   8   1   1       1565.74       1521.82        17.57 o                         
   9   1   1        222.71        202.68        14.04 o                         
  10   1   1       1586.37       1653.07        16.90 o                         
  11   1   1        702.60        697.46        14.03 o                         
  12   1   1          9.97         18.07        12.29 o                         
  13   1   1          6.73          9.87        11.48 o                         
 -13   2   1        107.99         77.93        11.33 o                         
 -12   2   1        527.13        493.80        13.27 o                         
 -11   2   1        104.05        106.83        11.83 o                         
 -10   2   1          0.30         14.45        12.38 o                         
  -9   2   1       1602.27       1652.94        18.52 o                         
  -8   2   1         86.24         82.38        12.87 o                         
  -7   2   1       2234.79       2140.51        24.94 o                         
  -6   2   1        151.40        138.53        13.18 o                         
  -5   2   1       2294.08       2643.19        28.52 o                         
  -4   2   1        743.17        963.73        47.45 o                         
  -3   2   1       3555.60       3824.48        33.56 o                         
  -2   2   1          6.58         77.98        18.57 o                         
  -1   2   1        460.77        344.16        25.88 o                         
   0   2   1       4736.60       5449.76        69.41 o                         
   1   2   1       4530.77       4231.27        58.58 o                         
   2   2   1        327.13        392.20        20.08 o                         
   3   2   1        238.26        241.41        17.52 o                         
   4   2   1         21.08        100.43        15.20 o                         
   5   2   1       2901.40       2694.80        45.47 o                         
   6   2   1         23.46         80.66        13.45 o                         
   7   2   1        310.25        300.79        12.60 o                         
   8   2   1        225.66        213.19        14.43 o                         
   9   2   1        371.14        360.92        14.42 o                         
  10   2   1         24.24         40.84        12.00 o                         
  11   2   1         99.52        100.99        11.89 o                         
  12   2   1         31.42         32.81        11.51 o                         
  13   2   1          9.79         14.76        11.09 o                         
 -12   3   1        242.09        226.18        14.81 o                         
 -11   3   1          0.16        -11.63        11.63 o                         
 -10   3   1         24.72         18.72        11.40 o                         
  -9   3   1          1.50          4.40        12.24 o                         
  -8   3   1         45.98         71.38        11.58 o                         
  -7   3   1         15.24         40.83        12.10 o                         
  -6   3   1        403.56        382.89        13.78 o                         
  -5   3   1       1178.96       1335.26        23.12 o                         
  -4   3   1        148.54        138.65        12.90 o                         
  -3   3   1        409.27        400.02        13.04 o                         
  -2   3   1       1723.16       1669.19        59.11 o                         
  -1   3   1        766.72        846.35        24.65 o                         
   0   3   1        592.82        559.51        17.03 o                         
   1   3   1         19.25         67.92        15.14 o                         
   2   3   1       4329.13       4232.38        55.15 o                         
   3   3   1        900.38        944.62        33.63 o                         
   4   3   1      13622.23      13244.35       111.89 o                         
   5   3   1       1061.08       1073.64        14.34 o                         
   6   3   1        356.29        329.42        12.07 o                         
   7   3   1         61.08         52.37        12.73 o                         
   8   3   1        282.40        323.91        12.07 o                         
   9   3   1         61.83         62.20        12.55 o                         
  10   3   1          5.79         13.13        11.44 o                         
  11   3   1          2.19         17.97        11.01 o                         
  12   3   1         33.06         34.23        11.14 o                         
 -12   4   1          0.68         -1.04        10.24 o                         
 -11   4   1          9.14          1.73        10.98 o                         
 -10   4   1         17.04         18.54        12.12 o                         
  -9   4   1        154.37        132.05        11.19 o                         
  -8   4   1          0.02         17.34        15.25 o                         
  -7   4   1       1079.91       1029.21        16.57 o                         
  -6   4   1        406.80        467.59        16.29 o                         
  -5   4   1        469.22        454.45        17.72 o                         
  -4   4   1        239.99        422.03        46.65 o                         
  -3   4   1       4010.24       3911.26        72.24 o                         
  -2   4   1        625.69        614.11        13.96 o                         
  -1   4   1        230.68        195.42        12.93 o                         
   0   4   1         33.55         96.30        16.40 o                         
   1   4   1        207.87        214.51        16.21 o                         
   2   4   1         64.35         77.36        10.70 o                         
   3   4   1        716.80        786.29        12.12 o                         
   4   4   1         51.98         69.97        10.49 o                         
   5   4   1       1068.85       1147.44        14.73 o                         
   6   4   1        277.57        294.36        14.23 o                         
   7   4   1          6.56         32.07        11.96 o                         
   8   4   1         21.85         34.47        11.27 o                         
   9   4   1        519.91        581.33        12.75 o                         
  10   4   1          0.58         24.36        11.01 o                         
  11   4   1        403.03        416.53        12.29 o                         
  12   4   1          1.71         17.11        11.20 o                         
 -11   5   1         16.29         25.02        10.64 o                         
 -10   5   1        154.17        163.32        11.00 o                         
  -9   5   1          2.92         28.57        11.50 o                         
  -8   5   1         39.94         43.35        11.03 o                         
  -7   5   1         40.02         33.92        12.87 o                         
  -6   5   1          2.66         19.39        10.76 o                         
  -5   5   1        677.77        691.56        12.12 o                         
  -4   5   1        123.42        125.74         9.40 o                         
  -3   5   1       1819.02       1838.80        22.24 o                         
  -2   5   1       2028.06       2057.28        18.15 o                         
  -1   5   1         40.40        124.97        17.83 o                         
   0   5   1       1812.15       1936.26        19.15 o                         
   1   5   1        376.54        451.87        20.92 o                         
   2   5   1       1110.78       1132.10        25.06 o                         
   3   5   1          6.14         54.58        12.17 o                         
   4   5   1        660.03        676.51        12.48 o                         
   5   5   1        911.59        876.40        12.03 o                         
   6   5   1        586.02        546.95        11.94 o                         
   7   5   1          0.66         28.59        10.28 o                         
   8   5   1        656.24        688.56        12.21 o                         
   9   5   1          0.37          3.56         9.76 o                         
  10   5   1        108.41        106.68        10.78 o                         
  11   5   1         54.91         47.01        10.58 o                         
  -9   6   1        179.72        187.79        11.39 o                         
  -8   6   1        199.91        208.61        11.21 o                         
  -7   6   1        867.57        891.45        16.30 o                         
  -6   6   1        443.88        461.29        10.56 o                         
  -5   6   1         68.03         92.53         8.66 o                         
  -4   6   1         71.73         83.16         8.64 o                         
  -3   6   1          7.10         29.65        10.21 o                         
  -2   6   1        554.79        568.86        24.87 o                         
  -1   6   1       1613.77       1740.15        18.05 o                         
   0   6   1       1140.59       1269.34        50.61 o                         
   1   6   1         36.65         23.73        12.89 o                         
   2   6   1        128.53        139.65        17.60 o                         
   3   6   1        680.62        637.04        29.22 o                         
   4   6   1         17.48         46.13        16.39 o                         
   5   6   1        326.40        358.74         9.51 o                         
   6   6   1         31.08         46.81         9.11 o                         
   7   6   1         35.95         42.92         9.53 o                         
   8   6   1        228.27        230.04        11.23 o                         
   9   6   1        225.62        217.03        15.44 o                         
  -8   7   1        407.24        338.68        21.14 o                         
  -7   7   1          6.09         20.99        10.17 o                         
  -6   7   1        606.69        625.55        16.72 o                         
  -5   7   1         14.91         24.91         8.43 o                         
  -4   7   1         75.76         66.35         9.46 o                         
  -3   7   1         69.10         77.25        10.77 o                         
  -2   7   1         51.26         47.29        10.78 o                         
  -1   7   1         57.28         60.58        17.11 o                         
   0   7   1          3.03         18.19        19.10 o                         
   1   7   1        291.10        321.54        16.50 o                         
   2   7   1        118.74        123.03        14.33 o                         
   3   7   1          1.27          6.16        10.24 o                         
   4   7   1         13.51         31.49        10.85 o                         
   5   7   1        151.81        155.97         9.73 o                         
   6   7   1         58.46         55.39        10.04 o                         
   7   7   1         51.38         28.83        12.61 o                         
   8   7   1        123.27        110.72        12.87 o                         
  -5   8   1          6.30         19.08         9.14 o                         
  -4   8   1         27.79         21.43        10.00 o                         
  -3   8   1        202.98        178.47        11.62 o                         
  -2   8   1          0.10          8.47         9.93 o                         
  -1   8   1        375.24        378.34        27.34 o                         
   0   8   1          5.68          9.66        16.24 o                         
   1   8   1         59.85         62.45        10.38 o                         
   2   8   1        276.43        271.46        18.99 o                         
   3   8   1        257.87        275.10        18.93 o                         
   4   8   1          5.17          1.86        10.11 o                         
   5   8   1        152.24        128.88         9.51 o                         
 -12   0   2         40.08         39.36        15.58 o                         
 -10   0   2         42.98         49.19        27.20 o                         
  -8   0   2        111.80        106.96        19.34 o                         
  -6   0   2        521.88        554.77        21.96 o                         
  -4   0   2       2246.64       2449.96        88.90 o                         
  -2   0   2        773.52        985.77        41.46 o                         
   0   0   2       1146.01       1464.66        64.60 o                         
   4   0   2       3635.82       3756.84        43.36 o                         
   6   0   2      13290.08      13177.41        53.80 o                         
   8   0   2       9072.92       8842.89        50.36 o                         
  10   0   2        463.81        506.90        20.95 o                         
  12   0   2        133.94        126.50        22.96 o                         
 -13   1   2         92.87        100.52        11.47 o                         
 -12   1   2          4.41          6.10        11.03 o                         
 -11   1   2        387.89        403.46        13.02 o                         
 -10   1   2       1936.13       2041.93        18.20 o                         
  -9   1   2       1231.01       1230.45        15.30 o                         
  -8   1   2         86.21        155.74        14.81 o                         
  -7   1   2        314.40        284.04        14.98 o                         
  -6   1   2        208.43        208.18        15.45 o                         
  -5   1   2      10281.24      10559.24        59.24 o                         
  -4   1   2       9361.52      10579.53       166.66 o                         
  -3   1   2       8815.92       8625.14        37.76 o                         
  -2   1   2         12.94         78.85        21.83 o                         
  -1   1   2          5.04         35.63        25.11 o                         
   0   1   2        272.47        292.34        33.45 o                         
   1   1   2      24495.01      26078.68       115.75 o                         
   2   1   2      21085.53      22045.03       106.31 o                         
   3   1   2       1584.29       1780.90        52.70 o                         
   4   1   2        219.19        251.89        19.42 o                         
   5   1   2          3.22         13.83        16.46 o                         
   6   1   2       2045.32       2011.77        22.85 o                         
   7   1   2       1505.74       1346.34        18.22 o                         
   8   1   2        834.80        828.98        16.01 o                         
   9   1   2       2289.71       2208.43        23.66 o                         
  10   1   2        162.42        171.30        14.16 o                         
  11   1   2        171.41        182.95        12.72 o                         
  12   1   2        119.65        127.83        12.16 o                         
  13   1   2        364.33        347.90        12.99 o                         
 -13   2   2        119.22         81.31        11.45 o                         
 -12   2   2        165.64        179.83        11.88 o                         
 -11   2   2        482.72        475.70        13.83 o                         
 -10   2   2       1628.62       1600.32        17.16 o                         
  -9   2   2         44.60         51.76        12.30 o                         
  -8   2   2        552.71        524.95        13.57 o                         
  -7   2   2          3.80         61.30        13.18 o                         
  -6   2   2        715.46        685.21        13.24 o                         
  -5   2   2       1027.36       1154.67        29.01 o                         
  -3   2   2        110.54        123.35        15.77 o                         
  -2   2   2       5505.51       6526.58       222.90 o                         
  -1   2   2         16.98         18.49        22.74 o                         
   0   2   2        349.09        800.70        27.10 o                         
   2   2   2      20798.96      19010.55       269.14 o                         
   3   2   2        143.07        226.99        14.98 o                         
   4   2   2       2587.02       2562.24        25.21 o                         
   5   2   2       2443.72       2596.73        25.48 o                         
   6   2   2         34.55         75.06        12.53 o                         
   7   2   2        710.74        685.14        13.39 o                         
   8   2   2       1113.71       1051.91        17.12 o                         
   9   2   2        146.29        148.64        13.83 o                         
  10   2   2         37.52         45.73        12.24 o                         
  11   2   2          0.67         -1.46        11.77 o                         
  12   2   2        399.37        383.71        13.64 o                         
  13   2   2          8.64         15.92        11.54 o                         
 -13   3   2          7.71         28.66        14.79 o                         
 -12   3   2          0.20         10.20        11.01 o                         
 -11   3   2        362.80        362.63        13.61 o                         
 -10   3   2        121.78        108.19        11.00 o                         
  -9   3   2        291.13        295.12        12.24 o                         
  -8   3   2         76.53        102.64        13.27 o                         
  -7   3   2        184.49        230.53        12.65 o                         
  -6   3   2       1156.41       1195.39        16.40 o                         
  -5   3   2       1697.79       1746.43        41.92 o                         
  -4   3   2         21.14         23.43        11.59 o                         
  -3   3   2       1756.85       1812.66        23.32 o                         
  -2   3   2        669.19        660.52        37.18 o                         
  -1   3   2       1630.84       1683.36        20.52 o                         
   0   3   2         82.94         72.86        14.62 o                         
   1   3   2        116.54         61.74        18.30 o                         
   2   3   2       2262.95       2196.73        26.43 o                         
   3   3   2      13181.52      12628.63        55.87 o                         
   4   3   2       1316.00       1320.67        14.54 o                         
   5   3   2         56.59         34.85        12.23 o                         
   6   3   2         79.72         85.54        13.87 o                         
   7   3   2       1852.82       1847.15        34.45 o                         
   8   3   2       1047.69       1058.17        19.04 o                         
   9   3   2          3.33         10.99        12.75 o                         
  10   3   2        205.24        202.65        11.74 o                         
  11   3   2          6.01          8.60        10.74 o                         
  12   3   2        112.97        107.34        10.98 o                         
 -12   4   2          2.67          5.80        11.03 o                         
 -11   4   2         70.98         77.35        10.37 o                         
 -10   4   2        480.19        470.56        29.02 o                         
  -9   4   2         57.07         63.42        13.66 o                         
  -8   4   2        693.98        677.28        34.19 o                         
  -7   4   2       1171.06       1304.15        15.95 o                         
  -6   4   2        621.85        630.57        16.87 o                         
  -5   4   2        512.92        521.30        13.74 o                         
  -4   4   2      10590.46      10202.39        33.43 o                         
  -3   4   2        268.07        334.55        13.38 o                         
  -2   4   2       2705.36       2678.63        20.33 o                         
  -1   4   2       1972.96       2149.16        17.52 o                         
   0   4   2       1746.92       1899.73        23.16 o                         
   1   4   2        167.28        172.16        14.79 o                         
   2   4   2         79.52         90.49        13.97 o                         
   3   4   2        565.77        541.74        11.82 o                         
   4   4   2        879.23        864.92        12.53 o                         
   5   4   2        215.82        215.76        11.33 o                         
   6   4   2         27.95         33.27        11.16 o                         
   7   4   2        323.57        350.61        11.86 o                         
   8   4   2         28.85         39.64        12.23 o                         
   9   4   2        137.68        122.42        10.74 o                         
  10   4   2        365.94        331.79        12.65 o                         
  11   4   2        226.97        186.18        11.85 o                         
  12   4   2        315.32        269.33        12.99 o                         
 -11   5   2        140.37        137.97        11.80 o                         
 -10   5   2         34.22         48.61        13.76 o                         
  -9   5   2        470.91        452.16        12.91 o                         
  -8   5   2        655.44        714.68        22.88 o                         
  -7   5   2          2.92         10.50        11.87 o                         
  -6   5   2        572.16        568.42        13.67 o                         
  -5   5   2        157.14        180.45        10.22 o                         
  -4   5   2        145.62        147.24         9.53 o                         
  -3   5   2       2614.11       2615.83        18.72 o                         
  -2   5   2        687.43        770.31        28.35 o                         
  -1   5   2        183.34        204.92        14.60 o                         
   0   5   2       1579.59       1589.74        28.33 o                         
   1   5   2       4544.22       4833.85        25.67 o                         
   2   5   2        738.51        769.32        14.28 o                         
   3   5   2       2397.94       2313.05        17.85 o                         
   4   5   2        116.21        113.17        10.58 o                         
   5   5   2        179.00        166.07         9.50 o                         
   6   5   2          1.27         22.71        18.70 o                         
   7   5   2       1628.04       1626.15        24.68 o                         
   8   5   2         32.84         45.29        11.38 o                         
   9   5   2        331.27        312.16        12.15 o                         
  10   5   2         41.21         35.56        11.70 o                         
  11   5   2          0.01          1.85        10.64 o                         
  -9   6   2         94.85        104.15        10.69 o                         
  -8   6   2        403.78        393.26        14.02 o                         
  -7   6   2        170.90        179.57        14.90 o                         
  -6   6   2         88.65         89.80        10.30 o                         
  -5   6   2         71.12         87.47         8.89 o                         
  -4   6   2         24.85         37.57         9.02 o                         
  -3   6   2        210.42        226.74        10.05 o                         
  -2   6   2          2.10         25.12        13.37 o                         
  -1   6   2        963.33       1008.53        25.35 o                         
   0   6   2        854.63        884.91        16.16 o                         
   1   6   2          4.94         21.30        20.35 o                         
   2   6   2        340.82        357.07        19.92 o                         
   3   6   2        307.92        330.43        13.12 o                         
   4   6   2        158.73        155.08        12.56 o                         
   5   6   2         52.84         63.25         9.68 o                         
   6   6   2        472.89        508.23        12.45 o                         
   7   6   2        115.54        112.46        10.72 o                         
   8   6   2        430.65        455.40        11.69 o                         
   9   6   2          3.56         16.59         9.79 o                         
  -8   7   2        104.91         70.46         9.57 o                         
  -7   7   2          0.71          7.40        15.68 o                         
  -6   7   2          9.04         19.32         8.42 o                         
  -5   7   2         53.15         71.66         9.08 o                         
  -4   7   2         19.91         37.16         9.62 o                         
  -3   7   2        963.93       1003.82        21.57 o                         
  -2   7   2         42.38         55.68        10.73 o                         
  -1   7   2         28.12         45.12        13.24 o                         
   0   7   2        692.31        738.16        43.19 o                         
   1   7   2         63.28         84.12        13.71 o                         
   2   7   2         10.77         43.84        17.52 o                         
   3   7   2        337.29        352.64        11.59 o                         
   4   7   2        368.68        369.65        12.23 o                         
   5   7   2          0.01         18.01         9.57 o                         
   6   7   2        127.73        139.43        10.33 o                         
   7   7   2        117.21        132.70        11.59 o                         
   8   7   2        311.22        267.20        14.33 o                         
  -5   8   2         34.36         27.75         9.29 o                         
  -4   8   2         11.96         20.58         9.34 o                         
  -3   8   2         50.69         49.21        10.36 o                         
  -2   8   2        164.71        153.56        11.32 o                         
  -1   8   2         37.89         65.74        14.85 o                         
   0   8   2        186.42        196.96        10.93 o                         
   1   8   2         12.06         26.47        10.74 o                         
   2   8   2        909.71        853.57        45.90 o                         
   3   8   2         77.47         69.55        11.35 o                         
   4   8   2        290.68        251.21        20.41 o                         
   5   8   2         47.81         39.88         9.95 o                         
 -13   0   3        240.69        236.37        19.41 o                         
 -11   0   3        387.97        391.89        17.66 o                         
  -9   0   3        122.26        124.49        24.20 o                         
  -7   0   3        298.46        230.53        19.90 o                         
  -5   0   3       1659.73       1785.48        43.94 o                         
  -3   0   3        205.44        236.04        41.95 o                         
  -1   0   3      11559.60      14195.61       347.89 o                         
   3   0   3        752.63        707.83        46.21 o                         
   5   0   3      10322.36       8899.34        51.21 o                         
   7   0   3      13995.67      13301.70        53.60 o                         
   9   0   3          4.29         37.03        19.85 o                         
  11   0   3        497.76        476.12        26.52 o                         
  13   0   3          9.44         22.21        16.85 o                         
 -13   1   3          4.80          7.18        11.03 o                         
 -12   1   3         29.49         37.02        10.57 o                         
 -11   1   3        189.42        178.82        12.50 o                         
 -10   1   3         10.11          8.24        13.55 o                         
  -9   1   3          5.52         10.52        12.86 o                         
  -8   1   3         40.25         58.87        13.87 o                         
  -7   1   3       2154.42       2274.48        18.38 o                         
  -6   1   3       1975.76       1895.19        18.36 o                         
  -5   1   3       6578.90       7012.79        89.71 o                         
  -4   1   3      11026.74      11219.92       143.81 o                         
  -3   1   3       4869.21       5889.04        62.17 o                         
  -2   1   3         42.75         64.03        24.27 o                         
  -1   1   3        911.41        885.82        23.90 o                         
   0   1   3      20536.01      22950.11       124.60 o                         
   1   1   3       1496.62       1391.56        23.58 o                         
   2   1   3       2127.45       2120.13        30.68 o                         
   3   1   3       3659.40       3332.88        60.15 o                         
   4   1   3        180.29        189.68        19.09 o                         
   5   1   3          5.80         16.15        17.47 o                         
   6   1   3       1055.84       1065.48        18.53 o                         
   7   1   3         25.66         42.42        14.86 o                         
   8   1   3        418.10        401.89        16.39 o                         
   9   1   3        769.63        756.71        16.29 o                         
  10   1   3         86.38         75.88        13.24 o                         
  11   1   3        188.26        205.23        13.91 o                         
  12   1   3        167.86        171.26        12.67 o                         
  13   1   3         40.23         38.07        11.40 o                         
 -13   2   3         61.46         59.52        10.96 o                         
 -12   2   3         84.81         55.44        11.63 o                         
 -11   2   3        263.74        267.58        12.54 o                         
 -10   2   3        303.14        307.17        15.59 o                         
  -9   2   3         17.99         23.63        12.05 o                         
  -8   2   3         45.10         63.74        13.11 o                         
  -7   2   3       1992.82       2048.14        28.25 o                         
  -6   2   3       5255.60       5194.10        62.78 o                         
  -5   2   3       5707.65       5941.47        90.24 o                         
  -4   2   3       7186.02       8058.79       142.75 o                         
  -3   2   3        158.86        185.06        18.16 o                         
  -2   2   3        379.19        525.50        20.89 o                         
  -1   2   3         11.44         78.91        25.06 o                         
   0   2   3       4472.53       4738.52        40.48 o                         
   1   2   3       1038.63       1159.62        37.64 o                         
   2   2   3       6106.44       6031.26        52.67 o                         
   3   2   3       1267.02       1098.67        17.28 o                         
   4   2   3       1711.94       1331.33        17.27 o                         
   5   2   3       7050.95       7162.22       117.54 o                         
   6   2   3         32.73         44.49        14.11 o                         
   7   2   3        175.89        177.53        13.63 o                         
   8   2   3         38.54         56.55        14.20 o                         
   9   2   3         32.44         38.64        13.66 o                         
  10   2   3        428.10        428.47        13.92 o                         
  11   2   3        477.78        464.27        13.66 o                         
  12   2   3          4.90          9.45        11.67 o                         
  13   2   3        343.43        292.87        15.10 o                         
 -12   3   3        391.30        397.95        12.89 o                         
 -11   3   3          4.92         12.95        10.48 o                         
 -10   3   3        253.31        296.72        11.19 o                         
  -9   3   3        209.85        194.98        11.91 o                         
  -8   3   3        429.89        480.50        16.62 o                         
  -7   3   3          1.33         34.13        13.42 o                         
  -6   3   3       3485.18       3521.57        67.63 o                         
  -5   3   3       1385.27       1369.64        16.33 o                         
  -4   3   3        124.35        137.97        13.47 o                         
  -3   3   3        656.65        657.39        14.39 o                         
  -2   3   3          2.66         16.94        19.08 o                         
  -1   3   3          7.25         26.04        17.95 o                         
   0   3   3       2894.70       3180.93        42.59 o                         
   1   3   3       2148.51       1939.49        16.72 o                         
   2   3   3          8.84         29.17        12.39 o                         
   3   3   3         42.60         58.86        21.44 o                         
   4   3   3        902.27        724.94        11.32 o                         
   5   3   3        470.72        462.03        11.26 o                         
   6   3   3       4360.88       4174.85        75.49 o                         
   7   3   3         71.40         89.75        12.37 o                         
   8   3   3         17.89         13.76        12.84 o                         
   9   3   3          1.18         -5.71        12.40 o                         
  10   3   3        318.51        318.73        13.00 o                         
  11   3   3          0.13          9.74        11.19 o                         
  12   3   3        350.54        329.97        13.14 o                         
 -12   4   3         11.46         16.70        11.94 o                         
 -11   4   3         12.14         31.33        13.44 o                         
 -10   4   3         48.55         52.69        13.42 o                         
  -9   4   3          8.64         16.02        12.00 o                         
  -8   4   3        192.85        158.55        13.43 o                         
  -7   4   3        432.91        509.89        16.11 o                         
  -6   4   3        567.65        623.72        13.43 o                         
  -5   4   3       4969.15       5070.87        57.21 o                         
  -4   4   3         55.54        167.73        12.80 o                         
  -3   4   3         24.90         26.21        11.35 o                         
  -2   4   3         13.47        239.86        62.43 o                         
  -1   4   3       1256.19       1120.75        14.98 o                         
   0   4   3        424.88        571.71        14.83 o                         
   1   4   3        924.48        877.70        21.70 o                         
   2   4   3       2135.79       2142.46        46.31 o                         
   3   4   3         83.73         96.59        10.74 o                         
   4   4   3       1039.72        968.58        13.25 o                         
   5   4   3         68.23         79.28        12.17 o                         
   6   4   3          1.41         18.87        10.17 o                         
   7   4   3          4.16         16.32        11.12 o                         
   8   4   3        122.41        123.26        10.09 o                         
   9   4   3         64.40         65.80        10.83 o                         
  10   4   3        122.77        119.28         9.84 o                         
  11   4   3        331.19        327.15        11.88 o                         
  12   4   3         18.14         21.41         9.88 o                         
 -11   5   3          2.42         25.38        11.07 o                         
 -10   5   3        288.70        283.88        13.00 o                         
  -9   5   3         82.07         89.92        11.48 o                         
  -8   5   3         22.00         24.50        11.95 o                         
  -7   5   3         61.34         66.48        12.42 o                         
  -6   5   3       1277.24       1370.83        37.15 o                         
  -5   5   3        211.98        229.96        11.43 o                         
  -4   5   3          8.70         34.32         9.05 o                         
  -3   5   3         50.49         86.10        11.82 o                         
  -2   5   3        279.05        287.39        13.36 o                         
  -1   5   3        271.12        284.83        13.31 o                         
   0   5   3        912.46       1066.68        20.12 o                         
   1   5   3         28.34         64.26        12.88 o                         
   2   5   3       1201.66       1217.52        20.73 o                         
   3   5   3        121.57        146.98        12.15 o                         
   4   5   3       1623.63       1660.26        16.21 o                         
   5   5   3        239.50        244.76        10.61 o                         
   6   5   3       2396.83       2401.18        37.20 o                         
   7   5   3         88.70         83.38        13.63 o                         
   8   5   3        345.00        293.59        11.20 o                         
   9   5   3         62.93         51.63        10.73 o                         
  10   5   3         45.48         64.93        10.58 o                         
  11   5   3         13.33         19.25        11.51 o                         
 -10   6   3          0.66          8.48        20.49 o                         
  -9   6   3         34.71         28.01         9.19 o                         
  -8   6   3          4.37          6.21         8.93 o                         
  -7   6   3        285.65        291.11        10.59 o                         
  -6   6   3          0.45          4.93         9.10 o                         
  -5   6   3       1261.47       1263.52        18.07 o                         
  -4   6   3        986.84       1034.17        18.47 o                         
  -3   6   3         41.68         58.18         9.99 o                         
  -2   6   3        353.96        419.83        18.76 o                         
  -1   6   3       1290.44       1375.40        44.65 o                         
   0   6   3        353.26        398.15        17.91 o                         
   1   6   3       1052.31       1106.59        60.34 o                         
   2   6   3        344.85        351.63        14.16 o                         
   3   6   3          3.58         12.73        12.72 o                         
   4   6   3        441.63        458.35        13.57 o                         
   5   6   3        346.05        359.18        11.02 o                         
   6   6   3         82.84         94.60        11.10 o                         
   7   6   3       1117.33       1055.72        15.69 o                         
   8   6   3         82.15         70.17        12.34 o                         
   9   6   3          1.68          5.72         9.85 o                         
  -8   7   3        143.39         93.46         9.59 o                         
  -7   7   3          9.85         11.16         9.16 o                         
  -6   7   3        170.13        184.61         9.49 o                         
  -5   7   3        361.47        378.24        12.59 o                         
  -4   7   3        282.40        275.59        15.15 o                         
  -3   7   3         40.81         55.73        11.18 o                         
  -2   7   3        282.12        266.40        14.93 o                         
  -1   7   3        510.46        567.57        16.52 o                         
   0   7   3        762.38        837.11        16.04 o                         
   1   7   3        124.92        142.94        11.83 o                         
   2   7   3        250.04        265.94        11.22 o                         
   3   7   3         32.70         57.95        18.70 o                         
   4   7   3        122.30        125.14        10.69 o                         
   5   7   3        207.56        201.79        10.04 o                         
   6   7   3          1.80         15.29        10.41 o                         
   7   7   3         11.23         10.17        16.92 o                         
   8   7   3        109.01         86.56        20.44 o                         
  -5   8   3         17.37         27.89         9.28 o                         
  -4   8   3        251.71        204.54        10.56 o                         
  -3   8   3          0.16         15.92        10.08 o                         
  -2   8   3        411.30        355.45        15.89 o                         
  -1   8   3         21.33         51.18        12.51 o                         
   0   8   3         45.64         60.53        10.30 o                         
   1   8   3        168.87        170.26        15.85 o                         
   2   8   3         15.11         21.10         9.99 o                         
   3   8   3         19.28         24.27        10.71 o                         
   4   8   3         68.18         51.43        10.84 o                         
   5   8   3        495.29        442.24        13.18 o                         
 -12   0   4        517.23        519.83        16.42 o                         
 -10   0   4         70.68         76.00        17.18 o                         
  -8   0   4       3664.82       3541.55        78.97 o                         
  -6   0   4        575.96        404.47        24.12 o                         
  -4   0   4          5.83         29.06        28.52 o                         
  -2   0   4      16343.50      17314.39        71.38 o                         
   0   0   4      12389.00      14842.80        68.75 o                         
   2   0   4       9478.20       9242.33       116.98 o                         
   4   0   4       3049.48       2773.13        40.01 o                         
   6   0   4       9311.91       8834.28        48.98 o                         
   8   0   4       3937.34       3844.05        41.50 o                         
  10   0   4      10594.83      10610.55       228.44 o                         
  12   0   4         22.19         19.44        18.30 o                         
 -13   1   4         94.82        103.95        10.53 o                         
 -12   1   4        140.92        116.85        11.00 o                         
 -11   1   4         16.91         24.14        12.11 o                         
 -10   1   4        234.69        276.85        13.54 o                         
  -9   1   4         98.07        130.98        13.27 o                         
  -8   1   4       1042.24       1159.79        15.73 o                         
  -7   1   4        681.85        617.80        15.72 o                         
  -6   1   4        231.61        344.85        15.65 o                         
  -5   1   4         74.67         66.30        14.99 o                         
  -4   1   4         12.28        -18.73        18.73 o                         
  -2   1   4      12720.53      13603.74       176.87 o                         
  -1   1   4      20165.26      21037.40        98.56 o                         
   0   1   4        446.76        524.78        22.02 o                         
   1   1   4       3063.41       3649.07       128.92 o                         
   2   1   4      17424.73      17369.11        92.57 o                         
   3   1   4       4145.45       4236.96        39.80 o                         
   4   1   4       8807.21       8499.69        72.92 o                         
   5   1   4       3334.27       3109.49        25.90 o                         
   6   1   4         51.91         48.40        15.20 o                         
   7   1   4        140.10        131.27        16.64 o                         
   8   1   4          4.65          6.79        14.96 o                         
   9   1   4        525.15        511.39        15.71 o                         
  10   1   4       1632.99       1608.93        18.68 o                         
  11   1   4        728.55        716.81        16.02 o                         
  12   1   4        132.27        123.23        12.60 o                         
  13   1   4         25.28         35.17        12.13 o                         
 -13   2   4         32.33         39.81        10.66 o                         
 -12   2   4        342.32        358.93        12.13 o                         
 -11   2   4        348.97        325.12        15.27 o                         
 -10   2   4        155.61        162.98        12.59 o                         
  -9   2   4        222.20        253.00        13.35 o                         
  -8   2   4       3134.22       3349.41        42.75 o                         
  -7   2   4       3282.59       3395.53        53.82 o                         
  -6   2   4       2489.96       2568.33        30.51 o                         
  -5   2   4       2089.46       2085.34        36.81 o                         
  -4   2   4       4546.73       4555.93        82.37 o                         
  -3   2   4      11023.25      10798.54        99.97 o                         
  -2   2   4       1732.87       2125.52        35.95 o                         
  -1   2   4         49.94         29.02        24.70 o                         
   0   2   4       3000.99       2578.56        38.06 o                         
   1   2   4          3.60         -8.47        17.71 o                         
   2   2   4        386.34        255.16        17.52 o                         
   3   2   4       1254.76       1164.32        16.47 o                         
   4   2   4      11051.31      10816.83        65.67 o                         
   5   2   4          0.25         19.25        13.69 o                         
   6   2   4       1304.48       1491.60        38.50 o                         
   7   2   4        258.79        270.52        14.10 o                         
   8   2   4         10.84         21.38        14.78 o                         
   9   2   4        470.78        481.31        16.48 o                         
  10   2   4        230.05        235.51        14.35 o                         
  11   2   4         31.80         36.78        14.16 o                         
  12   2   4        136.73        105.03        14.14 o                         
  13   2   4          5.83          8.46        11.13 o                         
 -12   3   4        262.95        248.60        11.19 o                         
 -11   3   4        316.46        338.28        11.27 o                         
 -10   3   4          0.56         17.70        10.94 o                         
  -9   3   4       1030.60       1104.34        23.78 o                         
  -8   3   4        224.17        227.12        11.83 o                         
  -7   3   4       4203.92       4247.90        48.36 o                         
  -6   3   4          4.47         55.19        14.34 o                         
  -5   3   4        466.39        422.68        14.72 o                         
  -4   3   4       2761.86       2694.74        28.11 o                         
  -3   3   4        254.31        275.16        12.73 o                         
  -2   3   4         33.05         31.36        16.75 o                         
  -1   3   4       2390.49       2364.76        41.27 o                         
   0   3   4       2160.65       2308.53        28.00 o                         
   1   3   4        108.61        116.95        13.83 o                         
   2   3   4        458.82        414.55        14.69 o                         
   3   3   4      13316.41      12895.34        67.81 o                         
   4   3   4        431.69        410.63        10.87 o                         
   5   3   4       2099.22       1861.47        14.38 o                         
   6   3   4        223.00        209.70        11.56 o                         
   7   3   4        155.41        176.86        12.80 o                         
   8   3   4        112.77        118.66        14.98 o                         
   9   3   4       1003.33        994.68        15.50 o                         
  10   3   4         30.23         28.75        12.77 o                         
  11   3   4        389.19        398.24        13.44 o                         
  12   3   4         58.58         60.60        12.00 o                         
 -12   4   4         24.87         12.03        11.32 o                         
 -11   4   4        134.43        129.13        12.06 o                         
 -10   4   4          0.57         -4.04        12.51 o                         
  -9   4   4         93.50         74.22        11.51 o                         
  -8   4   4         12.01         22.67        12.81 o                         
  -7   4   4        150.56        154.93        13.95 o                         
  -6   4   4        798.38        780.36        14.75 o                         
  -5   4   4         90.45        164.04        14.85 o                         
  -4   4   4       1165.79       1172.78        14.07 o                         
  -3   4   4       1052.60       1020.73        26.98 o                         
  -2   4   4       9826.29       9670.94       147.87 o                         
  -1   4   4         19.63         30.03        12.07 o                         
   0   4   4       4135.76       3785.69        60.74 o                         
   1   4   4         49.86         67.95        10.26 o                         
   2   4   4       5081.27       4934.56        21.67 o                         
   3   4   4       1449.09       1423.49        16.94 o                         
   4   4   4       6954.56       6677.13        92.92 o                         
   5   4   4        179.39        183.99        12.71 o                         
   6   4   4         39.48         77.66        12.14 o                         
   7   4   4         89.25         95.25        11.61 o                         
   8   4   4         23.21         25.87        10.61 o                         
   9   4   4        190.80        179.51        11.30 o                         
  10   4   4         23.53         37.72        10.55 o                         
  11   4   4        105.82        103.91        10.72 o                         
  12   4   4         50.48         40.48        11.30 o                         
 -11   5   4          1.58         18.98        11.03 o                         
 -10   5   4         37.21         51.47        13.74 o                         
  -9   5   4        248.14        245.58        12.51 o                         
  -8   5   4        443.31        435.93        13.67 o                         
  -7   5   4        970.49        964.35        20.27 o                         
  -6   5   4        266.23        301.83        17.42 o                         
  -5   5   4       1260.83       1198.30        24.87 o                         
  -4   5   4        459.14        484.93        11.48 o                         
  -3   5   4         29.12         27.71         9.71 o                         
  -2   5   4         32.05         28.31        12.60 o                         
  -1   5   4       1024.22       1088.86        15.71 o                         
   0   5   4       1712.93       1718.79        15.01 o                         
   1   5   4        620.75        570.72        13.80 o                         
   2   5   4       1508.51       1491.24        16.08 o                         
   3   5   4        617.64        551.20        14.13 o                         
   4   5   4        275.99        296.59        12.45 o                         
   5   5   4        776.71        813.56        29.10 o                         
   6   5   4        461.24        453.32        15.08 o                         
   7   5   4        264.52        259.36        11.08 o                         
   8   5   4          1.11         11.01        10.61 o                         
   9   5   4        648.60        658.86        20.18 o                         
  10   5   4         35.04         29.96        10.28 o                         
  11   5   4         45.37         35.13        11.98 o                         
  -9   6   4        150.31        168.66        20.93 o                         
  -8   6   4        551.29        548.86        17.74 o                         
  -7   6   4        118.63        136.29         9.66 o                         
  -6   6   4         48.22         63.92         9.53 o                         
  -5   6   4        426.73        480.17         9.89 o                         
  -4   6   4        529.81        561.58        10.40 o                         
  -3   6   4       1775.62       1902.26        23.73 o                         
  -2   6   4       2173.07       2368.96        24.19 o                         
  -1   6   4         51.48         68.09        12.11 o                         
   0   6   4        828.77        909.50        18.87 o                         
   1   6   4       1154.97       1169.09        39.14 o                         
   2   6   4        653.79        675.96        15.81 o                         
   3   6   4        542.69        541.63        13.45 o                         
   4   6   4        128.13        110.92        11.54 o                         
   5   6   4        140.63        142.04         9.96 o                         
   6   6   4        334.85        322.35        13.36 o                         
   7   6   4        531.30        513.06        18.77 o                         
   8   6   4        176.73        199.21        22.26 o                         
   9   6   4         12.15          9.52        11.94 o                         
  -8   7   4         12.51         24.48         8.97 o                         
  -7   7   4         93.30         89.41         9.67 o                         
  -6   7   4        144.52        163.57         9.14 o                         
  -5   7   4          6.23          3.03        10.05 o                         
  -4   7   4         84.17        101.18         8.67 o                         
  -3   7   4        849.10        903.12        23.67 o                         
  -2   7   4         39.56         44.95        14.81 o                         
  -1   7   4       1444.03       1500.10        52.64 o                         
   0   7   4         23.95         47.66        10.95 o                         
   1   7   4         18.52         33.01        10.38 o                         
   2   7   4        250.86        265.82        14.95 o                         
   3   7   4         21.20         19.25        10.79 o                         
   4   7   4        270.31        276.92        13.86 o                         
   5   7   4        173.52        188.57         9.86 o                         
   6   7   4        101.74         85.01         9.63 o                         
   7   7   4         40.37         39.43        11.05 o                         
  -5   8   4         40.03         42.54        10.28 o                         
  -4   8   4          1.28         15.19         8.96 o                         
  -3   8   4         14.93         20.69         9.13 o                         
  -2   8   4          9.37         24.80        17.40 o                         
  -1   8   4        331.48        316.51        31.96 o                         
   0   8   4          7.62          7.15         9.54 o                         
   1   8   4        154.51        152.26        18.97 o                         
   2   8   4         13.80          6.99        10.23 o                         
   3   8   4         67.48         58.97        10.28 o                         
   4   8   4        208.49        209.89        18.61 o                         
   5   8   4          1.97         -9.90        17.57 o                         
 -13   0   5         18.14         17.00        14.15 o                         
 -11   0   5         93.38        115.30        21.86 o                         
  -9   0   5       4421.30       4502.40        99.09 o                         
  -7   0   5       1757.05       1892.15        96.61 o                         
  -5   0   5        974.54       1053.70        24.94 o                         
  -3   0   5       1574.91       1893.08        83.33 o                         
  -1   0   5       6400.23       6752.65        54.29 o                         
   3   0   5       1715.27       1594.94        63.95 o                         
   5   0   5        567.04        573.32        26.19 o                         
   7   0   5      11465.04      11019.32        99.86 o                         
   9   0   5       7520.67       7653.70        52.56 o                         
  11   0   5         40.59         54.09        17.81 o                         
  13   0   5        217.18        185.48        17.98 o                         
 -13   1   5          1.48         13.00        10.45 o                         
 -12   1   5         39.91         55.19        11.06 o                         
 -11   1   5        402.43        425.38        12.55 o                         
 -10   1   5         55.78         65.74        12.47 o                         
  -9   1   5       1064.60       1104.82        26.26 o                         
  -8   1   5        102.49        135.43        13.79 o                         
  -7   1   5       3587.70       3979.55        33.10 o                         
  -6   1   5        595.46        649.60        15.30 o                         
  -5   1   5        517.25        721.06        17.94 o                         
  -4   1   5         17.02         54.25        17.35 o                         
  -3   1   5      22856.38      22648.97        95.77 o                         
  -2   1   5       6555.14       6580.39       136.24 o                         
  -1   1   5       3816.55       4170.59        48.04 o                         
   0   1   5       3766.66       4205.93        51.70 o                         
   1   1   5      11042.34      10931.84       125.54 o                         
   4   1   5       2691.26       2377.37        28.98 o                         
   5   1   5        469.77        454.08        19.59 o                         
   6   1   5       2236.41       1977.33        21.77 o                         
   7   1   5       2003.03       1788.17        25.86 o                         
   8   1   5       3469.75       3255.28        24.35 o                         
   9   1   5        354.61        353.61        16.04 o                         
  10   1   5         19.03         17.24        14.18 o                         
  11   1   5         38.70         37.97        13.40 o                         
  12   1   5         52.86         49.34        12.87 o                         
  13   1   5        139.87        142.97        13.67 o                         
 -13   2   5          0.69          1.29        14.02 o                         
 -12   2   5        100.48         97.86        10.30 o                         
 -11   2   5        154.21        171.44        14.25 o                         
 -10   2   5        598.48        623.77        14.69 o                         
  -9   2   5       1017.35       1079.97        15.32 o                         
  -8   2   5        366.33        370.01        13.34 o                         
  -7   2   5         39.57        134.47        19.35 o                         
  -6   2   5        137.43        188.88        13.40 o                         
  -5   2   5       1456.92       1556.73        34.52 o                         
  -4   2   5       6180.54       6541.00        72.20 o                         
  -3   2   5       9792.55       8938.82        78.32 o                         
  -2   2   5      17560.01      17431.63       174.85 o                         
  -1   2   5       2137.26       2550.57        67.16 o                         
   0   2   5       3510.51       3380.57       119.19 o                         
   1   2   5       8657.75       8802.29        92.01 o                         
   2   2   5        357.35        393.52        15.24 o                         
   3   2   5       6041.14       5363.46        94.94 o                         
   4   2   5       3513.47       3074.15        34.49 o                         
   5   2   5        860.66        915.98        20.82 o                         
   6   2   5         85.94         46.46        13.74 o                         
   7   2   5          6.88         27.21        13.70 o                         
   8   2   5       1049.34       1019.15        18.82 o                         
   9   2   5         64.99         76.73        14.83 o                         
  10   2   5         74.72         63.79        14.76 o                         
  11   2   5          3.82          7.40        13.56 o                         
  12   2   5          4.67          3.72        14.83 o                         
  13   2   5         14.57         26.15        13.32 o                         
 -12   3   5         20.79         22.44         9.68 o                         
 -11   3   5        121.81        120.06         9.87 o                         
 -10   3   5       1702.49       1731.16        26.39 o                         
  -9   3   5         19.90         35.53        11.14 o                         
  -8   3   5       3189.28       3485.55        37.56 o                         
  -7   3   5        117.20        169.48        13.40 o                         
  -6   3   5       1951.47       2037.07        18.46 o                         
  -5   3   5        689.67        671.90        19.13 o                         
  -4   3   5       5542.97       5866.87        81.95 o                         
  -3   3   5         10.83         12.79        14.00 o                         
  -2   3   5        557.04        540.22        14.95 o                         
  -1   3   5         34.98          5.43        20.01 o                         
   0   3   5       2336.03       2383.50        41.11 o                         
   1   3   5         69.58         40.17        12.91 o                         
   2   3   5        850.11        776.80        15.52 o                         
   3   3   5        508.35        511.16        14.38 o                         
   4   3   5         97.94        120.48        11.08 o                         
   5   3   5        320.38        315.66        11.81 o                         
   6   3   5        243.46        276.05        12.51 o                         
   7   3   5        498.62        546.46        13.73 o                         
   8   3   5        128.86        139.77        10.94 o                         
   9   3   5         13.09         25.98        11.46 o                         
  10   3   5        385.62        374.48        12.89 o                         
  11   3   5         23.31         30.25        11.18 o                         
  12   3   5        411.42        366.70        13.56 o                         
 -12   4   5         18.55         17.30        11.81 o                         
 -11   4   5        263.67        252.42        12.62 o                         
 -10   4   5         27.40         16.57        12.72 o                         
  -9   4   5         61.79         74.83        13.13 o                         
  -8   4   5        925.03        963.87        14.27 o                         
  -7   4   5          2.22        -11.45        11.45 o                         
  -6   4   5         11.31         13.36        12.80 o                         
  -5   4   5       2562.93       2679.73        24.31 o                         
  -4   4   5        440.03        476.78        12.02 o                         
  -3   4   5       1316.56       1241.95        15.18 o                         
  -2   4   5         16.87        164.55        47.96 o                         
  -1   4   5         34.40         50.48        11.48 o                         
   0   4   5        563.11        641.54        17.82 o                         
   1   4   5        145.28        102.94        11.15 o                         
   2   4   5          6.47         11.83        17.22 o                         
   3   4   5       3570.27       3275.42        20.95 o                         
   4   4   5       1752.03       1734.38        35.48 o                         
   5   4   5        222.42        223.38        10.97 o                         
   6   4   5          0.69          8.60        11.54 o                         
   7   4   5         47.25         39.58        11.60 o                         
   8   4   5         16.70         28.30        10.80 o                         
   9   4   5        183.27        201.56        10.72 o                         
  10   4   5         64.31         84.67        10.91 o                         
  11   4   5         54.59         25.48         9.46 o                         
 -11   5   5        146.57        132.32        11.48 o                         
 -10   5   5        229.16        247.08        25.28 o                         
  -9   5   5         16.40         24.16        11.98 o                         
  -8   5   5        256.51        268.04        13.13 o                         
  -7   5   5        222.27        264.11        12.56 o                         
  -6   5   5        782.08        829.58        14.40 o                         
  -5   5   5         61.35         81.90        17.82 o                         
  -4   5   5        855.08        870.79        16.35 o                         
  -3   5   5         95.02        103.95        12.98 o                         
  -2   5   5         76.29         72.02        12.93 o                         
  -1   5   5          7.75          6.45        12.75 o                         
   0   5   5        415.32        462.13        14.92 o                         
   1   5   5        184.79        197.85        12.46 o                         
   2   5   5          5.59          7.20        12.00 o                         
   3   5   5        524.34        554.39        14.18 o                         
   4   5   5         52.86         63.79        15.37 o                         
   5   5   5        204.19        192.97        16.67 o                         
   6   5   5          8.87         -0.18        13.27 o                         
   7   5   5        288.85        267.22        21.25 o                         
   8   5   5        919.16        923.80        24.11 o                         
   9   5   5         38.46         32.11        11.64 o                         
  10   5   5        133.79        140.21         9.90 o                         
  11   5   5          5.95          6.41        15.08 o                         
  -9   6   5        115.07        110.61        11.46 o                         
  -8   6   5          4.46          7.94        11.91 o                         
  -7   6   5         92.80        100.62        16.93 o                         
  -6   6   5        700.90        694.39        11.06 o                         
  -5   6   5        135.64        131.37         8.95 o                         
  -4   6   5        399.13        452.67        10.17 o                         
  -3   6   5        389.93        440.81        13.75 o                         
  -2   6   5          1.52         40.48        13.47 o                         
  -1   6   5         56.39         65.14        12.08 o                         
   0   6   5        553.57        571.31        16.55 o                         
   1   6   5       1124.74       1126.05        21.31 o                         
   2   6   5        172.50        188.89        12.25 o                         
   3   6   5        221.66        240.36        12.57 o                         
   4   6   5        400.84        408.30        12.87 o                         
   5   6   5        497.09        506.30        13.71 o                         
   6   6   5        283.52        267.18        12.43 o                         
   7   6   5        379.37        387.45        14.92 o                         
   8   6   5        155.86        166.10        12.34 o                         
   9   6   5        274.00        220.37        14.32 o                         
  -8   7   5          7.16          2.77         9.01 o                         
  -7   7   5         16.96         11.82         9.49 o                         
  -6   7   5        134.09        124.40         8.91 o                         
  -5   7   5         10.64         14.74         8.67 o                         
  -4   7   5        231.50        245.34        11.88 o                         
  -3   7   5        269.48        292.68        10.17 o                         
  -2   7   5        173.76        179.54        16.91 o                         
  -1   7   5        229.31        244.70        14.15 o                         
   0   7   5        698.86        709.08        22.02 o                         
   1   7   5          2.06         14.96        17.83 o                         
   2   7   5       1794.20       1866.93        54.42 o                         
   3   7   5         25.25         34.48        10.24 o                         
   4   7   5        618.32        593.02        12.94 o                         
   5   7   5         79.57         86.00        10.10 o                         
   6   7   5        468.13        451.17        16.01 o                         
   7   7   5        175.78        160.32        13.34 o                         
  -5   8   5         31.97         36.55         8.21 o                         
  -4   8   5         28.53         36.99         9.53 o                         
  -3   8   5        149.19        108.39         9.94 o                         
  -2   8   5        123.27         99.02        11.93 o                         
  -1   8   5          4.16          2.60        10.11 o                         
   0   8   5        105.99        115.67        10.28 o                         
   1   8   5          2.21         17.29        10.13 o                         
   2   8   5          3.31         10.34         8.62 o                         
   3   8   5         90.70         79.71        16.61 o                         
   4   8   5        117.08        109.16        13.63 o                         
 -12   0   6        609.58        588.68        17.67 o                         
 -10   0   6       1456.78       1521.16        21.73 o                         
  -8   0   6       2786.81       2850.28        33.79 o                         
  -6   0   6       7413.40       7031.95       212.68 o                         
  -4   0   6       6431.84       6868.13       276.27 o                         
  -2   0   6        242.36        234.00        27.80 o                         
   0   0   6       7289.96       7872.48       221.71 o                         
   2   0   6       2808.20       3027.21        82.76 o                         
   4   0   6       1763.96       1673.67        54.13 o                         
   6   0   6       6560.78       6245.93        45.92 o                         
   8   0   6        609.93        570.62        24.86 o                         
  10   0   6       1032.78       1004.08        23.48 o                         
  12   0   6       1864.18       1755.12       143.07 o                         
 -13   1   6        116.44        116.68        21.37 o                         
 -12   1   6         26.36         20.93        15.36 o                         
 -11   1   6       1065.23       1085.17        14.00 o                         
 -10   1   6         82.53         89.17        12.77 o                         
  -9   1   6         32.01         36.54        12.38 o                         
  -8   1   6        742.06        869.63        14.92 o                         
  -7   1   6       2009.98       2204.28        47.00 o                         
  -6   1   6        685.74        777.64        14.84 o                         
  -5   1   6        120.24         86.20        15.41 o                         
  -4   1   6        189.19        148.14        15.71 o                         
  -3   1   6       2072.57       1876.23        21.13 o                         
  -2   1   6        653.84        702.81        21.55 o                         
   0   1   6      10780.00      10856.95       147.44 o                         
   1   1   6      12447.95      13299.39       408.12 o                         
   2   1   6       1524.21       1730.63        94.17 o                         
   3   1   6        108.63         54.48        33.99 o                         
   4   1   6       2685.30       2838.73        41.69 o                         
   5   1   6       8993.03       8125.90        41.85 o                         
   6   1   6        890.44        788.08        19.35 o                         
   7   1   6       3331.77       2981.26        27.34 o                         
   8   1   6         13.79         29.24        15.88 o                         
   9   1   6         54.40         59.80        15.01 o                         
  10   1   6        126.33        122.68        14.33 o                         
  11   1   6        155.06        151.17        13.40 o                         
  12   1   6          3.86         19.38        13.00 o                         
  13   1   6        106.04         98.39        13.49 o                         
 -13   2   6        142.13        124.68        11.05 o                         
 -12   2   6        252.08        237.39        12.16 o                         
 -11   2   6        524.18        527.05        11.23 o                         
 -10   2   6        669.14        730.20        13.06 o                         
  -9   2   6         39.22         37.94        12.77 o                         
  -8   2   6        137.63        199.91        14.32 o                         
  -7   2   6        209.04        204.37        12.62 o                         
  -6   2   6       2315.12       2210.35        21.17 o                         
  -5   2   6       1678.61       1759.23        30.14 o                         
  -4   2   6       1975.24       1886.45        18.15 o                         
  -3   2   6         57.19         38.53        14.76 o                         
  -2   2   6       7048.24       7656.41       106.82 o                         
  -1   2   6      20682.87      19883.63        78.09 o                         
   1   2   6       1358.25       1212.64        18.98 o                         
   2   2   6       1618.96       1690.46        29.09 o                         
   3   2   6        226.26        202.78        16.45 o                         
   4   2   6         71.94         74.69        18.13 o                         
   5   2   6       1652.61       1619.25        44.98 o                         
   6   2   6       3104.29       2990.86       113.35 o                         
   7   2   6       1031.76       1030.42        33.41 o                         
   8   2   6        184.68        194.92        14.48 o                         
   9   2   6        143.37        157.93        15.74 o                         
  10   2   6        364.78        387.76        17.16 o                         
  11   2   6        339.59        335.72        25.90 o                         
  12   2   6        230.44        231.06        12.56 o                         
  13   2   6         28.55         29.86        12.39 o                         
 -12   3   6         12.66         18.84         9.17 o                         
 -11   3   6        411.25        410.97        11.01 o                         
 -10   3   6        147.99        143.12        10.25 o                         
  -9   3   6         53.56         72.55        11.25 o                         
  -8   3   6        176.89        190.21        14.74 o                         
  -7   3   6       2790.22       2837.89        45.01 o                         
  -6   3   6        106.08        104.18        12.76 o                         
  -5   3   6      10113.53       9941.36        29.44 o                         
  -4   3   6        720.34        748.02        29.14 o                         
  -3   3   6        749.63        703.56        15.11 o                         
  -2   3   6       1010.11        944.84        16.25 o                         
  -1   3   6       3321.91       3342.91        77.97 o                         
   0   3   6       2026.58       1995.00        19.22 o                         
   1   3   6       9360.31       8905.57       132.00 o                         
   2   3   6         75.86         79.53        12.35 o                         
   3   3   6       2488.39       2706.73        45.54 o                         
   4   3   6       1771.92       1973.42        31.49 o                         
   5   3   6        534.71        510.81        12.26 o                         
   6   3   6          5.10         11.61        11.12 o                         
   7   3   6         84.55         95.12        11.56 o                         
   8   3   6         32.23         34.10        11.70 o                         
   9   3   6        129.82        129.53        12.98 o                         
  10   3   6         17.83         44.51        12.22 o                         
  11   3   6        830.34        846.60        15.03 o                         
  12   3   6         21.06         25.39        11.30 o                         
 -12   4   6        190.70        158.24        11.80 o                         
 -11   4   6         41.07         72.55        16.80 o                         
 -10   4   6        344.52        315.04        12.89 o                         
  -9   4   6        668.67        726.80        20.45 o                         
  -8   4   6          5.43         18.53        12.39 o                         
  -7   4   6        133.86        145.09        15.44 o                         
  -6   4   6        108.67        130.62        12.70 o                         
  -5   4   6         25.90         75.36        20.50 o                         
  -4   4   6        799.99        786.56        13.71 o                         
  -3   4   6       1543.17       1466.52        16.14 o                         
  -2   4   6        156.79        163.26        28.21 o                         
  -1   4   6        161.24        173.61        16.40 o                         
   0   4   6       2498.59       2236.84        38.58 o                         
   1   4   6         61.52         95.75        10.98 o                         
   2   4   6       4808.86       4481.76        35.86 o                         
   3   4   6        415.44        394.28        14.31 o                         
   4   4   6       3546.36       3394.26        52.85 o                         
   5   4   6         97.49         79.84        12.06 o                         
   6   4   6       2311.88       2336.82        31.12 o                         
   7   4   6        144.67        141.94        10.65 o                         
   8   4   6         66.17         56.69        10.86 o                         
   9   4   6        222.63        242.44        11.04 o                         
  10   4   6         83.27         82.30        11.07 o                         
  11   4   6         12.91         14.52        10.90 o                         
 -11   5   6         94.31         58.56        12.99 o                         
 -10   5   6         10.06         13.27        13.22 o                         
  -9   5   6        268.54        276.78        13.58 o                         
  -8   5   6          1.41         23.15        11.61 o                         
  -7   5   6        185.44        220.64        11.58 o                         
  -6   5   6       1157.46       1173.39        30.26 o                         
  -5   5   6       1618.11       1634.74        15.27 o                         
  -4   5   6        357.95        373.27        11.68 o                         
  -3   5   6         70.53        105.53        14.49 o                         
  -2   5   6        245.56        250.37        13.82 o                         
  -1   5   6        519.49        510.28        14.01 o                         
   0   5   6        824.23        821.62        11.62 o                         
   1   5   6        341.33        336.25        10.77 o                         
   2   5   6        288.62        261.41        11.42 o                         
   3   5   6        540.24        544.88        14.53 o                         
   4   5   6        974.22        949.08        15.56 o                         
   5   5   6         69.70         84.90        12.56 o                         
   6   5   6         19.93         30.13        13.27 o                         
   7   5   6       1336.73       1401.36        38.85 o                         
   8   5   6         90.13         87.87        13.13 o                         
   9   5   6          0.03          4.30        11.54 o                         
  10   5   6        122.06        120.27        14.00 o                         
  -9   6   6         20.76         26.20        10.78 o                         
  -8   6   6          9.43         -0.93        11.44 o                         
  -7   6   6          0.94         11.79        10.33 o                         
  -6   6   6        799.53        793.04        12.50 o                         
  -5   6   6         74.39         83.75         8.15 o                         
  -4   6   6        213.05        209.96        12.19 o                         
  -3   6   6         85.89         80.09        10.27 o                         
  -2   6   6         17.76         26.08        11.45 o                         
  -1   6   6       1727.36       1834.57        66.97 o                         
   0   6   6       2208.37       2266.82        57.54 o                         
   1   6   6         27.44         26.38        11.67 o                         
   2   6   6        656.50        658.96        21.04 o                         
   3   6   6        749.97        760.51        14.17 o                         
   4   6   6         91.49         91.35        11.57 o                         
   5   6   6          1.48          0.12        13.34 o                         
   6   6   6         23.03         31.93        12.76 o                         
   7   6   6        404.56        441.00        13.95 o                         
   8   6   6         39.30         46.62        13.89 o                         
   9   6   6         35.71         48.90        13.97 o                         
  -7   7   6         10.70         20.84         9.11 o                         
  -6   7   6         28.33         39.75         8.68 o                         
  -5   7   6         23.14         23.58         8.40 o                         
  -4   7   6        239.01        271.51        10.08 o                         
  -3   7   6          1.09          6.80         8.09 o                         
  -2   7   6        149.84        159.31        10.65 o                         
  -1   7   6        298.73        298.31        15.66 o                         
   0   7   6          5.32         20.41        18.38 o                         
   1   7   6        754.21        773.68        42.84 o                         
   2   7   6        283.47        308.70        14.59 o                         
   3   7   6         24.81         27.00        10.35 o                         
   4   7   6         70.84         92.06        10.55 o                         
   5   7   6        285.85        295.34        14.68 o                         
   6   7   6         54.60         46.43        10.06 o                         
   7   7   6        159.45        133.50        12.56 o                         
  -4   8   6         75.15         95.42         8.34 o                         
  -3   8   6        191.39        172.34        12.38 o                         
  -2   8   6         80.58         43.18        17.02 o                         
  -1   8   6          0.43         25.46        10.20 o                         
   0   8   6        108.57        110.14        10.02 o                         
   1   8   6         53.19         55.68        11.05 o                         
   2   8   6         27.75         30.85        10.82 o                         
   3   8   6        398.33        381.92        20.22 o                         
   4   8   6         43.95         46.51        12.01 o                         
 -13   0   7         14.43         41.21        15.12 o                         
 -11   0   7        194.91        195.50        16.51 o                         
  -9   0   7        240.83        301.28        19.23 o                         
  -7   0   7       3987.67       3971.96       142.35 o                         
  -5   0   7       3194.75       3157.12       166.57 o                         
  -3   0   7       2214.78       1927.65        32.51 o                         
  -1   0   7      13282.65      13009.09       231.97 o                         
   1   0   7       3203.15       2876.57       117.91 o                         
   3   0   7       9043.09       9072.39        88.39 o                         
   5   0   7        490.40        414.42        41.61 o                         
   7   0   7        830.54        714.47        26.50 o                         
   9   0   7        828.83        818.90        26.56 o                         
  11   0   7        683.19        680.80        32.15 o                         
  13   0   7         25.29         25.30        27.68 o                         
 -13   1   7          2.53         18.82        10.84 o                         
 -12   1   7        526.02        535.58        11.90 o                         
 -11   1   7          3.52         31.23        11.43 o                         
 -10   1   7        245.09        277.12        13.59 o                         
  -9   1   7        451.09        482.92        13.98 o                         
  -8   1   7        248.97        264.05        13.97 o                         
  -7   1   7        936.34        954.53        19.85 o                         
  -6   1   7        205.26        178.75        13.82 o                         
  -5   1   7        739.23        704.02        16.33 o                         
  -4   1   7        975.50        976.15        17.77 o                         
  -3   1   7       2395.76       2207.13        35.04 o                         
  -2   1   7       1810.51       1921.36        22.26 o                         
   0   1   7         10.23         31.66        16.37 o                         
   1   1   7       5506.68       5622.27        63.79 o                         
   2   1   7       1583.31       1447.24        61.74 o                         
   3   1   7        295.83        365.23        22.57 o                         
   4   1   7      14355.93      13112.43        71.03 o                         
   5   1   7        539.91        601.79        29.29 o                         
   6   1   7       2565.63       2413.71        28.10 o                         
   7   1   7         16.22         38.91        18.41 o                         
   8   1   7        498.14        461.54        17.71 o                         
   9   1   7         68.95         93.34        15.85 o                         
  10   1   7        889.11        871.36        18.00 o                         
  11   1   7         21.28         28.89        15.42 o                         
  12   1   7          8.42         14.80        15.03 o                         
  13   1   7         63.69         45.39        15.61 o                         
 -13   2   7        101.52        119.09        12.98 o                         
 -12   2   7         31.96         29.55        11.55 o                         
 -11   2   7         17.88         17.94        10.38 o                         
 -10   2   7         15.00         31.24        11.74 o                         
  -9   2   7        398.01        474.73        12.94 o                         
  -8   2   7       2955.25       3086.47        17.85 o                         
  -7   2   7       1179.64       1208.76        15.14 o                         
  -6   2   7        491.32        405.93        12.87 o                         
  -5   2   7       3221.67       3348.60        32.41 o                         
  -4   2   7        606.84        586.11        13.45 o                         
  -3   2   7       6459.10       6497.70        48.61 o                         
  -2   2   7       1820.54       2089.33        33.19 o                         
  -1   2   7       2875.96       2613.46        57.69 o                         
   0   2   7        687.65        675.64        19.31 o                         
   1   2   7       1215.04       1025.75        20.82 o                         
   2   2   7       6919.05       7056.75        83.46 o                         
   3   2   7       7477.66       7050.21       228.99 o                         
   4   2   7       7489.18       7224.48       173.87 o                         
   5   2   7       2522.87       2519.46        76.55 o                         
   6   2   7        153.57        181.18        14.69 o                         
   7   2   7        142.09        147.12        14.08 o                         
   8   2   7        184.93        164.38        14.57 o                         
   9   2   7        240.22        234.30        14.49 o                         
  10   2   7        208.60        203.17        16.26 o                         
  11   2   7        956.28        952.72        38.48 o                         
  12   2   7          8.63         16.78        11.30 o                         
  13   2   7          8.41         31.47        23.53 o                         
 -12   3   7          4.44         14.39         9.58 o                         
 -11   3   7          6.58         18.60         9.80 o                         
 -10   3   7         92.47         83.67        11.32 o                         
  -9   3   7         13.99         25.32        11.14 o                         
  -8   3   7       2077.43       2254.98        26.86 o                         
  -7   3   7        444.96        467.18        14.66 o                         
  -6   3   7       1850.10       1843.55        15.01 o                         
  -5   3   7         89.43        196.05        26.20 o                         
  -4   3   7       1819.20       1956.35        58.12 o                         
  -3   3   7        970.66        930.65        15.45 o                         
  -2   3   7      15520.53      16123.99       152.58 o                         
  -1   3   7       2870.81       3015.18       102.82 o                         
   0   3   7        433.09        362.63        14.97 o                         
   1   3   7       1237.02       1180.28        15.34 o                         
   2   3   7        301.83        305.28        11.12 o                         
   3   3   7         43.61         32.65        12.11 o                         
   4   3   7         42.10         32.61        15.10 o                         
   5   3   7          1.52         14.96        13.93 o                         
   6   3   7        240.43        195.91        14.14 o                         
   7   3   7         16.72         23.04        11.88 o                         
   8   3   7         33.21         50.52        12.25 o                         
   9   3   7          1.85         10.14        12.68 o                         
  10   3   7         69.63         84.91        11.98 o                         
  11   3   7         58.34         81.60        11.97 o                         
  12   3   7         61.53         62.75        11.46 o                         
 -12   4   7         14.71         12.54        16.31 o                         
 -11   4   7        159.84        167.84        12.59 o                         
 -10   4   7          2.01         28.61        11.39 o                         
  -9   4   7       1073.90       1106.12        14.15 o                         
  -8   4   7        144.75        141.48        17.89 o                         
  -7   4   7        798.08        856.26        14.58 o                         
  -6   4   7        453.91        490.12        13.22 o                         
  -5   4   7         40.42         57.87        13.72 o                         
  -4   4   7        583.21        539.19        12.97 o                         
  -3   4   7         13.13         24.15        13.59 o                         
  -2   4   7         17.86         20.04        12.35 o                         
  -1   4   7          8.20          0.64        14.91 o                         
   0   4   7        278.73        250.55        12.36 o                         
   1   4   7        182.48        185.39        11.66 o                         
   2   4   7       5828.67       5740.37        48.60 o                         
   3   4   7       4503.67       4351.54        59.52 o                         
   4   4   7       2676.82       2817.18        45.20 o                         
   5   4   7       2867.93       2746.74        22.81 o                         
   6   4   7         33.32         42.10        12.69 o                         
   7   4   7         21.13         34.40        13.63 o                         
   8   4   7         24.13         24.53        14.05 o                         
   9   4   7        258.19        321.77        16.00 o                         
  10   4   7         37.13         41.50        15.57 o                         
  11   4   7        239.24        227.29        16.79 o                         
 -11   5   7          4.22         12.97        10.35 o                         
 -10   5   7          1.25         24.25        17.20 o                         
  -9   5   7          2.21          2.47        11.43 o                         
  -8   5   7        487.81        480.61        13.17 o                         
  -7   5   7        653.55        685.28        12.73 o                         
  -6   5   7       2628.90       2698.59        59.25 o                         
  -5   5   7          1.56          8.97        11.12 o                         
  -4   5   7         17.46         16.38        10.62 o                         
  -3   5   7         30.88         36.98        14.09 o                         
  -2   5   7       2459.84       2623.99        23.31 o                         
  -1   5   7       2304.32       2482.10        25.26 o                         
   0   5   7       1200.96       1199.77        22.74 o                         
   1   5   7        109.66         88.39        10.20 o                         
   2   5   7        264.11        245.56        11.44 o                         
   3   5   7         91.73         94.07        13.88 o                         
   4   5   7       1166.87       1183.39        24.92 o                         
   5   5   7          3.36          9.87        12.31 o                         
   6   5   7        440.32        454.48        15.55 o                         
   7   5   7        302.05        317.60        14.36 o                         
   8   5   7         38.92         51.50        15.11 o                         
   9   5   7        227.37        219.70        14.05 o                         
  10   5   7        103.12        122.99        18.90 o                         
  -9   6   7         48.23         41.73        11.15 o                         
  -8   6   7        214.21        207.61        11.13 o                         
  -7   6   7        120.09        112.31        12.12 o                         
  -6   6   7        477.54        530.82        18.86 o                         
  -5   6   7         24.30         31.99        13.65 o                         
  -4   6   7         13.74         20.89         8.96 o                         
  -3   6   7          2.81         23.78        10.66 o                         
  -2   6   7        128.00        151.01        13.25 o                         
  -1   6   7       1813.30       1921.74        20.50 o                         
   0   6   7          2.08         14.79        12.71 o                         
   1   6   7        202.51        189.09        12.04 o                         
   2   6   7         57.22         80.83        11.54 o                         
   3   6   7         86.93         85.36        10.73 o                         
   4   6   7          0.50          4.06        12.29 o                         
   5   6   7       1458.71       1479.58        27.85 o                         
   6   6   7         30.60         39.61        13.19 o                         
   7   6   7         15.71         27.44        13.91 o                         
   8   6   7         11.15         25.58        12.80 o                         
   9   6   7         60.14         50.69        13.42 o                         
  -7   7   7          6.89          9.94         8.54 o                         
  -6   7   7          5.60          4.71         7.69 o                         
  -5   7   7        597.65        591.85        17.51 o                         
  -4   7   7         19.47         26.41         8.53 o                         
  -3   7   7         33.33         43.98         8.64 o                         
  -2   7   7        120.04        126.80        10.41 o                         
  -1   7   7         32.83         30.36        12.24 o                         
   0   7   7         10.28         24.53        11.08 o                         
   1   7   7         66.35         62.80         9.44 o                         
   2   7   7         89.22        109.04        16.90 o                         
   3   7   7          6.01          6.84        10.75 o                         
   4   7   7        325.51        330.51        12.19 o                         
   5   7   7          3.17          7.59        11.01 o                         
   6   7   7        210.32        216.43        11.42 o                         
   7   7   7          0.53         15.31        11.53 o                         
  -4   8   7         24.42         28.88         8.00 o                         
  -3   8   7        217.15        201.93        10.28 o                         
  -2   8   7          7.53         12.74        12.75 o                         
  -1   8   7        128.72        122.63        11.29 o                         
   0   8   7          3.41          6.45         9.98 o                         
   1   8   7        147.14        102.14         9.70 o                         
   2   8   7        175.45        157.57         9.39 o                         
   3   8   7          0.96         -5.49        13.01 o                         
   4   8   7         26.53         26.61         9.96 o                         
 -12   0   8         58.34         51.26        15.60 o                         
 -10   0   8        212.62        247.90        17.33 o                         
  -8   0   8        138.02        154.58        18.64 o                         
  -6   0   8       5914.97       6830.50       180.24 o                         
  -4   0   8       8604.68       9078.65        68.62 o                         
  -2   0   8       5322.99       5513.91        35.31 o                         
   0   0   8        127.51        172.42        33.79 o                         
   2   0   8       3460.85       3010.95        67.52 o                         
   4   0   8       1971.43       1657.09        50.73 o                         
   6   0   8         50.40         46.27        37.15 o                         
   8   0   8       3858.36       3539.35        55.45 o                         
  10   0   8         17.69         14.86        30.23 o                         
  12   0   8          4.43          6.68        30.02 o                         
 -13   1   8        202.65        174.60        11.24 o                         
 -12   1   8          1.40         20.54        16.40 o                         
 -11   1   8        965.65       1028.73        13.51 o                         
 -10   1   8        254.59        279.16        15.27 o                         
  -9   1   8       1946.20       2012.38        24.61 o                         
  -8   1   8         36.60         79.62        13.43 o                         
  -7   1   8         47.73         49.71        12.27 o                         
  -6   1   8         36.54         41.22        13.21 o                         
  -5   1   8       2135.95       2117.56        27.67 o                         
  -4   1   8        600.81        558.13        14.15 o                         
  -3   1   8       1844.86       1534.14        19.98 o                         
  -2   1   8        334.86        443.53        15.76 o                         
  -1   1   8       7404.69       7679.02        89.35 o                         
   0   1   8      11820.74      11524.84       111.55 o                         
   1   1   8        319.10        355.86        20.31 o                         
   2   1   8       4500.56       4832.65       289.17 o                         
   3   1   8       4712.53       4223.93       189.48 o                         
   4   1   8       4936.80       5061.70        51.83 o                         
   5   1   8         82.89        115.70        25.56 o                         
   6   1   8        636.11        696.40        31.55 o                         
   7   1   8       9842.43       8994.06        60.28 o                         
   8   1   8          3.40         17.27        15.20 o                         
   9   1   8        894.46        855.47        20.95 o                         
  10   1   8         15.32         15.97        16.03 o                         
  11   1   8          0.94          1.03        15.85 o                         
  12   1   8        244.46        217.24        24.35 o                         
  13   1   8        143.65        115.51        29.02 o                         
 -13   2   8         54.88         52.21        10.46 o                         
 -12   2   8          0.10          4.77        10.85 o                         
 -11   2   8        154.82        155.67        10.43 o                         
 -10   2   8        853.56        954.27        13.64 o                         
  -9   2   8        947.72        993.67        13.42 o                         
  -8   2   8        834.85        846.53        15.87 o                         
  -7   2   8         23.18         38.23        11.93 o                         
  -6   2   8         13.09         11.54        12.67 o                         
  -5   2   8        541.21        474.30        13.22 o                         
  -4   2   8       9597.24       9809.12       109.22 o                         
  -3   2   8         22.51         16.25        14.88 o                         
  -2   2   8      15987.87      14706.64       137.02 o                         
  -1   2   8       2530.41       2570.85        66.23 o                         
   0   2   8       8235.38       7337.93       103.02 o                         
   1   2   8       1335.16       1272.41        18.26 o                         
   2   2   8      11262.96      10997.77       130.95 o                         
   3   2   8      21022.57      21099.38       302.83 o                         
   4   2   8       2097.49       1914.60        47.69 o                         
   5   2   8        664.52        657.08        40.65 o                         
   6   2   8       1625.23       1717.90        83.49 o                         
   7   2   8         30.25         48.84        18.28 o                         
   8   2   8        574.13        620.07        15.00 o                         
   9   2   8         32.19         50.82        13.79 o                         
  10   2   8        186.34        189.21        13.35 o                         
  11   2   8         58.16         76.87        16.35 o                         
  12   2   8          2.62          0.46        15.20 o                         
 -12   3   8         11.87         33.35        11.10 o                         
 -11   3   8          9.18         22.69         9.42 o                         
 -10   3   8        151.44        165.00        11.98 o                         
  -9   3   8        104.31        122.35        12.28 o                         
  -8   3   8        814.52        811.73        13.88 o                         
  -7   3   8        337.97        358.64        12.54 o                         
  -6   3   8          0.68         39.03        15.02 o                         
  -5   3   8       3768.03       3755.69        19.85 o                         
  -4   3   8        834.99        790.77        22.47 o                         
  -3   3   8      11783.82      11912.33       196.63 o                         
  -2   3   8        169.36        146.52        20.69 o                         
  -1   3   8        427.22        459.00        12.17 o                         
   0   3   8       3115.30       3184.02        56.69 o                         
   1   3   8      10754.88      10388.39       177.52 o                         
   2   3   8        728.94        651.67        12.28 o                         
   3   3   8       2947.25       2749.79        50.30 o                         
   4   3   8         54.32         66.73        15.23 o                         
   5   3   8         45.47         41.32        14.51 o                         
   6   3   8        539.23        523.38        16.99 o                         
   7   3   8        103.94         81.93        16.73 o                         
   8   3   8          0.45         10.89        16.45 o                         
   9   3   8        134.30        168.99        16.07 o                         
  10   3   8        232.11        238.78        28.29 o                         
  11   3   8         10.61          6.80        14.42 o                         
  12   3   8          9.34         30.72        14.12 o                         
 -12   4   8         18.22         23.33        12.32 o                         
 -11   4   8         57.41         44.31        11.43 o                         
 -10   4   8       1158.31       1176.40        20.31 o                         
  -9   4   8         50.12         43.49        11.36 o                         
  -8   4   8       1098.07       1210.65        15.07 o                         
  -7   4   8        330.43        343.15        18.25 o                         
  -6   4   8          8.60         27.55        14.41 o                         
  -5   4   8         69.63         70.19        12.93 o                         
  -4   4   8       2342.39       2292.00        37.89 o                         
  -3   4   8        708.91        650.22        14.90 o                         
  -2   4   8        138.83        157.08        12.34 o                         
  -1   4   8       1708.60       1707.40        19.23 o                         
   0   4   8        266.33        277.41        14.00 o                         
   1   4   8         14.91         13.46        10.41 o                         
   2   4   8       1334.51       1226.79        15.79 o                         
   3   4   8        698.93        760.07        14.68 o                         
   4   4   8       1669.95       1697.12        21.93 o                         
   5   4   8        345.50        336.66        13.71 o                         
   6   4   8        450.91        476.14        13.67 o                         
   7   4   8         17.75         19.66        13.56 o                         
   8   4   8        756.26        841.34        50.83 o                         
   9   4   8         33.14         30.29        14.04 o                         
  10   4   8        231.71        208.68        15.45 o                         
  11   4   8         88.87         77.55        14.78 o                         
 -11   5   8         39.35         36.24        12.02 o                         
 -10   5   8         15.58          5.19        11.34 o                         
  -9   5   8        358.85        363.36        18.84 o                         
  -8   5   8        554.27        560.81        12.41 o                         
  -7   5   8         15.92         22.17        10.85 o                         
  -6   5   8        629.46        640.27        26.91 o                         
  -5   5   8       1241.82       1304.87        16.00 o                         
  -4   5   8       4179.23       4284.08        79.52 o                         
  -3   5   8       4422.14       4373.60        20.57 o                         
  -2   5   8        166.29        164.28        16.73 o                         
  -1   5   8         65.11         53.35        12.35 o                         
   0   5   8        175.88        157.05        11.20 o                         
   1   5   8       1471.62       1441.27        27.61 o                         
   2   5   8          8.04          4.71        11.64 o                         
   3   5   8       1580.54       1645.41        42.93 o                         
   4   5   8         52.31         47.77        12.89 o                         
   5   5   8         31.20         43.86        12.64 o                         
   6   5   8         11.64         32.27        14.11 o                         
   7   5   8         83.84         74.02        13.72 o                         
   8   5   8         48.35         47.92        12.50 o                         
   9   5   8        207.94        180.56        35.95 o                         
  10   5   8        107.04         89.21        14.44 o                         
  -9   6   8        163.56        133.29        14.26 o                         
  -8   6   8          2.77        -10.47        10.47 o                         
  -7   6   8        435.79        467.44        12.36 o                         
  -6   6   8        114.53        137.62        11.57 o                         
  -5   6   8          3.17          8.01        10.82 o                         
  -4   6   8        722.75        775.25        15.18 o                         
  -3   6   8         21.85         35.77        11.31 o                         
  -2   6   8        727.18        741.60        15.35 o                         
  -1   6   8        222.04        221.13        10.52 o                         
   0   6   8        205.99        223.96        10.89 o                         
   1   6   8        788.76        779.69        38.37 o                         
   2   6   8       1213.65       1280.74        28.22 o                         
   3   6   8         55.33         49.72        11.13 o                         
   4   6   8        243.11        291.40        11.53 o                         
   5   6   8        102.00        112.30        12.52 o                         
   6   6   8        234.50        268.59        23.08 o                         
   7   6   8        150.73        167.36        13.27 o                         
   8   6   8        540.77        518.34        24.48 o                         
   9   6   8         51.77         38.56        15.24 o                         
  -7   7   8         37.94         55.23        11.80 o                         
  -6   7   8         61.69         63.72         8.92 o                         
  -5   7   8         61.38         55.16         8.44 o                         
  -4   7   8        171.13        163.54         8.92 o                         
  -3   7   8         62.74         67.94        17.81 o                         
  -2   7   8        169.99        195.22         9.52 o                         
  -1   7   8         54.10         40.31         8.94 o                         
   0   7   8         25.16         40.90         9.75 o                         
   1   7   8         19.12         19.91        11.23 o                         
   2   7   8         57.60         76.77        14.18 o                         
   3   7   8        398.82        450.52        11.39 o                         
   4   7   8        186.97        192.22        11.28 o                         
   5   7   8        149.73        154.70        11.09 o                         
   6   7   8        333.15        319.51        11.29 o                         
   7   7   8        451.09        457.50        46.02 o                         
  -4   8   8        342.63        322.35        15.31 o                         
  -3   8   8          0.38         12.23         7.79 o                         
  -2   8   8        196.11        189.91         9.91 o                         
  -1   8   8        173.38        136.09        14.22 o                         
   0   8   8          0.67         15.19        10.22 o                         
   1   8   8         48.17         43.58        11.23 o                         
   2   8   8         43.05         55.92        10.90 o                         
   3   8   8        148.41        118.30        12.65 o                         
   4   8   8         35.43         33.49        10.94 o                         
 -13   0   9         42.32         53.33        35.06 o                         
 -11   0   9        187.83        176.54        16.34 o                         
  -9   0   9        985.16       1109.70        19.00 o                         
  -7   0   9        212.90        263.33        20.20 o                         
  -5   0   9       4067.33       4361.38        32.17 o                         
  -3   0   9          3.20         -0.89        19.93 o                         
  -1   0   9       4300.10       4140.09        30.37 o                         
   1   0   9      10816.83      10379.55       141.72 o                         
   3   0   9         49.74         21.14        43.43 o                         
   5   0   9       1993.18       1834.35        50.46 o                         
   7   0   9        353.44        320.48        37.50 o                         
   9   0   9       1900.00       1862.19        49.33 o                         
  11   0   9          7.35         18.75        30.74 o                         
  13   0   9        451.06        368.09        36.13 o                         
 -13   1   9         26.31         36.54        10.69 o                         
 -12   1   9        552.73        609.07        12.49 o                         
 -11   1   9          9.44         35.96        11.49 o                         
 -10   1   9        682.85        743.19        19.63 o                         
  -9   1   9         50.81         82.57        13.26 o                         
  -8   1   9         57.43         71.55        12.62 o                         
  -7   1   9        119.35        125.55        12.35 o                         
  -6   1   9       3356.99       3102.19        50.06 o                         
  -5   1   9       3909.03       3863.39        47.39 o                         
  -4   1   9       1011.66        872.22        14.93 o                         
  -3   1   9        253.73        255.50        16.62 o                         
  -2   1   9       4223.63       4418.39        21.17 o                         
  -1   1   9       2733.61       2923.46        19.96 o                         
   0   1   9       4647.90       4792.35        41.34 o                         
   1   1   9       4077.71       4161.67        23.85 o                         
   2   1   9        387.37        374.51        25.77 o                         
   3   1   9       3285.81       3507.26       136.20 o                         
   4   1   9        752.30        751.74        30.96 o                         
   5   1   9       1885.00       1783.14        35.92 o                         
   6   1   9       2939.87       2650.45        37.31 o                         
   7   1   9        874.08        796.01        32.27 o                         
   8   1   9       1620.97       1406.89        31.04 o                         
   9   1   9        777.49        712.45        31.28 o                         
  10   1   9         12.24          0.16        25.51 o                         
  11   1   9        400.25        408.68        31.39 o                         
  12   1   9        507.96        463.97        32.40 o                         
  13   1   9         39.22         35.06        28.43 o                         
 -13   2   9        158.40        132.68         9.81 o                         
 -12   2   9          2.05          8.03         9.82 o                         
 -11   2   9         47.80         73.22        15.06 o                         
 -10   2   9         15.64         37.73        11.41 o                         
  -9   2   9          0.66         29.77        11.72 o                         
  -8   2   9        461.96        452.50        12.65 o                         
  -7   2   9          3.76         20.49        12.24 o                         
  -6   2   9       1336.66       1181.87        14.76 o                         
  -5   2   9       1234.34       1096.22        14.04 o                         
  -4   2   9        955.65       1002.86        14.88 o                         
  -3   2   9       1862.75       1743.11        17.13 o                         
  -2   2   9        710.48        712.52        14.85 o                         
  -1   2   9         75.51        113.99        14.83 o                         
   0   2   9       5556.20       5235.13        41.09 o                         
   1   2   9       6071.87       5188.26        48.67 o                         
   2   2   9        857.92        826.10        16.23 o                         
   3   2   9        773.05        872.85        20.50 o                         
   4   2   9       1823.46       1826.56        42.21 o                         
   5   2   9       3061.79       3012.50       248.10 o                         
   6   2   9       1907.63       2074.66        87.25 o                         
   7   2   9        717.18        648.86        35.82 o                         
   8   2   9          3.87         -5.18        16.96 o                         
   9   2   9         75.12         88.03        16.56 o                         
  10   2   9         74.97         82.30        16.65 o                         
  11   2   9        157.09        183.68        15.54 o                         
  12   2   9          0.63          4.90        14.89 o                         
 -12   3   9         17.35         30.97        10.20 o                         
 -11   3   9        155.42        175.58        14.33 o                         
 -10   3   9         55.99         48.02        13.94 o                         
  -9   3   9        132.78        151.57        12.24 o                         
  -8   3   9         10.87         22.74        11.85 o                         
  -7   3   9         26.74         23.83        11.30 o                         
  -6   3   9        749.95        827.43        13.73 o                         
  -5   3   9       4333.21       4030.99        73.88 o                         
  -4   3   9       3981.55       3914.71       100.75 o                         
  -3   3   9       2712.99       2701.25        28.32 o                         
  -2   3   9        226.93        257.03        14.37 o                         
  -1   3   9       1841.67       1698.32        25.74 o                         
   0   3   9      16121.41      15235.59       322.86 o                         
   1   3   9         88.00         83.32        14.58 o                         
   2   3   9       9539.81       9072.40       106.13 o                         
   3   3   9        269.40        274.62        12.16 o                         
   4   3   9       3707.66       3811.04        95.17 o                         
   5   3   9        455.87        414.34        14.71 o                         
   6   3   9       1575.93       1573.96        37.50 o                         
   7   3   9        406.81        433.40        17.42 o                         
   8   3   9        123.13        112.00        21.42 o                         
   9   3   9         94.69        109.46        27.37 o                         
  10   3   9         31.82         46.29        15.14 o                         
  11   3   9         18.49         24.49        15.18 o                         
  12   3   9         54.78         41.33        14.03 o                         
 -12   4   9          5.65         20.12        11.15 o                         
 -11   4   9        812.11        796.20        37.34 o                         
 -10   4   9        124.11        126.49        12.03 o                         
  -9   4   9        356.10        360.58        13.35 o                         
  -8   4   9         67.33         58.91        12.91 o                         
  -7   4   9       2283.66       2516.05        17.46 o                         
  -6   4   9        338.98        323.11        11.94 o                         
  -5   4   9       5032.11       4983.36        29.25 o                         
  -4   4   9          0.69          3.88        13.42 o                         
  -3   4   9        413.41        419.16        12.73 o                         
  -2   4   9        562.60        553.73        14.07 o                         
  -1   4   9         18.71         27.88        13.20 o                         
   0   4   9        388.14        420.89        14.07 o                         
   1   4   9          8.09         11.18        10.67 o                         
   2   4   9         24.31         19.87        11.36 o                         
   3   4   9         69.80         64.18        12.63 o                         
   4   4   9          7.18          8.39        11.69 o                         
   5   4   9       1320.09       1294.94        17.24 o                         
   6   4   9          0.16          4.83        12.51 o                         
   7   4   9        413.98        436.85        15.36 o                         
   8   4   9         60.51         68.89        17.62 o                         
   9   4   9         75.59         99.21        14.68 o                         
  10   4   9          1.43          8.45        14.40 o                         
  11   4   9        218.31        253.87        16.47 o                         
 -11   5   9        199.08        194.88        24.13 o                         
 -10   5   9         30.21         14.09        11.13 o                         
  -9   5   9         72.32         62.01        11.95 o                         
  -8   5   9          0.19         -0.15        11.30 o                         
  -7   5   9          3.13         10.33        12.81 o                         
  -6   5   9       1129.42       1149.03        14.69 o                         
  -5   5   9       2142.21       2145.23        34.17 o                         
  -4   5   9         60.51         55.88        13.18 o                         
  -3   5   9         10.53         36.90        12.39 o                         
  -2   5   9          4.38         -3.74        12.57 o                         
  -1   5   9        874.84        863.57        30.77 o                         
   0   5   9       3487.42       3326.89        69.21 o                         
   1   5   9        111.69        112.70        10.80 o                         
   2   5   9        123.02        121.41        12.09 o                         
   3   5   9        295.72        314.24        13.03 o                         
   4   5   9        728.84        675.82        27.37 o                         
   5   5   9         30.20         60.45        13.79 o                         
   6   5   9        247.35        294.01        14.37 o                         
   7   5   9        277.45        313.94        12.90 o                         
   8   5   9          7.63          6.69        11.36 o                         
   9   5   9          2.92         23.05        15.73 o                         
  10   5   9         13.10         24.48        14.26 o                         
  -9   6   9          8.45         23.94        14.00 o                         
  -8   6   9         11.10         -0.25        10.86 o                         
  -7   6   9        113.37        115.36        10.99 o                         
  -6   6   9         13.44         32.09        10.46 o                         
  -5   6   9         33.28         38.57         9.73 o                         
  -4   6   9         37.86         34.93        10.42 o                         
  -3   6   9        392.18        396.10        11.50 o                         
  -2   6   9        169.30        189.82        10.52 o                         
  -1   6   9        644.23        647.85        17.37 o                         
   0   6   9         22.45         19.70        10.60 o                         
   1   6   9       1046.05       1046.47        24.07 o                         
   2   6   9         32.35         31.54        12.83 o                         
   3   6   9         72.64         94.83        12.08 o                         
   4   6   9       1111.58       1132.45        56.04 o                         
   5   6   9        106.87        114.34        11.68 o                         
   6   6   9        599.49        588.71        18.82 o                         
   7   6   9       1503.84       1471.62        45.61 o                         
   8   6   9         30.88         36.12        14.89 o                         
   9   6   9         37.59         45.75        16.48 o                         
  -7   7   9         42.00         32.37         9.83 o                         
  -6   7   9        142.68        138.86         9.39 o                         
  -5   7   9          8.10         15.21        10.19 o                         
  -4   7   9        390.97        412.52        16.26 o                         
  -3   7   9         87.73         88.21         8.98 o                         
  -2   7   9         17.00         28.76         8.16 o                         
  -1   7   9        210.92        208.65         9.85 o                         
   0   7   9          4.04         12.34        16.31 o                         
   1   7   9        284.26        280.74        17.61 o                         
   2   7   9         45.38         69.21        17.61 o                         
   3   7   9         76.27         73.96        11.06 o                         
   4   7   9          0.93         22.80        11.13 o                         
   5   7   9          3.12         21.78        11.61 o                         
   6   7   9        393.95        376.79        11.28 o                         
   7   7   9         21.82         17.97        11.94 o                         
  -4   8   9         44.70         43.79         8.30 o                         
  -3   8   9         16.18         30.63         8.39 o                         
  -2   8   9        107.15        110.40        13.59 o                         
  -1   8   9        110.32        106.72        23.37 o                         
   0   8   9          0.31          1.06         9.54 o                         
   1   8   9        528.18        463.32        13.00 o                         
   2   8   9          2.56         20.97         9.12 o                         
   3   8   9          7.16          6.95        14.93 o                         
   4   8   9         12.72         16.23        18.24 o                         
 -12   0  10        328.48        318.48        18.08 o                         
 -10   0  10          1.38         -1.42        16.28 o                         
  -8   0  10        182.31        156.56        24.57 o                         
  -6   0  10       4437.29       4518.19       203.01 o                         
  -4   0  10       1924.61       1891.83        43.13 o                         
  -2   0  10       3614.21       3176.35        28.51 o                         
   2   0  10       8218.50       7344.64        50.85 o                         
   4   0  10       9162.20       8129.99       218.62 o                         
   6   0  10        907.94        849.84        39.00 o                         
   8   0  10        177.53        175.65        37.77 o                         
  10   0  10        655.46        607.99        39.27 o                         
  12   0  10         54.11         52.55        32.83 o                         
 -13   1  10        179.41        169.41        14.85 o                         
 -12   1  10         45.91         37.54        11.02 o                         
 -11   1  10         82.88         82.33        11.37 o                         
 -10   1  10         25.53         29.41        10.37 o                         
  -9   1  10        322.23        329.43        13.49 o                         
  -8   1  10       1335.12       1365.65        15.43 o                         
  -7   1  10       5452.82       5518.81        71.72 o                         
  -6   1  10         37.21         37.14        12.29 o                         
  -5   1  10       2944.88       2793.33        32.61 o                         
  -4   1  10        553.04        584.49        14.77 o                         
  -3   1  10       6296.03       5832.42        73.28 o                         
  -2   1  10        385.28        396.64        13.69 o                         
  -1   1  10        520.10        479.13        14.70 o                         
   0   1  10         51.41         29.65        14.18 o                         
   1   1  10       2080.58       2014.05        20.34 o                         
   2   1  10          7.27         15.51        15.87 o                         
   3   1  10       2315.92       2338.96        92.78 o                         
   4   1  10       2501.49       2795.81        40.91 o                         
   5   1  10        770.28        731.84        28.03 o                         
   6   1  10        541.89        595.25        30.85 o                         
   7   1  10         42.26         50.81        26.66 o                         
   8   1  10         73.14         89.49        26.26 o                         
   9   1  10       3686.38       3556.22        44.77 o                         
  10   1  10        657.75        622.98        31.22 o                         
  11   1  10        538.36        501.41        29.80 o                         
  12   1  10         71.87         37.45        28.76 o                         
 -13   2  10        100.85         79.33         9.79 o                         
 -12   2  10        221.30        230.50        12.01 o                         
 -11   2  10         87.83        113.61        11.51 o                         
 -10   2  10          0.93        -11.59        11.59 o                         
  -9   2  10          1.55         20.61        12.36 o                         
  -8   2  10       1344.94       1390.57        14.58 o                         
  -7   2  10         29.26         34.97        12.75 o                         
  -6   2  10        198.65        179.89        12.53 o                         
  -5   2  10        103.32         81.92        13.83 o                         
  -4   2  10       6987.85       7513.46        51.02 o                         
  -3   2  10       2885.18       2629.69        32.32 o                         
  -2   2  10      11305.44      10424.95       127.87 o                         
  -1   2  10       7558.01       6861.51        92.21 o                         
   0   2  10       2034.26       1917.13        21.45 o                         
   1   2  10       2020.22       1811.74        19.93 o                         
   2   2  10        895.24        964.14        15.21 o                         
   3   2  10        504.66        511.25        17.20 o                         
   4   2  10       5800.58       5526.27       193.14 o                         
   5   2  10       2882.96       2932.52       154.73 o                         
   6   2  10        158.03        155.65        17.87 o                         
   7   2  10         77.88         79.20        17.40 o                         
   8   2  10        259.76        287.07        18.89 o                         
   9   2  10        833.28        838.49        52.85 o                         
  10   2  10       1087.01       1092.60        41.85 o                         
  11   2  10        148.44        158.84        16.18 o                         
  12   2  10         24.35         17.63        15.28 o                         
 -12   3  10         16.12         13.12         9.31 o                         
 -11   3  10        298.50        291.43        22.08 o                         
 -10   3  10         70.94         88.33        11.32 o                         
  -9   3  10        366.24        366.41        12.25 o                         
  -8   3  10        249.49        271.96        13.28 o                         
  -7   3  10        641.00        625.88        12.42 o                         
  -6   3  10          3.18         26.14        12.21 o                         
  -5   3  10       1565.19       1625.57        14.85 o                         
  -4   3  10         42.14         39.23        13.99 o                         
  -3   3  10       2798.49       2776.36        49.47 o                         
  -2   3  10          0.78         27.72        13.38 o                         
  -1   3  10      18905.46      18083.04       449.90 o                         
   0   3  10       1164.60       1102.17        13.75 o                         
   1   3  10       1502.16       1532.17        29.97 o                         
   2   3  10         22.42         23.26        10.66 o                         
   3   3  10       5732.93       5554.83        72.82 o                         
   4   3  10         17.47         42.31        14.89 o                         
   5   3  10       2662.16       2407.59        26.29 o                         
   6   3  10        661.64        684.13        34.11 o                         
   7   3  10        481.48        506.24        18.02 o                         
   8   3  10        441.74        453.86        18.70 o                         
   9   3  10          8.50         21.49        14.86 o                         
  10   3  10         28.83         25.01        15.58 o                         
  11   3  10        384.65        328.67        16.54 o                         
  12   3  10          0.43         15.71        13.94 o                         
 -11   4  10         46.68         66.09        11.90 o                         
 -10   4  10         23.36         27.48        16.28 o                         
  -9   4  10          9.29         21.21        12.86 o                         
  -8   4  10       2856.57       3058.46        23.61 o                         
  -7   4  10        425.59        408.28        14.16 o                         
  -6   4  10       1233.05       1344.17        14.56 o                         
  -5   4  10        499.23        481.56        13.66 o                         
  -4   4  10       1055.70       1027.84        20.22 o                         
  -3   4  10         77.24        103.99        14.72 o                         
  -2   4  10       4563.33       4580.38        82.31 o                         
  -1   4  10       1365.03       1311.74        24.93 o                         
   0   4  10       1788.46       1670.87        15.72 o                         
   1   4  10       2004.06       1959.49        25.65 o                         
   2   4  10         19.70         19.33        12.62 o                         
   3   4  10        245.52        262.92        13.79 o                         
   4   4  10         28.98         44.01        10.89 o                         
   5   4  10         43.00         42.01        14.06 o                         
   6   4  10        310.61        319.24        13.70 o                         
   7   4  10         42.36         42.77        15.63 o                         
   8   4  10         49.38         55.51        14.65 o                         
   9   4  10         97.90        115.25        14.65 o                         
  10   4  10        468.20        535.70        47.99 o                         
  11   4  10         46.32         43.81        18.56 o                         
 -10   5  10         13.71         14.27        17.18 o                         
  -9   5  10         14.78         30.94        11.48 o                         
  -8   5  10        117.43        110.43        11.17 o                         
  -7   5  10        350.56        320.81        11.68 o                         
  -6   5  10        575.47        597.73        12.49 o                         
  -5   5  10        201.79        183.24        11.30 o                         
  -4   5  10        964.89        991.94        17.36 o                         
  -3   5  10        211.94        209.27        12.17 o                         
  -2   5  10         17.74         30.79        12.43 o                         
  -1   5  10       1898.24       1811.42        37.33 o                         
   0   5  10         55.20         42.75        10.67 o                         
   1   5  10         38.83         55.32        10.57 o                         
   2   5  10        306.04        299.77        11.22 o                         
   3   5  10       2629.34       2707.40        18.86 o                         
   4   5  10        575.27        599.39        14.08 o                         
   5   5  10        314.54        352.04        21.06 o                         
   6   5  10        425.21        418.15        14.95 o                         
   7   5  10        169.15        194.34        11.92 o                         
   8   5  10          2.45         10.02        21.02 o                         
   9   5  10         51.77         72.10        15.14 o                         
  10   5  10          0.03          4.78        12.31 o                         
  -9   6  10        155.49        158.67        15.38 o                         
  -8   6  10         28.92         42.53        11.49 o                         
  -7   6  10          0.12          9.46         9.98 o                         
  -6   6  10        215.37        202.46        11.68 o                         
  -5   6  10        349.50        328.61        11.19 o                         
  -4   6  10         47.45         57.96         9.33 o                         
  -3   6  10         16.46         17.39        10.91 o                         
  -2   6  10        121.49        128.62         9.41 o                         
  -1   6  10       1179.23       1228.83        40.70 o                         
   0   6  10        101.70        109.41        10.15 o                         
   1   6  10         38.57         57.44        10.53 o                         
   2   6  10         31.83         53.46        19.19 o                         
   3   6  10        255.42        260.02        11.49 o                         
   4   6  10        444.44        457.53        13.20 o                         
   5   6  10        658.53        639.80        26.69 o                         
   6   6  10         97.83        119.52        12.77 o                         
   7   6  10        854.50        870.46        37.41 o                         
   8   6  10        255.52        269.47        20.05 o                         
  -7   7  10         99.69        101.27        15.36 o                         
  -6   7  10          1.76         15.21         8.72 o                         
  -5   7  10        222.25        219.00         9.05 o                         
  -4   7  10        191.48        176.54        10.00 o                         
  -3   7  10        301.50        312.23        12.52 o                         
  -2   7  10        295.56        291.57        11.29 o                         
  -1   7  10        474.90        459.34        21.96 o                         
   0   7  10        164.93        160.91         9.15 o                         
   1   7  10         26.04         34.73        11.33 o                         
   2   7  10         78.99         83.61        10.63 o                         
   3   7  10        188.87        170.73        19.57 o                         
   4   7  10         95.73        102.57        10.61 o                         
   5   7  10        133.29        114.72        11.33 o                         
   6   7  10         13.05         24.74        12.82 o                         
   7   7  10          0.28          8.77        24.52 o                         
  -4   8  10         15.66         21.17        12.29 o                         
  -3   8  10        108.98         87.07         7.34 o                         
  -2   8  10        199.09        160.78         7.91 o                         
  -1   8  10          8.52          4.35         8.30 o                         
   0   8  10         87.09         75.09         9.92 o                         
   1   8  10         10.57         12.92        12.13 o                         
   2   8  10          6.76          3.01        10.00 o                         
   3   8  10         28.93         24.24        10.80 o                         
 -13   0  11        233.46        239.28        16.16 o                         
 -11   0  11        469.48        494.39        24.95 o                         
  -9   0  11       1694.34       1870.07        76.18 o                         
  -7   0  11          5.01        -17.85        20.46 o                         
  -5   0  11        260.86        229.23        20.15 o                         
  -3   0  11        837.19        950.29        19.48 o                         
  -1   0  11        615.05        589.65        19.03 o                         
   1   0  11      11926.82      11187.79        53.28 o                         
   3   0  11       5812.69       4938.60        58.08 o                         
   5   0  11       1152.41       1319.76        30.33 o                         
   7   0  11       2396.12       2250.16        49.89 o                         
   9   0  11        149.16        152.63        38.57 o                         
  11   0  11          3.01         24.76        32.57 o                         
 -13   1  11         28.53         33.73         9.78 o                         
 -12   1  11          9.19         21.95        14.78 o                         
 -11   1  11        113.08        133.67        12.49 o                         
 -10   1  11        960.32       1019.73        13.45 o                         
  -9   1  11        523.21        521.17        12.71 o                         
  -8   1  11       2805.84       3037.08        52.84 o                         
  -7   1  11         12.23         73.98        14.26 o                         
  -6   1  11        840.41        860.97        13.99 o                         
  -5   1  11          1.04          2.33        11.89 o                         
  -4   1  11      11778.44      11260.39       123.78 o                         
  -3   1  11         14.35         34.72        11.71 o                         
  -2   1  11       3434.58       3061.27        38.01 o                         
  -1   1  11         83.37        122.61        13.36 o                         
   0   1  11       1047.42        937.24        14.45 o                         
   1   1  11       2914.98       2752.09        32.24 o                         
   2   1  11         67.11         73.66        15.98 o                         
   3   1  11       2461.71       2557.04        85.56 o                         
   4   1  11       2415.02       2436.86        65.13 o                         
   5   1  11        469.82        541.25        29.61 o                         
   6   1  11        337.65        345.40        28.81 o                         
   7   1  11        444.93        401.81        28.52 o                         
   8   1  11        151.81        162.08        27.28 o                         
   9   1  11        776.65        732.43        34.18 o                         
  10   1  11        216.46        224.85        28.14 o                         
  11   1  11         66.07         57.67        25.78 o                         
  12   1  11         75.09         59.07        25.70 o                         
 -13   2  11         29.46         26.70         9.93 o                         
 -12   2  11         12.13         15.85         9.68 o                         
 -11   2  11        118.28        134.79        10.20 o                         
 -10   2  11         77.65         89.59        10.46 o                         
  -9   2  11        850.71        917.17        14.69 o                         
  -8   2  11        209.06        222.83        12.98 o                         
  -7   2  11        195.84        181.58        12.82 o                         
  -6   2  11         10.87         35.03        12.82 o                         
  -5   2  11         10.91         42.37        12.23 o                         
  -4   2  11       4089.97       4397.58        23.58 o                         
  -3   2  11       2770.73       2831.37        22.29 o                         
  -2   2  11        188.43        204.82        12.04 o                         
  -1   2  11       1744.45       1574.77        15.96 o                         
   0   2  11          1.40         14.64        12.24 o                         
   1   2  11       1819.15       1635.08        14.28 o                         
   2   2  11         57.25         42.40        14.67 o                         
   3   2  11       2630.58       2390.22        36.43 o                         
   4   2  11          6.36          7.95        17.02 o                         
   5   2  11        398.92        369.57        16.54 o                         
   6   2  11         34.59         63.02        17.08 o                         
   7   2  11       1521.08       1512.89        37.39 o                         
   8   2  11         72.58         89.25        16.66 o                         
   9   2  11       1137.69       1125.96        51.41 o                         
  10   2  11         47.22         44.86        15.78 o                         
  11   2  11         53.00         28.51        14.73 o                         
  12   2  11         35.82         54.20        15.76 o                         
 -12   3  11          1.29         35.14        10.33 o                         
 -11   3  11        130.64        142.27        10.29 o                         
 -10   3  11        321.45        339.78        11.24 o                         
  -9   3  11        565.55        606.13        12.83 o                         
  -8   3  11        203.22        213.19        13.05 o                         
  -7   3  11        152.64        203.76        12.78 o                         
  -6   3  11        114.70        126.46        12.08 o                         
  -5   3  11        441.53        406.49        12.14 o                         
  -4   3  11        428.39        462.57        13.92 o                         
  -3   3  11        948.18        919.39        30.90 o                         
  -2   3  11       1931.12       1698.44        25.72 o                         
  -1   3  11        202.87        199.10        12.25 o                         
   0   3  11        550.21        497.92        12.80 o                         
   1   3  11       2061.84       1909.67        34.73 o                         
   2   3  11       8589.00       7861.28       103.95 o                         
   3   3  11        574.85        512.65        12.49 o                         
   4   3  11       1246.70       1104.14        23.10 o                         
   5   3  11         17.07         15.53        14.09 o                         
   6   3  11        900.92        895.21        17.12 o                         
   7   3  11        132.78        132.14        15.77 o                         
   8   3  11       2078.49       2157.57       102.12 o                         
   9   3  11        128.14        128.52        24.08 o                         
  10   3  11         97.35        114.20        14.70 o                         
  11   3  11         24.26         30.70        14.09 o                         
  12   3  11          9.08         13.29        14.74 o                         
 -11   4  11          5.46         -0.13        12.09 o                         
 -10   4  11          2.40         11.89        11.70 o                         
  -9   4  11        817.07        871.63        22.23 o                         
  -8   4  11         15.14         58.30        14.37 o                         
  -7   4  11        512.13        570.46        15.67 o                         
  -6   4  11        881.48        871.07        15.17 o                         
  -5   4  11       2007.06       1993.25        17.15 o                         
  -4   4  11         78.76         95.26        12.72 o                         
  -3   4  11       6323.46       6085.70        84.39 o                         
  -2   4  11         63.19         39.27        10.01 o                         
  -1   4  11        960.46        850.42        15.81 o                         
   0   4  11          9.47         28.28        13.47 o                         
   1   4  11       1817.00       1791.28        26.07 o                         
   2   4  11       1457.94       1522.42        28.39 o                         
   3   4  11        945.62        942.00        31.55 o                         
   4   4  11        481.62        499.62        14.79 o                         
   5   4  11        129.10        136.65        14.76 o                         
   6   4  11        186.19        165.80        13.78 o                         
   7   4  11         95.39        107.21        14.36 o                         
   8   4  11          0.31         20.53        14.53 o                         
   9   4  11        183.96        208.56        15.16 o                         
  10   4  11          4.64          9.46        15.28 o                         
  11   4  11          0.19         -2.08        13.98 o                         
 -10   5  11        225.50        217.01        45.36 o                         
  -9   5  11        896.53        869.59        13.41 o                         
  -8   5  11        128.55        145.07        12.05 o                         
  -7   5  11          2.00         15.87        10.30 o                         
  -6   5  11        203.97        201.06        12.49 o                         
  -5   5  11        266.46        258.44        12.56 o                         
  -4   5  11         56.18         62.51        12.71 o                         
  -3   5  11         76.61         93.56        12.12 o                         
  -2   5  11        980.21        946.05        23.47 o                         
  -1   5  11        427.07        394.75        12.09 o                         
   0   5  11         61.14         72.31         9.43 o                         
   1   5  11       2179.75       2159.66        15.35 o                         
   2   5  11       2875.06       2820.63        47.79 o                         
   3   5  11       3981.74       4002.45        99.16 o                         
   4   5  11        409.93        446.58        21.54 o                         
   5   5  11        379.03        370.71        13.58 o                         
   6   5  11         26.80         45.71        15.03 o                         
   7   5  11         84.45         87.78        12.78 o                         
   8   5  11        452.65        456.34        15.37 o                         
   9   5  11         34.44         65.67        17.60 o                         
  10   5  11         49.75         56.47        19.80 o                         
  -9   6  11        109.92        100.12        11.48 o                         
  -8   6  11         30.50         15.68         9.88 o                         
  -7   6  11         89.75         85.90        12.72 o                         
  -6   6  11        901.97        906.17        13.64 o                         
  -5   6  11        137.83        158.53        12.22 o                         
  -4   6  11         91.85         86.98        10.63 o                         
  -3   6  11         19.93         27.67        12.41 o                         
  -2   6  11        293.98        286.66         8.88 o                         
  -1   6  11         11.52         10.62         9.24 o                         
   0   6  11         37.73         43.44         9.78 o                         
   1   6  11        167.78        162.51        11.41 o                         
   2   6  11         52.23         48.62        11.20 o                         
   3   6  11        235.73        229.75        11.44 o                         
   4   6  11          3.74         10.48        11.73 o                         
   5   6  11         16.40         10.39        12.20 o                         
   6   6  11        114.47        110.73        13.39 o                         
   7   6  11          8.39         17.69        14.43 o                         
   8   6  11          7.13         16.83        14.00 o                         
  -7   7  11         40.32         23.56        10.19 o                         
  -6   7  11         32.12         36.15        11.01 o                         
  -5   7  11         27.61         21.86         8.45 o                         
  -4   7  11        895.56        913.75        19.01 o                         
  -3   7  11         80.25         87.86         7.84 o                         
  -2   7  11         49.34         73.59         7.83 o                         
  -1   7  11         44.93         44.52         8.66 o                         
   0   7  11         27.39         38.37         9.64 o                         
   1   7  11        258.99        271.50        11.41 o                         
   2   7  11         89.01        100.62         9.91 o                         
   3   7  11        323.39        294.41        30.70 o                         
   4   7  11         21.31         41.16        10.65 o                         
   5   7  11        136.64        124.93        11.46 o                         
   6   7  11          1.94         11.85        12.59 o                         
  -3   8  11        128.16        101.90        11.63 o                         
  -2   8  11         62.07         48.70         7.91 o                         
  -1   8  11          7.22          8.48         9.55 o                         
   0   8  11         61.58         64.61        10.31 o                         
   1   8  11         83.74         90.12        14.32 o                         
   2   8  11          8.76         16.31        10.02 o                         
   3   8  11        371.11        314.44        13.77 o                         
 -12   0  12       1872.34       1795.26        71.60 o                         
 -10   0  12        518.53        573.97        27.13 o                         
  -8   0  12       1586.27       1728.20        35.53 o                         
  -6   0  12       5252.09       5448.39       153.09 o                         
  -4   0  12        681.15        720.48        17.01 o                         
  -2   0  12        146.11        165.61        15.14 o                         
   0   0  12       3454.18       2952.14        63.09 o                         
   2   0  12        903.87        703.83        26.99 o                         
   4   0  12       4441.80       4466.45        57.83 o                         
   6   0  12       3440.17       3058.07        37.61 o                         
   8   0  12        179.40        177.31        36.91 o                         
  10   0  12        354.85        376.06        41.74 o                         
  12   0  12         98.78         91.74        41.10 o                         
 -13   1  12         74.15         64.86        10.15 o                         
 -12   1  12         28.91         31.46         9.65 o                         
 -11   1  12        237.44        270.60        11.55 o                         
 -10   1  12        528.53        524.12        13.16 o                         
  -9   1  12         27.19         55.89        12.41 o                         
  -8   1  12        206.24        235.82        13.05 o                         
  -7   1  12       1215.66       1296.74        20.68 o                         
  -6   1  12        560.49        611.04        13.15 o                         
  -5   1  12       7994.82       7429.25        60.09 o                         
  -4   1  12        304.94        247.50        10.90 o                         
  -3   1  12       3031.94       2746.43        34.52 o                         
  -2   1  12       1522.02       1537.62        19.37 o                         
  -1   1  12      13877.51      13385.26        91.19 o                         
   0   1  12       5574.85       5544.76        68.44 o                         
   1   1  12       8007.16       7253.89       108.84 o                         
   2   1  12       4341.17       4148.98        69.61 o                         
   3   1  12        731.59        723.27        17.29 o                         
   4   1  12        539.30        645.28        18.31 o                         
   5   1  12       1452.31       1431.68        33.29 o                         
   6   1  12        890.04        975.73        31.01 o                         
   7   1  12        134.99        138.44        26.80 o                         
   8   1  12        256.51        260.44        26.91 o                         
   9   1  12        201.77        185.36        27.28 o                         
  10   1  12         86.76         78.76        24.46 o                         
  11   1  12        303.83        294.89        29.70 o                         
  12   1  12          0.36         17.76        27.55 o                         
 -13   2  12          9.92         14.47        17.61 o                         
 -12   2  12        154.36        141.61        10.02 o                         
 -11   2  12        120.16        121.40        10.57 o                         
 -10   2  12        638.63        664.30        21.49 o                         
  -9   2  12          0.23         18.91        11.36 o                         
  -8   2  12         44.95         60.64        13.29 o                         
  -7   2  12        381.51        437.34        14.50 o                         
  -6   2  12        783.70        700.10        15.00 o                         
  -5   2  12       1021.12       1044.99        14.29 o                         
  -4   2  12      11505.22      11307.21        77.77 o                         
  -3   2  12       2087.26       1963.26        22.06 o                         
  -2   2  12        933.39        794.44        12.95 o                         
  -1   2  12      10025.62       9825.10       123.85 o                         
   0   2  12       6423.76       5968.02        43.09 o                         
   1   2  12       3882.61       3789.99        17.20 o                         
   2   2  12       3005.25       2668.44        16.00 o                         
   3   2  12        623.13        588.25        27.39 o                         
   4   2  12          5.04         21.77        15.41 o                         
   5   2  12       1588.07       1575.42        46.07 o                         
   6   2  12       3928.77       4180.33        87.65 o                         
   7   2  12        172.54        193.19        16.91 o                         
   8   2  12        451.62        457.96        18.50 o                         
   9   2  12          0.76         36.95        15.06 o                         
  10   2  12        325.58        306.28        15.87 o                         
  11   2  12        555.39        514.34        29.13 o                         
  12   2  12        252.23        219.34        15.86 o                         
 -12   3  12          5.90         19.07        12.30 o                         
 -11   3  12        674.95        734.69        17.63 o                         
 -10   3  12         54.14         44.93        10.72 o                         
  -9   3  12        492.25        534.23        12.22 o                         
  -8   3  12         32.28         42.04        12.05 o                         
  -7   3  12        654.53        641.99        13.28 o                         
  -6   3  12        315.57        314.25        12.48 o                         
  -5   3  12        217.28        213.36        13.07 o                         
  -4   3  12         50.20         56.52        11.68 o                         
  -3   3  12        273.08        284.28        14.66 o                         
  -2   3  12        113.18        139.50        10.57 o                         
  -1   3  12       1053.53       1034.94        13.61 o                         
   0   3  12          0.00          6.07        11.55 o                         
   1   3  12       1389.11       1272.99        26.56 o                         
   2   3  12       1891.02       1799.18        16.26 o                         
   3   3  12         75.45         91.99        10.59 o                         
   4   3  12         25.18         40.64        15.17 o                         
   5   3  12       3535.72       3464.75        67.10 o                         
   6   3  12        250.83        275.07        14.99 o                         
   7   3  12       3003.38       3182.54        43.43 o                         
   8   3  12         47.22         48.57        13.77 o                         
   9   3  12        141.45        168.13        19.89 o                         
  10   3  12        280.12        286.54        15.92 o                         
  11   3  12        447.31        466.58        16.29 o                         
 -11   4  12         16.62         22.89        11.29 o                         
 -10   4  12         64.87         68.28        10.97 o                         
  -9   4  12        203.87        217.09        12.43 o                         
  -8   4  12          2.16         19.03        15.98 o                         
  -7   4  12        882.77        938.92        26.45 o                         
  -6   4  12       1738.87       1770.36        24.93 o                         
  -5   4  12         81.34         66.79        14.16 o                         
  -4   4  12        506.70        499.33        13.45 o                         
  -3   4  12        107.01        108.29        14.21 o                         
  -2   4  12       1482.33       1574.79        65.05 o                         
  -1   4  12         47.11         54.33        10.58 o                         
   0   4  12       7718.23       7201.38        91.84 o                         
   1   4  12         47.15         51.28        13.88 o                         
   2   4  12       1749.11       1779.29        25.81 o                         
   3   4  12        275.39        300.70        10.45 o                         
   4   4  12          1.48         30.00        12.07 o                         
   5   4  12         73.87         94.71        14.54 o                         
   6   4  12         12.27          8.28        14.43 o                         
   7   4  12        252.57        316.86        18.71 o                         
   8   4  12          8.96         14.08        12.87 o                         
   9   4  12        192.44        190.32        15.19 o                         
  10   4  12          1.30          5.87        14.58 o                         
  11   4  12        156.39        136.72        14.72 o                         
 -10   5  12        192.39        162.37        24.51 o                         
  -9   5  12         62.13         69.37        12.54 o                         
  -8   5  12         30.42         41.27        13.68 o                         
  -7   5  12        174.95        175.84        15.97 o                         
  -6   5  12         41.40         34.04        11.28 o                         
  -5   5  12       1247.82       1239.92        14.94 o                         
  -4   5  12        603.79        630.71        14.99 o                         
  -3   5  12        600.80        597.39        14.20 o                         
  -2   5  12        117.15        116.95        10.54 o                         
  -1   5  12        454.83        468.09        21.97 o                         
   0   5  12         10.97         21.18        11.61 o                         
   1   5  12       2747.19       2747.09        48.72 o                         
   2   5  12          0.41         -6.11        10.56 o                         
   3   5  12        297.43        308.07        12.67 o                         
   4   5  12        431.27        429.23        17.01 o                         
   5   5  12         10.19         43.22        20.84 o                         
   6   5  12        123.16        130.17        11.42 o                         
   7   5  12       1145.78       1147.43        17.80 o                         
   8   5  12        102.93        118.91        14.21 o                         
   9   5  12         39.67         31.64        19.89 o                         
  10   5  12         30.33         25.69        14.85 o                         
  -9   6  12          8.84         38.55        11.14 o                         
  -8   6  12          0.16         10.20         9.50 o                         
  -7   6  12        450.25        411.19        11.69 o                         
  -6   6  12        428.38        406.23        15.01 o                         
  -5   6  12         57.36         56.92        10.82 o                         
  -4   6  12        240.42        287.78        15.90 o                         
  -3   6  12         51.53         47.72        17.13 o                         
  -2   6  12         97.92         92.06         9.79 o                         
  -1   6  12         23.56         54.58        11.16 o                         
   0   6  12        279.09        293.93        11.75 o                         
   1   6  12        314.08        348.17        10.64 o                         
   2   6  12         15.62         22.40        10.04 o                         
   3   6  12        564.91        586.74        12.03 o                         
   4   6  12         89.41         99.14        10.85 o                         
   5   6  12        197.77        184.45        12.19 o                         
   6   6  12        548.54        530.85        16.22 o                         
   7   6  12          2.83         14.59        14.81 o                         
   8   6  12        295.08        298.47        24.76 o                         
  -7   7  12        112.38        110.75        14.14 o                         
  -6   7  12          8.20         22.81         9.75 o                         
  -5   7  12        385.45        410.20        16.35 o                         
  -4   7  12        207.98        196.05        13.05 o                         
  -3   7  12         37.96         43.54        11.77 o                         
  -2   7  12         58.48         70.09         9.14 o                         
  -1   7  12         69.65        105.68         8.70 o                         
   0   7  12        181.36        193.29         9.69 o                         
   1   7  12        204.65        196.84        11.29 o                         
   2   7  12        167.73        173.04        11.94 o                         
   3   7  12         32.14         45.77        19.72 o                         
   4   7  12        300.60        257.82        18.20 o                         
   5   7  12        132.41         99.96        13.89 o                         
   6   7  12         15.70         12.86        11.78 o                         
  -3   8  12        201.50        186.38         8.66 o                         
  -2   8  12          3.23         17.11         7.44 o                         
  -1   8  12        274.89        241.42         8.72 o                         
   0   8  12         54.26         43.88         9.92 o                         
   1   8  12         23.63          0.25        18.71 o                         
   2   8  12         27.22         46.57         9.89 o                         
 -13   0  13        346.75        346.40        16.40 o                         
 -11   0  13        123.36        170.59        14.14 o                         
  -9   0  13        196.70        219.66        18.76 o                         
  -7   0  13       4990.22       4897.46       115.84 o                         
  -5   0  13       1359.84       1305.02        32.08 o                         
  -3   0  13         13.15         32.33        15.33 o                         
  -1   0  13        220.18        229.39        19.56 o                         
   1   0  13       1519.80       1474.10        42.24 o                         
   3   0  13         84.20        107.43        34.60 o                         
   5   0  13       1819.81       1730.70        30.72 o                         
   7   0  13         86.55        127.71        25.40 o                         
   9   0  13       1820.74       1702.91        35.96 o                         
  11   0  13         34.24         46.94        26.60 o                         
 -13   1  13        290.35        226.43        12.98 o                         
 -12   1  13        120.32        119.19        11.08 o                         
 -11   1  13         84.12        119.12        10.08 o                         
 -10   1  13          1.86         22.52        11.86 o                         
  -9   1  13        681.52        719.92        21.90 o                         
  -8   1  13         29.88         65.97        11.04 o                         
  -7   1  13        143.40        180.62        12.52 o                         
  -6   1  13       1562.85       1525.50        14.73 o                         
  -5   1  13         10.19         27.39        12.06 o                         
  -4   1  13         19.67         17.05        11.84 o                         
  -3   1  13        459.75        429.36        12.05 o                         
  -2   1  13       7733.60       7275.16        40.45 o                         
  -1   1  13      10536.95      10700.83       103.89 o                         
   0   1  13       1739.42       1542.07        25.17 o                         
   1   1  13        444.11        389.25        15.85 o                         
   2   1  13       1487.05       1370.31        24.05 o                         
   3   1  13       1058.53       1024.98        19.41 o                         
   4   1  13       1277.89       1075.52        17.49 o                         
   5   1  13         19.34          6.06        23.15 o                         
   6   1  13        600.16        568.72        28.84 o                         
   7   1  13         89.34         96.25        25.78 o                         
   8   1  13          3.82         30.80        26.21 o                         
   9   1  13         14.60         -0.51        24.63 o                         
  10   1  13          8.44         18.13        24.20 o                         
  11   1  13         81.06         62.64        27.39 o                         
  12   1  13         70.29         61.16        27.98 o                         
 -12   2  13         62.11         53.15        10.65 o                         
 -11   2  13         36.58         45.61        12.78 o                         
 -10   2  13        156.59        172.06        15.48 o                         
  -9   2  13        407.78        411.59        13.39 o                         
  -8   2  13        217.47        217.56        12.67 o                         
  -7   2  13        988.37        976.28        20.28 o                         
  -6   2  13       1175.68       1245.45        14.78 o                         
  -5   2  13          1.61          0.97        11.71 o                         
  -4   2  13       4954.96       4668.36        57.60 o                         
  -3   2  13        830.19        810.92        13.52 o                         
  -2   2  13       1446.23       1625.39        17.43 o                         
  -1   2  13         91.57         58.28        11.37 o                         
   0   2  13          0.82         15.94        10.91 o                         
   1   2  13         19.75         32.99        10.42 o                         
   2   2  13       1560.93       1426.39        22.21 o                         
   3   2  13        258.30        239.84        16.93 o                         
   4   2  13       1682.43       1593.64        30.05 o                         
   5   2  13       5026.63       4849.03       155.20 o                         
   6   2  13        551.36        581.76        32.02 o                         
   7   2  13        948.97       1010.59        20.57 o                         
   8   2  13        256.00        279.87        17.82 o                         
   9   2  13        140.91        146.33        15.01 o                         
  10   2  13         85.74        103.47        15.82 o                         
  11   2  13        151.19        141.05        16.02 o                         
  12   2  13         30.95         13.69        14.93 o                         
 -12   3  13        152.44        168.47        14.67 o                         
 -11   3  13          6.79         18.09        13.47 o                         
 -10   3  13         28.65         32.64        10.33 o                         
  -9   3  13        540.83        531.47        11.40 o                         
  -8   3  13       2788.98       2813.85        17.30 o                         
  -7   3  13        166.18        201.15        15.07 o                         
  -6   3  13       2589.03       2611.56        15.92 o                         
  -5   3  13        403.12        428.98        12.27 o                         
  -4   3  13        371.86        392.56        11.85 o                         
  -3   3  13       8652.57       8456.31       163.30 o                         
  -2   3  13        432.24        363.91        11.48 o                         
  -1   3  13        868.73        732.79        12.09 o                         
   0   3  13        550.11        540.35        11.75 o                         
   1   3  13       3102.17       2901.05        32.62 o                         
   2   3  13        133.87        139.97        11.64 o                         
   3   3  13       2141.32       2085.95        29.16 o                         
   4   3  13       1382.41       1313.99        23.13 o                         
   5   3  13       1172.17       1114.44        39.92 o                         
   6   3  13       1959.78       1974.95        20.11 o                         
   7   3  13          6.90         27.25        15.92 o                         
   8   3  13         86.74        128.38        13.60 o                         
   9   3  13         58.34         61.45        19.68 o                         
  10   3  13        679.03        672.73        17.66 o                         
  11   3  13          5.37          3.93        14.29 o                         
 -11   4  13          5.07         12.59        11.03 o                         
 -10   4  13          1.61          5.45        12.63 o                         
  -9   4  13         29.12         39.41        10.93 o                         
  -8   4  13        186.80        187.49        12.06 o                         
  -7   4  13          6.41          4.55        12.59 o                         
  -6   4  13        106.88        110.07        12.80 o                         
  -5   4  13       1879.08       1979.77        32.46 o                         
  -4   4  13        518.09        517.84        13.86 o                         
  -3   4  13       2570.87       2541.86        66.99 o                         
  -2   4  13         48.57         54.19        11.51 o                         
  -1   4  13      12521.32      11879.96       159.26 o                         
   0   4  13         71.10         62.34        11.74 o                         
   1   4  13         61.43         60.27        13.76 o                         
   2   4  13          0.85         -6.08        12.19 o                         
   3   4  13       4375.29       4260.39        55.16 o                         
   4   4  13        531.78        528.75        12.87 o                         
   5   4  13       1207.96       1193.48        16.32 o                         
   6   4  13         44.67         61.26        26.50 o                         
   7   4  13         88.65         98.38        15.07 o                         
   8   4  13         19.47         41.96        14.42 o                         
   9   4  13        109.60        135.80        14.89 o                         
  10   4  13         12.13         33.52        29.13 o                         
 -10   5  13          4.23          3.63        10.56 o                         
  -9   5  13          1.03          7.73        11.98 o                         
  -8   5  13        204.67        199.70        15.04 o                         
  -7   5  13        426.96        433.43        16.13 o                         
  -6   5  13        193.15        208.24        22.34 o                         
  -5   5  13        370.30        389.48        12.29 o                         
  -4   5  13        107.37        115.97        12.60 o                         
  -3   5  13        503.01        465.46        11.93 o                         
  -2   5  13        100.74         88.73         9.67 o                         
  -1   5  13       1458.69       1401.11        27.72 o                         
   0   5  13        497.77        487.86        11.08 o                         
   1   5  13        104.49         96.02        10.64 o                         
   2   5  13         41.29         57.16        10.45 o                         
   3   5  13       1792.88       1846.91        56.82 o                         
   4   5  13       1908.25       2051.68        67.88 o                         
   5   5  13        921.67        937.63        18.60 o                         
   6   5  13        547.46        604.13        13.86 o                         
   7   5  13         21.58         37.27        14.34 o                         
   8   5  13         81.72        108.23        14.42 o                         
   9   5  13        249.86        236.21        22.63 o                         
  -9   6  13         42.02         21.71        10.81 o                         
  -8   6  13         14.71         15.25        11.48 o                         
  -7   6  13       1099.78       1027.65        22.49 o                         
  -6   6  13         11.89          1.13        11.07 o                         
  -5   6  13        288.81        278.36        11.45 o                         
  -4   6  13         56.40         70.28        11.46 o                         
  -3   6  13          6.50         12.69         9.51 o                         
  -2   6  13         22.42         28.15         9.41 o                         
  -1   6  13        109.70        124.01         8.58 o                         
   0   6  13        311.30        307.26         9.21 o                         
   1   6  13         65.91         90.45        10.32 o                         
   2   6  13         52.26         61.77         9.74 o                         
   3   6  13         35.38         29.63        12.12 o                         
   4   6  13        126.09        142.02        11.39 o                         
   5   6  13        166.78        194.29        11.97 o                         
   6   6  13         18.07         30.55        12.99 o                         
   7   6  13          0.44          7.90        12.83 o                         
   8   6  13         67.89         85.01        19.15 o                         
  -6   7  13         46.42         55.19         9.29 o                         
  -5   7  13        155.09        149.45        10.08 o                         
  -4   7  13          0.26          6.65         7.64 o                         
  -3   7  13          1.35         14.27         7.45 o                         
  -2   7  13        625.86        575.30        13.14 o                         
  -1   7  13        190.83        193.24         9.33 o                         
   0   7  13          1.37          9.74         9.43 o                         
   1   7  13          2.75         10.36         8.95 o                         
   2   7  13          7.95         17.61         9.62 o                         
   3   7  13         68.07         59.67        10.35 o                         
   4   7  13        572.02        512.54        22.94 o                         
   5   7  13          0.54          2.93        11.75 o                         
   6   7  13         80.63         67.78        12.39 o                         
  -2   8  13        117.34         95.52         8.29 o                         
  -1   8  13         15.70         23.69        13.46 o                         
   0   8  13          5.83          1.46         9.52 o                         
   1   8  13          4.16         -1.12        16.89 o                         
   2   8  13        130.36        111.40        20.04 o                         
 -12   0  14         11.01         29.01        13.59 o                         
 -10   0  14        122.41        148.59        15.63 o                         
  -8   0  14       6843.74       6854.60       178.64 o                         
  -6   0  14        839.30        890.86        24.35 o                         
  -4   0  14      10224.19       9685.04        59.58 o                         
  -2   0  14       1023.36        936.33        15.69 o                         
   0   0  14        912.34       1083.06        29.34 o                         
   2   0  14        776.42        848.54        24.54 o                         
   4   0  14       1038.18        949.66        41.34 o                         
   6   0  14          2.72         22.35        22.13 o                         
   8   0  14       1137.19       1133.48        32.61 o                         
  10   0  14        355.79        362.93        31.21 o                         
 -13   1  14        178.50        168.88        17.56 o                         
 -12   1  14         24.66         37.51        10.77 o                         
 -11   1  14        179.68        205.08        11.02 o                         
 -10   1  14         32.95         48.03        11.09 o                         
  -9   1  14        114.74        154.63        10.92 o                         
  -8   1  14        112.11        118.82        12.66 o                         
  -7   1  14         99.82        118.89        13.07 o                         
  -6   1  14        105.36        109.78        11.61 o                         
  -5   1  14       2541.33       2349.00        36.15 o                         
  -4   1  14         52.83         82.96        10.19 o                         
  -3   1  14       3428.59       3229.93        22.79 o                         
  -2   1  14        168.88        203.62         9.90 o                         
  -1   1  14        177.52        212.75        11.77 o                         
   0   1  14       1141.79       1148.19        13.52 o                         
   1   1  14       3200.43       2983.77        17.75 o                         
   2   1  14       2391.34       2116.16        37.74 o                         
   3   1  14       6559.32       6100.99       161.00 o                         
   4   1  14        234.27        274.56        16.85 o                         
   5   1  14        232.54        221.42        17.61 o                         
   6   1  14        685.50        681.70        29.32 o                         
   7   1  14        958.13        911.81        30.37 o                         
   8   1  14         71.41         74.90        25.99 o                         
   9   1  14        257.61        228.76        28.03 o                         
  10   1  14        302.37        284.40        28.76 o                         
  11   1  14        230.27        221.07        28.52 o                         
  12   1  14          1.93         33.32        29.32 o                         
 -12   2  14          3.90         -3.57        10.79 o                         
 -11   2  14        754.50        740.23        13.09 o                         
 -10   2  14        782.65        837.07        12.87 o                         
  -9   2  14        581.50        595.04        14.71 o                         
  -8   2  14        763.34        841.73        13.66 o                         
  -7   2  14        337.88        341.32        14.08 o                         
  -6   2  14        227.49        259.67        13.03 o                         
  -5   2  14         19.36          5.99        13.87 o                         
  -4   2  14       4789.44       4508.91        53.80 o                         
  -3   2  14       2898.62       2557.89        34.32 o                         
  -2   2  14       1129.99       1099.80        13.95 o                         
  -1   2  14         32.94         26.97        11.18 o                         
   0   2  14         50.01         58.31        11.80 o                         
   1   2  14        162.18        128.21        10.87 o                         
   2   2  14       3575.05       3223.33        56.86 o                         
   3   2  14          8.75         24.01        13.29 o                         
   4   2  14       1355.59       1306.28        16.87 o                         
   5   2  14        141.53        139.92        24.34 o                         
   6   2  14       1963.83       2104.75        41.65 o                         
   7   2  14        707.93        765.33        17.23 o                         
   8   2  14        754.69        748.72        19.94 o                         
   9   2  14         27.47         36.62        14.59 o                         
  10   2  14        275.93        306.68        15.28 o                         
  11   2  14        104.94         94.44        14.23 o                         
  12   2  14         74.40         61.49        15.37 o                         
 -12   3  14         44.28         63.50        10.66 o                         
 -11   3  14         18.31         23.23        10.37 o                         
 -10   3  14         90.81         92.04        10.71 o                         
  -9   3  14        838.74        898.22        18.02 o                         
  -8   3  14         67.14         98.92        11.36 o                         
  -7   3  14        114.54        128.61        18.86 o                         
  -6   3  14          4.00         21.61        11.51 o                         
  -5   3  14       1323.44       1336.71        18.76 o                         
  -4   3  14       3074.91       2988.80        31.39 o                         
  -3   3  14      10008.35       9449.37       207.51 o                         
  -2   3  14          4.13         23.92        11.01 o                         
  -1   3  14       3002.09       2820.20        51.70 o                         
   0   3  14       1043.63        906.21        18.97 o                         
   1   3  14        232.09        206.29        10.81 o                         
   2   3  14        280.15        274.85        11.01 o                         
   3   3  14       1062.69        967.93        13.22 o                         
   4   3  14        345.60        352.29        14.40 o                         
   5   3  14         61.62         56.15        14.40 o                         
   6   3  14         14.26         41.07        14.13 o                         
   7   3  14        939.91       1089.78        18.72 o                         
   8   3  14          0.88         24.58        14.42 o                         
   9   3  14        567.37        566.19        14.94 o                         
  10   3  14        113.99         92.81        14.87 o                         
  11   3  14          4.25         -5.81        13.86 o                         
 -11   4  14          0.16          9.44         9.80 o                         
 -10   4  14         70.62         90.24        11.73 o                         
  -9   4  14        480.83        493.26        20.30 o                         
  -8   4  14        385.58        377.66        17.15 o                         
  -7   4  14        105.06        126.37        12.12 o                         
  -6   4  14         84.68         97.09        19.97 o                         
  -5   4  14        657.24        595.66        14.79 o                         
  -4   4  14        533.10        519.98        14.86 o                         
  -3   4  14          9.94         23.59         9.91 o                         
  -2   4  14       6862.83       6383.91       181.01 o                         
  -1   4  14        851.69        763.77        14.42 o                         
   0   4  14        995.04       1008.98        21.42 o                         
   1   4  14        147.02        133.60        11.69 o                         
   2   4  14       7278.38       7124.38       111.71 o                         
   3   4  14         31.04         45.70        10.33 o                         
   4   4  14       1434.50       1495.08        22.42 o                         
   5   4  14        266.62        308.29        14.05 o                         
   6   4  14        167.98        189.52        14.38 o                         
   7   4  14          3.96         -5.96        17.58 o                         
   8   4  14        525.95        566.78        15.92 o                         
   9   4  14         45.69         44.24        14.66 o                         
  10   4  14         55.25         38.14        14.41 o                         
 -10   5  14         64.89         46.95        14.17 o                         
  -9   5  14        503.82        498.53        11.91 o                         
  -8   5  14         77.05         61.07        12.21 o                         
  -7   5  14        252.22        257.98        17.93 o                         
  -6   5  14         51.07         70.62        10.71 o                         
  -5   5  14       1026.44       1020.26        15.72 o                         
  -4   5  14        373.96        421.10        14.87 o                         
  -3   5  14        515.88        523.53        18.78 o                         
  -2   5  14       2203.24       2150.05        72.47 o                         
  -1   5  14        129.85        129.40        10.81 o                         
   0   5  14         85.45         89.51        10.68 o                         
   1   5  14        143.89        135.89        11.41 o                         
   2   5  14        590.25        645.93        12.94 o                         
   3   5  14        834.31        894.19        23.33 o                         
   4   5  14        762.80        768.76        24.19 o                         
   5   5  14        272.22        259.72        17.57 o                         
   6   5  14        628.96        698.70        15.64 o                         
   7   5  14        470.67        495.90        14.17 o                         
   8   5  14         67.97         80.50        12.68 o                         
   9   5  14        348.12        340.78        20.45 o                         
  -8   6  14        278.03        267.61        14.02 o                         
  -7   6  14         61.94         46.92        11.27 o                         
  -6   6  14         43.32         33.28        16.05 o                         
  -5   6  14        214.17        239.68        12.06 o                         
  -4   6  14       1313.19       1290.95        42.04 o                         
  -3   6  14        236.20        255.63        10.69 o                         
  -2   6  14         49.62         49.42         9.42 o                         
  -1   6  14        162.88        169.43        12.73 o                         
   0   6  14         15.85         26.50         8.41 o                         
   1   6  14        353.78        347.61        14.33 o                         
   2   6  14        200.17        204.79         9.96 o                         
   3   6  14         36.90         54.08        11.13 o                         
   4   6  14          5.33         25.93        10.96 o                         
   5   6  14         39.51         49.04        11.44 o                         
   6   6  14          8.05         24.70        12.29 o                         
   7   6  14          3.84         11.68        13.22 o                         
   8   6  14        115.80        118.70        19.47 o                         
  -6   7  14        149.06        122.19        13.38 o                         
  -5   7  14         58.99         60.68        10.30 o                         
  -4   7  14          0.08          6.98         8.07 o                         
  -3   7  14        251.86        248.85         8.76 o                         
  -2   7  14          4.41         10.11         8.31 o                         
  -1   7  14          3.81         -1.45         8.78 o                         
   0   7  14         49.80         42.98         7.82 o                         
   1   7  14        117.99        129.01         9.00 o                         
   2   7  14          0.16          8.82        10.37 o                         
   3   7  14        220.43        215.00        12.56 o                         
   4   7  14          0.29         11.76         9.35 o                         
   5   7  14         90.30         78.16        11.94 o                         
  -1   8  14         94.32         84.10         9.37 o                         
   0   8  14          0.04          2.13        15.52 o                         
   1   8  14         18.84         29.84        13.22 o                         
 -13   0  15        120.58        127.79        15.10 o                         
 -11   0  15          3.60          7.14        15.44 o                         
  -9   0  15        297.29        325.98        33.26 o                         
  -7   0  15       1403.54       1465.57        30.31 o                         
  -5   0  15      16139.13      16005.38       213.53 o                         
  -3   0  15        722.84        677.27        13.75 o                         
  -1   0  15        861.38        961.28        19.82 o                         
   1   0  15      26224.70      25802.30      1233.04 o                         
   3   0  15       3491.68       3198.38        43.54 o                         
   5   0  15       1144.25       1161.22        27.20 o                         
   7   0  15        174.06        181.65        27.75 o                         
   9   0  15        633.56        638.03        32.38 o                         
 -12   1  15        382.09        366.29        10.44 o                         
 -11   1  15        438.93        455.62        13.65 o                         
 -10   1  15        302.60        321.58        12.22 o                         
  -9   1  15         10.14         21.37        10.88 o                         
  -8   1  15        346.81        378.10        12.05 o                         
  -7   1  15        244.25        213.69        13.24 o                         
  -6   1  15        418.08        437.28        14.33 o                         
  -5   1  15        506.64        497.18        11.74 o                         
  -4   1  15       2573.10       2401.35        19.75 o                         
  -3   1  15        444.29        472.56        11.22 o                         
  -2   1  15       1349.77       1252.82        11.94 o                         
  -1   1  15       6451.83       6397.30        60.58 o                         
   0   1  15       1487.28       1449.93        13.73 o                         
   1   1  15        253.44        219.31        13.01 o                         
   2   1  15       9016.59       8778.44       131.41 o                         
   3   1  15        200.03        160.96        15.84 o                         
   4   1  15       1030.23       1000.89        24.10 o                         
   5   1  15          2.02         -0.31        12.21 o                         
   6   1  15       1567.48       1408.58        22.27 o                         
   7   1  15          6.76         17.02        18.27 o                         
   8   1  15        303.64        264.63        29.80 o                         
   9   1  15         11.13         26.10        26.37 o                         
  10   1  15         11.12          1.18        26.91 o                         
  11   1  15        412.55        352.80        32.43 o                         
  12   1  15         41.30         35.11        29.96 o                         
 -12   2  15         30.41         40.56        10.08 o                         
 -11   2  15        568.14        571.50        11.91 o                         
 -10   2  15         86.72        122.92        11.24 o                         
  -9   2  15        403.25        414.58        13.83 o                         
  -8   2  15        106.97        116.76        12.26 o                         
  -7   2  15        655.55        620.31        13.57 o                         
  -6   2  15        284.09        258.64        13.33 o                         
  -5   2  15        785.90        721.19        14.59 o                         
  -4   2  15        156.05        169.33        10.44 o                         
  -3   2  15        288.70        308.61        10.66 o                         
  -2   2  15        716.09        771.64        13.16 o                         
  -1   2  15       1108.48        965.33        11.89 o                         
   0   2  15        294.64        350.39        11.68 o                         
   1   2  15        611.08        559.18        10.57 o                         
   2   2  15         22.20         14.88        12.35 o                         
   3   2  15        164.24        147.88        13.42 o                         
   4   2  15         70.21         72.79        12.66 o                         
   5   2  15       1031.13       1080.18        37.05 o                         
   6   2  15       1953.56       2056.68        20.88 o                         
   7   2  15        672.91        740.90        36.40 o                         
   8   2  15         15.41         29.29        14.06 o                         
   9   2  15        128.09        129.89        15.02 o                         
  10   2  15          2.38         20.83        14.91 o                         
  11   2  15         81.78         80.11        17.30 o                         
 -12   3  15          1.84         22.36         8.95 o                         
 -11   3  15        201.85        196.59        10.97 o                         
 -10   3  15        408.62        394.85        20.35 o                         
  -9   3  15          3.90          9.91        10.97 o                         
  -8   3  15         29.76         44.67        11.99 o                         
  -7   3  15        336.92        377.82        18.89 o                         
  -6   3  15        963.26        979.47        15.26 o                         
  -5   3  15        518.78        545.62        12.21 o                         
  -4   3  15        420.26        354.49        11.13 o                         
  -3   3  15        552.31        536.12        11.54 o                         
  -2   3  15        721.00        704.92        13.94 o                         
  -1   3  15       3867.48       3399.46        40.92 o                         
   0   3  15       3506.49       3314.24        61.87 o                         
   1   3  15        553.01        489.11        11.11 o                         
   2   3  15        619.74        593.70        11.57 o                         
   3   3  15        146.68        151.98        11.80 o                         
   4   3  15         59.71         72.72        13.83 o                         
   5   3  15         43.64         66.29        14.23 o                         
   6   3  15        608.69        655.34        17.45 o                         
   7   3  15        211.33        240.26        15.87 o                         
   8   3  15        943.70       1069.50        18.01 o                         
   9   3  15         16.57         13.43        13.93 o                         
  10   3  15          2.83         16.24        13.72 o                         
  11   3  15        154.20        120.95        15.47 o                         
 -11   4  15        286.31        255.76        22.56 o                         
 -10   4  15        121.45        102.26         9.94 o                         
  -9   4  15        316.27        311.07        14.65 o                         
  -8   4  15          3.58         23.02        10.96 o                         
  -7   4  15        333.06        335.33        26.59 o                         
  -6   4  15        354.51        316.90        14.40 o                         
  -5   4  15        158.80        182.59        16.02 o                         
  -4   4  15        400.83        379.82        10.42 o                         
  -3   4  15         19.35         18.49        11.31 o                         
  -2   4  15         98.86         92.84        17.60 o                         
  -1   4  15        937.87        930.70        19.03 o                         
   0   4  15        419.98        451.35        18.57 o                         
   1   4  15       2337.14       2179.66        24.72 o                         
   2   4  15        374.49        390.31        16.07 o                         
   3   4  15         20.81         32.00         9.65 o                         
   4   4  15         27.77         26.05        11.51 o                         
   5   4  15       2985.54       3191.08        74.95 o                         
   6   4  15         29.68         51.27        13.44 o                         
   7   4  15       1565.14       1611.11        19.30 o                         
   8   4  15          0.73         13.10        14.17 o                         
   9   4  15         82.09        101.17        14.39 o                         
  10   4  15         64.17         74.78        14.09 o                         
 -10   5  15        287.96        253.75        19.97 o                         
  -9   5  15          1.60         19.63        20.77 o                         
  -8   5  15         66.81         71.70        10.68 o                         
  -7   5  15         53.96         48.77        11.71 o                         
  -6   5  15       1603.90       1703.74        25.05 o                         
  -5   5  15          5.33         39.63        11.30 o                         
  -4   5  15        318.53        316.54        14.70 o                         
  -3   5  15        381.94        347.56        20.14 o                         
  -2   5  15        152.00        168.12        10.96 o                         
  -1   5  15       1286.43       1218.75        17.31 o                         
   0   5  15        317.94        305.47        11.15 o                         
   1   5  15        634.95        608.48        17.95 o                         
   2   5  15          2.79          1.06        10.21 o                         
   3   5  15          2.24         -6.60        10.80 o                         
   4   5  15        316.93        290.53        11.93 o                         
   5   5  15          0.52         -1.27        10.61 o                         
   6   5  15         53.79         60.11        10.65 o                         
   7   5  15         15.51        -10.23        13.77 o                         
   8   5  15        126.85        150.32        12.77 o                         
   9   5  15         33.09         48.75        12.99 o                         
  -8   6  15         60.86         56.49        10.42 o                         
  -7   6  15        212.01        205.37        11.62 o                         
  -6   6  15         62.63         74.03        11.46 o                         
  -5   6  15       1234.91       1262.14        26.44 o                         
  -4   6  15         24.30         15.89         8.77 o                         
  -3   6  15        219.51        241.38        13.98 o                         
  -2   6  15        437.02        450.79        14.36 o                         
  -1   6  15        100.58        103.07         9.22 o                         
   0   6  15       1278.54       1219.66        17.82 o                         
   1   6  15        449.42        445.95         9.18 o                         
   2   6  15          7.69          4.67        11.79 o                         
   3   6  15        127.46        145.99        10.74 o                         
   4   6  15         57.37         47.62        11.94 o                         
   5   6  15          2.72         14.76        12.10 o                         
   6   6  15         27.25         27.70        15.92 o                         
   7   6  15         12.48          9.62        13.79 o                         
  -6   7  15        121.43        123.38        16.42 o                         
  -5   7  15          0.04         -3.23         8.75 o                         
  -4   7  15         85.58         99.80        12.38 o                         
  -3   7  15        172.53        154.89         8.23 o                         
  -2   7  15         28.45         10.91         9.80 o                         
  -1   7  15        266.25        242.81         9.43 o                         
   0   7  15        251.50        220.76         9.38 o                         
   1   7  15          3.44         13.13         7.97 o                         
   2   7  15        449.61        458.71        37.32 o                         
   3   7  15         65.35         68.04         9.73 o                         
   4   7  15         38.40         21.28         9.62 o                         
   5   7  15        107.83         88.24        11.26 o                         
 -12   0  16        347.69        322.45        19.17 o                         
 -10   0  16         20.47         15.76        14.75 o                         
  -8   0  16       1362.48       1315.52        17.91 o                         
  -6   0  16       8036.44       7854.71       114.80 o                         
  -4   0  16       2125.22       1958.23        30.34 o                         
  -2   0  16      19922.30      18937.75       166.10 o                         
   0   0  16       4200.43       3937.37       126.71 o                         
   2   0  16      10649.00      10972.06        44.21 o                         
   4   0  16         34.06         19.64        32.14 o                         
   6   0  16         18.94         31.49        24.33 o                         
   8   0  16         97.65         92.65        26.52 o                         
  10   0  16        472.21        454.58        39.17 o                         
 -12   1  16         32.92         39.77         9.49 o                         
 -11   1  16        268.28        280.43        10.28 o                         
 -10   1  16          1.31         10.68         9.34 o                         
  -9   1  16        328.21        349.97        12.04 o                         
  -8   1  16        100.88        115.92        12.25 o                         
  -7   1  16       5035.99       5196.42       106.53 o                         
  -6   1  16       1875.60       1833.22        40.10 o                         
  -5   1  16        360.71        352.68        11.15 o                         
  -4   1  16          5.32          7.07        10.96 o                         
  -3   1  16       3770.34       3722.72        31.94 o                         
  -2   1  16       2490.68       2533.12        18.42 o                         
  -1   1  16       1356.45       1257.74        15.07 o                         
   0   1  16       2739.97       2710.90        20.43 o                         
   1   1  16        403.33        400.16        12.53 o                         
   2   1  16        338.54        432.54        13.84 o                         
   3   1  16       3755.22       3691.71        67.93 o                         
   4   1  16        993.28       1041.36        27.61 o                         
   5   1  16       2648.43       2486.33        34.26 o                         
   6   1  16        107.07        113.79        18.10 o                         
   7   1  16          2.65         11.19        17.99 o                         
   8   1  16          0.23          9.20        19.20 o                         
   9   1  16        738.76        768.14        21.88 o                         
  10   1  16         30.74         30.76        19.12 o                         
  11   1  16        239.53        221.53        20.76 o                         
 -12   2  16         81.37         66.47        16.11 o                         
 -11   2  16         24.09         24.33         9.36 o                         
 -10   2  16         32.25         40.93        10.69 o                         
  -9   2  16         25.51         42.18        10.84 o                         
  -8   2  16       1378.95       1435.41        14.40 o                         
  -7   2  16        127.33        130.61        12.05 o                         
  -6   2  16       1296.90       1155.99        25.38 o                         
  -5   2  16          0.48         13.96        12.09 o                         
  -4   2  16         21.80         18.85         9.57 o                         
  -3   2  16       1667.18       1807.73        31.34 o                         
  -2   2  16       2452.92       2261.59        38.69 o                         
  -1   2  16       1648.52       1424.87        12.05 o                         
   0   2  16       4545.17       4254.42        17.00 o                         
   1   2  16         13.25         30.15        10.57 o                         
   2   2  16         10.98         10.48        12.12 o                         
   3   2  16       2761.51       2534.80        57.21 o                         
   4   2  16       1397.63       1364.11        25.47 o                         
   5   2  16          5.35         12.30        14.22 o                         
   6   2  16       1336.71       1361.88        37.42 o                         
   7   2  16          5.13          6.71        16.87 o                         
   8   2  16        361.70        369.97        22.56 o                         
   9   2  16        158.16        149.33        14.55 o                         
  10   2  16        644.74        612.72        17.73 o                         
  11   2  16          0.43         20.79        17.06 o                         
 -11   3  16         24.02         23.44        10.36 o                         
 -10   3  16         37.79         35.83        13.38 o                         
  -9   3  16        656.36        636.95        12.03 o                         
  -8   3  16        468.77        480.95        16.03 o                         
  -7   3  16         67.39         65.42        11.01 o                         
  -6   3  16        722.32        699.92        12.29 o                         
  -5   3  16         29.02         51.70         9.45 o                         
  -4   3  16        312.39        293.95        10.90 o                         
  -3   3  16        287.18        226.22        12.12 o                         
  -2   3  16        243.88        185.61        12.25 o                         
  -1   3  16      11706.91      11188.46       106.79 o                         
   0   3  16          8.84          8.14        11.39 o                         
   1   3  16       1086.63       1003.04        11.15 o                         
   2   3  16        445.34        434.72        11.59 o                         
   3   3  16        382.74        361.69        13.91 o                         
   4   3  16        375.45        355.30        12.60 o                         
   5   3  16        577.84        582.38        17.10 o                         
   6   3  16         44.08         58.51        17.45 o                         
   7   3  16         21.53         36.31        13.52 o                         
   8   3  16        214.16        220.58        27.09 o                         
   9   3  16        285.32        254.84        18.84 o                         
  10   3  16        111.75        107.18        13.44 o                         
  11   3  16        174.36        121.48        14.62 o                         
 -11   4  16          3.72         -0.26        12.35 o                         
 -10   4  16         26.71         41.77        10.63 o                         
  -9   4  16        322.03        320.35        18.72 o                         
  -8   4  16        279.26        295.28        16.38 o                         
  -7   4  16         46.70         27.95        13.43 o                         
  -6   4  16        425.70        403.85        14.51 o                         
  -5   4  16         93.65        103.25        11.42 o                         
  -4   4  16         20.21         22.44        10.90 o                         
  -3   4  16        113.17        128.80        10.50 o                         
  -2   4  16        252.60        252.13        10.80 o                         
  -1   4  16        318.12        310.37        10.50 o                         
   0   4  16       1156.83       1103.60        16.71 o                         
   1   4  16        152.54        139.52        11.52 o                         
   2   4  16          8.69         26.70        11.63 o                         
   3   4  16        792.29        797.38        21.53 o                         
   4   4  16       3864.65       3913.56        74.95 o                         
   5   4  16         35.41         39.27        13.13 o                         
   6   4  16        292.40        304.40        26.76 o                         
   7   4  16        184.77        186.77        13.00 o                         
   8   4  16        467.26        512.79        14.64 o                         
   9   4  16          0.56         16.24        14.18 o                         
  10   4  16        308.95        275.37        15.47 o                         
 -10   5  16         89.83         98.53        19.46 o                         
  -9   5  16         52.83         60.70        11.95 o                         
  -8   5  16        192.87        186.12        20.43 o                         
  -7   5  16        471.90        468.94        29.70 o                         
  -6   5  16        284.34        298.43        25.45 o                         
  -5   5  16        180.92        173.59        11.72 o                         
  -4   5  16        106.03        110.19        10.13 o                         
  -3   5  16        507.59        482.20        11.07 o                         
  -2   5  16        309.01        312.69        11.91 o                         
  -1   5  16       2598.65       2544.67        37.64 o                         
   0   5  16       1252.71       1243.69        18.53 o                         
   1   5  16         56.06         62.76        11.69 o                         
   2   5  16          4.76         14.91        10.25 o                         
   3   5  16         85.78         94.44        10.81 o                         
   4   5  16          5.59         17.33        11.08 o                         
   5   5  16         45.73         47.02        12.69 o                         
   6   5  16        815.07        853.88        19.02 o                         
   7   5  16        140.90        139.51        14.21 o                         
   8   5  16        191.21        172.36        14.63 o                         
   9   5  16        100.68        112.62        14.32 o                         
  -8   6  16        297.57        288.41        21.26 o                         
  -7   6  16        189.78        170.95        10.74 o                         
  -6   6  16        528.91        561.59        24.49 o                         
  -5   6  16        547.44        503.40        10.04 o                         
  -4   6  16         37.23         40.29         8.53 o                         
  -3   6  16          3.57         12.83         8.65 o                         
  -2   6  16        441.67        404.13        10.22 o                         
  -1   6  16          0.02         27.35         8.90 o                         
   0   6  16        542.13        549.64        15.38 o                         
   1   6  16        156.60        152.50         8.53 o                         
   2   6  16          2.30         -1.80         9.36 o                         
   3   6  16        636.65        638.20        14.16 o                         
   4   6  16         87.39         85.90        11.30 o                         
   5   6  16         29.65         24.58        15.67 o                         
   6   6  16         27.65         33.67        16.79 o                         
   7   6  16        115.69        116.48        17.00 o                         
  -6   7  16         30.03         17.84         8.36 o                         
  -5   7  16         93.46         91.98         8.82 o                         
  -4   7  16        380.65        357.53        12.93 o                         
  -3   7  16         26.68         17.92        12.68 o                         
  -2   7  16         96.26         99.92         8.90 o                         
  -1   7  16         79.13         76.20         8.71 o                         
   0   7  16        138.18        113.54         8.15 o                         
   1   7  16          4.61         -1.32         9.37 o                         
   2   7  16        164.43        143.50        10.67 o                         
   3   7  16        214.73        220.12        24.32 o                         
   4   7  16          2.94         19.98         9.52 o                         
   5   7  16        165.08        150.77        14.77 o                         
 -11   0  17          1.82         17.65        10.99 o                         
  -9   0  17        168.29        163.55        13.64 o                         
  -7   0  17        129.11        129.20        14.46 o                         
  -5   0  17       2211.57       2209.80        31.62 o                         
  -3   0  17       7843.49       7287.55        72.19 o                         
  -1   0  17        666.17        669.73        17.03 o                         
   1   0  17       9763.71       8901.94       321.23 o                         
   3   0  17       4683.72       4143.74        46.27 o                         
   5   0  17        182.64        136.19        36.21 o                         
   7   0  17          1.40          9.58        23.97 o                         
   9   0  17        280.36        266.46        31.00 o                         
 -12   1  17          3.44          4.83         8.89 o                         
 -11   1  17         11.63         14.81        10.87 o                         
 -10   1  17        585.04        625.76        10.79 o                         
  -9   1  17         89.24        129.35        10.61 o                         
  -8   1  17        801.43        816.47        19.76 o                         
  -7   1  17         25.02         54.37        10.59 o                         
  -6   1  17         11.35         31.19        10.06 o                         
  -5   1  17        778.29        802.76        12.33 o                         
  -4   1  17        446.91        390.61        11.63 o                         
  -3   1  17        495.23        434.71        11.12 o                         
  -2   1  17        302.48        224.69         9.95 o                         
  -1   1  17       2079.96       2140.76        26.25 o                         
   0   1  17        390.61        331.64        11.23 o                         
   1   1  17       2751.72       2650.20        38.14 o                         
   2   1  17       3341.91       3183.90        57.36 o                         
   3   1  17         62.35         68.34        13.94 o                         
   4   1  17       3277.90       3155.96       100.04 o                         
   5   1  17          1.68          0.34        14.21 o                         
   6   1  17        329.61        325.05        14.08 o                         
   7   1  17        520.99        529.27        20.46 o                         
   8   1  17        898.68        910.25        21.53 o                         
   9   1  17        162.09        150.31        18.73 o                         
  10   1  17        303.77        292.86        22.32 o                         
  11   1  17         13.09         13.02        20.52 o                         
 -12   2  17         82.43         76.23        10.24 o                         
 -11   2  17        153.31        150.32        13.75 o                         
 -10   2  17        103.25        111.12        10.21 o                         
  -9   2  17       2243.72       2392.24        41.73 o                         
  -8   2  17        264.98        305.76        18.40 o                         
  -7   2  17        833.43        803.90        15.80 o                         
  -6   2  17         18.71         27.06         9.73 o                         
  -5   2  17         67.99         78.93        10.27 o                         
  -4   2  17       4981.01       5014.87        54.10 o                         
  -3   2  17       2980.27       2682.44        42.71 o                         
  -2   2  17        118.82        105.34        10.51 o                         
  -1   2  17        108.67         91.08         9.98 o                         
   0   2  17          3.53         10.04        10.31 o                         
   1   2  17        301.17        312.62        11.47 o                         
   2   2  17       1821.34       1745.60        15.84 o                         
   3   2  17       1411.30       1278.72        29.59 o                         
   4   2  17        146.34        133.24        14.62 o                         
   5   2  17        670.98        741.66        34.86 o                         
   6   2  17         44.36         47.44        13.94 o                         
   7   2  17          4.08         18.63        16.20 o                         
   8   2  17        462.19        435.73        15.69 o                         
   9   2  17        128.17        123.98        13.79 o                         
  10   2  17         14.55         40.42        24.34 o                         
  11   2  17        102.19        112.09        20.44 o                         
 -11   3  17         12.83         -0.10        12.18 o                         
 -10   3  17        435.99        392.35        13.22 o                         
  -9   3  17        301.83        342.25        10.63 o                         
  -8   3  17        685.70        736.82        22.49 o                         
  -7   3  17        389.44        386.53        12.03 o                         
  -6   3  17          5.99         11.04         9.92 o                         
  -5   3  17          4.84         12.21        10.07 o                         
  -4   3  17        226.19        194.37        10.20 o                         
  -3   3  17          1.43         19.27        10.08 o                         
  -2   3  17       3714.03       3533.80        55.19 o                         
  -1   3  17          8.74         23.47        11.93 o                         
   0   3  17       1488.91       1405.05        24.34 o                         
   1   3  17       1607.10       1529.06        18.47 o                         
   2   3  17       1336.85       1244.53        17.33 o                         
   3   3  17        566.08        552.46        13.66 o                         
   4   3  17        736.83        771.96        12.59 o                         
   5   3  17        419.96        437.66        16.51 o                         
   6   3  17        278.92        270.90        31.26 o                         
   7   3  17        258.42        279.51        24.04 o                         
   8   3  17        114.09        113.52        14.78 o                         
   9   3  17         29.23         10.16        12.39 o                         
  10   3  17         22.80         41.11        14.93 o                         
 -11   4  17        172.93        130.88        18.38 o                         
 -10   4  17         26.28         35.93         9.81 o                         
  -9   4  17        759.67        788.34        17.37 o                         
  -8   4  17         21.20         14.51         9.56 o                         
  -7   4  17        204.66        215.09        19.73 o                         
  -6   4  17        711.09        682.21        17.83 o                         
  -5   4  17        405.58        431.72        17.67 o                         
  -4   4  17         27.12         23.14        11.80 o                         
  -3   4  17        110.33        105.56        10.08 o                         
  -2   4  17         48.88         39.76        10.01 o                         
  -1   4  17        466.03        440.41        11.27 o                         
   0   4  17          3.56          3.96        10.18 o                         
   1   4  17          4.86         36.79        11.87 o                         
   2   4  17       1840.49       1718.71        12.78 o                         
   3   4  17        530.35        574.12         9.76 o                         
   4   4  17          5.82          9.13        10.81 o                         
   5   4  17        576.10        609.04        15.68 o                         
   6   4  17         13.91          9.21        14.34 o                         
   7   4  17       1639.21       1656.43        18.21 o                         
   8   4  17          5.77         31.60        18.54 o                         
   9   4  17        669.44        707.19        17.08 o                         
  10   4  17          7.29         30.65        13.73 o                         
  -9   5  17         88.91         83.77        11.48 o                         
  -8   5  17        119.06        143.96        14.19 o                         
  -7   5  17        144.08        156.10        11.80 o                         
  -6   5  17        157.96        166.22         9.15 o                         
  -5   5  17        682.34        646.96        20.10 o                         
  -4   5  17        980.75        989.02        34.81 o                         
  -3   5  17          1.15         13.45        10.20 o                         
  -2   5  17       1371.47       1372.48        20.46 o                         
  -1   5  17          2.40          4.46         9.19 o                         
   0   5  17         42.99         69.07        11.46 o                         
   1   5  17          1.63         25.82        10.30 o                         
   2   5  17       1244.35       1223.53        24.87 o                         
   3   5  17        118.59        131.90        10.62 o                         
   4   5  17        155.23        141.63        12.48 o                         
   5   5  17         29.84         51.38        12.73 o                         
   6   5  17        253.83        263.64        18.99 o                         
   7   5  17         98.12        115.76        14.17 o                         
   8   5  17        157.62        158.25        16.48 o                         
  -8   6  17         70.03         82.83        10.14 o                         
  -7   6  17          6.38         13.34        21.19 o                         
  -6   6  17        128.83        130.34         8.94 o                         
  -5   6  17        290.05        272.96        13.11 o                         
  -4   6  17        425.17        378.17        19.06 o                         
  -3   6  17         44.59         51.63        14.96 o                         
  -2   6  17        156.44        169.75         9.52 o                         
  -1   6  17        165.43        162.84         9.34 o                         
   0   6  17        171.21        201.19         8.79 o                         
   1   6  17        543.40        547.65        10.78 o                         
   2   6  17        132.41        146.67        10.13 o                         
   3   6  17        972.72        998.00        20.65 o                         
   4   6  17         76.98         90.66        12.99 o                         
   5   6  17         38.72         48.49        16.39 o                         
   6   6  17        119.25        110.84        17.33 o                         
   7   6  17          1.25         15.67        19.53 o                         
  -5   7  17        165.42        170.47        14.64 o                         
  -4   7  17        235.38        224.15        10.57 o                         
  -3   7  17          0.05         19.48         9.26 o                         
  -2   7  17         24.09         28.04         7.98 o                         
  -1   7  17         83.63         93.11        10.73 o                         
   0   7  17          5.65         20.35         7.87 o                         
   1   7  17         19.60         35.19         8.91 o                         
   2   7  17         60.77         57.97         8.52 o                         
   3   7  17         21.94         32.65        13.12 o                         
   4   7  17        118.54        102.34        11.30 o                         
 -12   0  18         69.88         73.44        11.62 o                         
 -10   0  18         41.04         54.22        11.25 o                         
  -8   0  18         15.86         32.15        16.09 o                         
  -6   0  18       1842.86       1906.38        18.99 o                         
  -4   0  18        819.90        792.99        16.09 o                         
  -2   0  18       1222.89       1096.57        16.08 o                         
   0   0  18       5673.19       4966.57       146.91 o                         
   2   0  18      10382.35       9811.09       325.75 o                         
   4   0  18       1782.15       1892.80        41.15 o                         
   6   0  18       1167.65       1197.98        28.49 o                         
   8   0  18        267.07        258.53        26.57 o                         
 -12   1  18        154.62        146.79         9.98 o                         
 -11   1  18       1141.48       1096.86        21.77 o                         
 -10   1  18         11.74         15.20         8.78 o                         
  -9   1  18         53.47         57.64         9.30 o                         
  -8   1  18         18.79         25.28         9.66 o                         
  -7   1  18       2349.50       2325.53        33.74 o                         
  -6   1  18        225.36        213.92        10.24 o                         
  -5   1  18       4640.92       4290.83        18.90 o                         
  -4   1  18        227.19        221.78        10.74 o                         
  -3   1  18       1957.76       1837.26        12.87 o                         
  -2   1  18        404.78        398.17        10.07 o                         
  -1   1  18        153.96        154.19        10.12 o                         
   0   1  18         17.03         27.11        10.19 o                         
   1   1  18        870.31        851.44        14.26 o                         
   2   1  18        156.90        144.42        18.60 o                         
   3   1  18        215.37        201.98        14.73 o                         
   4   1  18        399.81        398.40        17.19 o                         
   5   1  18        397.48        424.58        18.92 o                         
   6   1  18        719.54        757.71        14.41 o                         
   7   1  18        522.63        557.18        22.98 o                         
   8   1  18         45.95         49.04        17.96 o                         
   9   1  18         14.08         20.19        17.53 o                         
  10   1  18          7.75         -3.43        19.07 o                         
  11   1  18        343.26        295.99        22.90 o                         
 -12   2  18         82.14         78.15        11.60 o                         
 -11   2  18        122.60        133.41        22.00 o                         
 -10   2  18        317.80        337.47        11.59 o                         
  -9   2  18         17.92         43.58        10.49 o                         
  -8   2  18         51.93         44.11        10.47 o                         
  -7   2  18        199.59        194.86         9.82 o                         
  -6   2  18        528.55        505.28        11.28 o                         
  -5   2  18        933.59        836.76        13.33 o                         
  -4   2  18       4451.70       4386.13        51.72 o                         
  -3   2  18         76.45         81.86         9.01 o                         
  -2   2  18         24.16         52.30         9.49 o                         
  -1   2  18       3381.39       3290.12        20.47 o                         
   0   2  18       6271.93       5859.24        62.97 o                         
   1   2  18        575.49        567.34        11.32 o                         
   2   2  18        867.82        828.70        14.94 o                         
   3   2  18         43.60         57.51        13.62 o                         
   4   2  18        109.11        113.76        12.57 o                         
   5   2  18         65.17         62.37        13.46 o                         
   6   2  18       1077.07       1133.15        26.84 o                         
   7   2  18        486.33        514.07        13.80 o                         
   8   2  18        107.72        133.20        17.44 o                         
   9   2  18          4.83         12.55        12.69 o                         
  10   2  18         16.49         12.92        12.65 o                         
  11   2  18          2.42          5.81        12.63 o                         
 -11   3  18          6.97         15.55        10.56 o                         
 -10   3  18         12.40         21.55        10.35 o                         
  -9   3  18        134.06        149.54        10.84 o                         
  -8   3  18        968.05       1009.29        13.79 o                         
  -7   3  18          3.56          2.47         8.20 o                         
  -6   3  18        370.85        357.02        10.12 o                         
  -5   3  18        796.60        800.78        10.78 o                         
  -4   3  18        409.72        389.04        10.22 o                         
  -3   3  18         15.47         39.41         9.83 o                         
  -2   3  18         21.57         30.49        10.58 o                         
  -1   3  18       4642.05       4463.06        30.96 o                         
   0   3  18        180.55        181.16         9.73 o                         
   1   3  18       3276.27       3101.64        24.00 o                         
   2   3  18         22.09         22.44         9.99 o                         
   3   3  18         62.22         63.08        12.03 o                         
   4   3  18        185.59        163.46        10.71 o                         
   5   3  18       1314.49       1352.77        18.68 o                         
   6   3  18       1158.80       1154.27        17.10 o                         
   7   3  18       1721.46       1789.30        20.39 o                         
   8   3  18        119.56        101.80        14.28 o                         
   9   3  18         58.11         68.66        14.03 o                         
  10   3  18         18.05         37.58        13.47 o                         
 -10   4  18        660.41        601.88        11.77 o                         
  -9   4  18          0.37         21.36        10.91 o                         
  -8   4  18         58.21         72.85        10.48 o                         
  -7   4  18         83.54         97.39        10.43 o                         
  -6   4  18       1288.92       1281.59        36.30 o                         
  -5   4  18        161.22        172.99        13.82 o                         
  -4   4  18        959.16        917.62        22.70 o                         
  -3   4  18        440.63        430.71        10.81 o                         
  -2   4  18          0.05          2.37         9.85 o                         
  -1   4  18          0.80         10.58        11.22 o                         
   0   4  18         89.84         79.75        10.28 o                         
   1   4  18        798.74        772.44        22.76 o                         
   2   4  18        219.94        210.72         9.64 o                         
   3   4  18        285.25        273.68         9.32 o                         
   4   4  18        188.84        197.81        11.13 o                         
   5   4  18        731.80        749.67        14.69 o                         
   6   4  18       1387.68       1483.60        32.77 o                         
   7   4  18          3.54        -11.14        12.17 o                         
   8   4  18        570.78        550.27        30.90 o                         
   9   4  18         73.35         63.69        14.43 o                         
  -9   5  18          8.41         24.00        10.98 o                         
  -8   5  18        196.15        202.57        11.31 o                         
  -7   5  18          3.80         11.47        13.26 o                         
  -6   5  18        362.67        365.21        17.24 o                         
  -5   5  18        664.70        649.82        14.86 o                         
  -4   5  18         15.26         12.31         9.13 o                         
  -3   5  18        480.59        435.28        10.76 o                         
  -2   5  18        258.94        247.56         9.84 o                         
  -1   5  18        143.29        149.38        13.47 o                         
   0   5  18         95.61        123.12        12.60 o                         
   1   5  18       1039.88       1052.30        13.39 o                         
   2   5  18        363.84        343.05         9.28 o                         
   3   5  18         55.25         58.77         8.77 o                         
   4   5  18          2.12         21.74        13.05 o                         
   5   5  18        204.93        229.66        12.39 o                         
   6   5  18        479.28        501.19        16.67 o                         
   7   5  18        323.83        319.11        13.29 o                         
   8   5  18         13.27         10.84        13.32 o                         
  -7   6  18        120.88        114.68        11.83 o                         
  -6   6  18        734.46        712.22        31.99 o                         
  -5   6  18        367.72        327.99         9.99 o                         
  -4   6  18        205.83        192.59         9.41 o                         
  -3   6  18          0.96         31.00         9.01 o                         
  -2   6  18         14.16          1.90        11.35 o                         
  -1   6  18         67.63         75.24         9.47 o                         
   0   6  18        622.26        614.45        12.49 o                         
   1   6  18        183.07        182.70         8.41 o                         
   2   6  18       1006.19       1099.53        33.60 o                         
   3   6  18        260.95        256.07        10.46 o                         
   4   6  18         11.56          2.23        11.48 o                         
   5   6  18          0.79         -8.39        15.03 o                         
   6   6  18         79.88         59.83        16.81 o                         
   7   6  18         66.44         74.44        18.94 o                         
  -5   7  18        373.49        373.49        19.51 o                         
  -4   7  18         44.92         40.99         8.64 o                         
  -3   7  18        138.51        101.57        12.98 o                         
  -2   7  18         85.31        101.21         7.98 o                         
  -1   7  18         92.44         90.82         8.55 o                         
   0   7  18         34.71         48.86         8.37 o                         
   1   7  18        198.51        190.54         9.60 o                         
   2   7  18        149.92        126.77         9.48 o                         
   3   7  18         70.95         69.85        11.19 o                         
   4   7  18         42.86         29.08        11.32 o                         
 -11   0  19        122.64        121.09        12.45 o                         
  -9   0  19        741.82        745.46        16.36 o                         
  -7   0  19       2271.65       2251.63        60.64 o                         
  -5   0  19       3650.83       3710.42        21.11 o                         
  -3   0  19        411.03        473.71        13.55 o                         
  -1   0  19         30.32         58.77        14.71 o                         
   1   0  19        985.92        907.29        28.89 o                         
   3   0  19       2461.63       2274.63        42.06 o                         
   5   0  19       1687.99       1531.82        39.86 o                         
   7   0  19        320.76        357.20        24.33 o                         
   9   0  19         28.79         26.99        29.50 o                         
 -12   1  19         96.05         84.75         9.25 o                         
 -11   1  19         18.70         30.61         8.45 o                         
 -10   1  19          1.33          6.06         9.14 o                         
  -9   1  19        259.27        289.72         9.21 o                         
  -8   1  19       1405.09       1423.35        20.07 o                         
  -7   1  19         23.56         53.49        10.25 o                         
  -6   1  19       3747.79       3623.54        64.46 o                         
  -5   1  19         17.18         35.69        10.88 o                         
  -4   1  19         12.68         27.77        10.13 o                         
  -3   1  19          0.19         16.12         9.37 o                         
  -2   1  19       2466.66       2212.50        17.47 o                         
  -1   1  19       1840.46       1850.45        11.38 o                         
   0   1  19        469.61        464.86        10.28 o                         
   1   1  19        434.19        492.60        12.09 o                         
   2   1  19        367.58        351.86        12.73 o                         
   3   1  19        553.64        490.45        14.78 o                         
   4   1  19         41.75         29.82        16.26 o                         
   5   1  19        148.38        144.97        16.75 o                         
   6   1  19        692.64        711.55        15.82 o                         
   7   1  19         62.16         85.29        13.35 o                         
   8   1  19          9.18         15.43        12.55 o                         
   9   1  19        122.76        116.06        19.76 o                         
  10   1  19        206.15        196.14        20.02 o                         
  11   1  19         15.41          8.47        20.44 o                         
 -12   2  19         25.70         28.98        14.01 o                         
 -11   2  19         50.87         55.16        14.14 o                         
 -10   2  19        118.15        111.69        10.82 o                         
  -9   2  19        303.82        317.06        10.34 o                         
  -8   2  19        186.04        194.28         9.83 o                         
  -7   2  19        264.35        282.05        10.47 o                         
  -6   2  19          1.34         -0.86        13.71 o                         
  -5   2  19        332.04        309.76        12.24 o                         
  -4   2  19        687.27        664.46        11.72 o                         
  -3   2  19       1717.17       1678.46        28.69 o                         
  -2   2  19       2218.97       2162.07        24.17 o                         
  -1   2  19       5263.19       5061.85        37.05 o                         
   0   2  19        817.88        800.14        12.89 o                         
   1   2  19        338.94        320.07        11.08 o                         
   2   2  19        137.87        127.59        12.91 o                         
   3   2  19        353.87        342.80        13.84 o                         
   4   2  19        205.81        198.63        14.07 o                         
   5   2  19       1775.84       1929.40        40.89 o                         
   6   2  19         23.19         52.11        13.13 o                         
   7   2  19          1.75         15.85        11.58 o                         
   8   2  19        720.88        692.10        15.14 o                         
   9   2  19         24.43         25.10        12.41 o                         
  10   2  19         18.85         25.13        11.25 o                         
  11   2  19         41.24         43.85        16.23 o                         
 -11   3  19          0.30         13.30        10.12 o                         
 -10   3  19         38.18         37.69        12.48 o                         
  -9   3  19         96.57         94.47        11.09 o                         
  -8   3  19        266.72        255.63         9.41 o                         
  -7   3  19         70.61         82.64        12.43 o                         
  -6   3  19         19.49         20.35         9.14 o                         
  -5   3  19         46.27         63.10         9.95 o                         
  -4   3  19        164.97        168.05         9.42 o                         
  -3   3  19          0.63          6.02         9.29 o                         
  -2   3  19        683.87        669.04        27.08 o                         
  -1   3  19        587.35        575.35        11.25 o                         
   0   3  19       1790.72       1702.80        15.29 o                         
   1   3  19         60.11         65.34        10.28 o                         
   2   3  19          0.17          2.08         9.58 o                         
   3   3  19       1045.71       1000.40        14.94 o                         
   4   3  19       3584.90       3719.72        74.71 o                         
   5   3  19        620.97        649.91        12.76 o                         
   6   3  19       1987.66       2149.71        40.13 o                         
   7   3  19          3.69         16.88        10.70 o                         
   8   3  19          0.54         12.97        13.97 o                         
   9   3  19        311.46        281.94        14.61 o                         
  10   3  19         45.55         32.18        13.79 o                         
 -10   4  19        168.02        150.35        10.55 o                         
  -9   4  19        147.69        145.42         9.97 o                         
  -8   4  19         96.00        113.38         9.83 o                         
  -7   4  19        368.39        428.29        26.96 o                         
  -6   4  19         41.43         24.82        11.89 o                         
  -5   4  19        185.56        200.32        10.89 o                         
  -4   4  19         90.19         90.83        12.06 o                         
  -3   4  19        252.11        255.81        13.77 o                         
  -2   4  19          4.97         21.44        10.33 o                         
  -1   4  19        753.09        752.45        15.65 o                         
   0   4  19       1022.62       1026.39        17.58 o                         
   1   4  19        422.71        394.24        11.65 o                         
   2   4  19          2.11          3.55        10.10 o                         
   3   4  19         56.15         60.21         8.71 o                         
   4   4  19         12.72         20.71        10.13 o                         
   5   4  19        852.97        910.65        33.99 o                         
   6   4  19        372.09        397.85        14.49 o                         
   7   4  19        326.72        339.64        24.89 o                         
   8   4  19         93.46         72.71        14.20 o                         
   9   4  19        206.51        215.54        14.91 o                         
  -9   5  19          0.46          1.20        11.32 o                         
  -8   5  19        316.10        286.27        14.16 o                         
  -7   5  19         28.95         33.80        11.29 o                         
  -6   5  19        546.27        509.19        18.97 o                         
  -5   5  19         75.77         73.38        10.30 o                         
  -4   5  19         15.71          4.52         8.69 o                         
  -3   5  19        791.37        776.28        13.13 o                         
  -2   5  19        431.43        418.21         9.99 o                         
  -1   5  19        118.49        118.03        11.47 o                         
   0   5  19        817.08        775.53        11.94 o                         
   1   5  19         25.48         43.80        10.11 o                         
   2   5  19        183.27        181.37         9.42 o                         
   3   5  19         70.66         81.00         9.79 o                         
   4   5  19       1462.23       1492.15        56.97 o                         
   5   5  19        337.22        319.00        13.66 o                         
   6   5  19         27.58         39.91        10.99 o                         
   7   5  19        118.15        111.29        14.83 o                         
   8   5  19         45.33         22.67        12.19 o                         
  -7   6  19        530.88        478.29        18.42 o                         
  -6   6  19          2.37         21.77         8.59 o                         
  -5   6  19        194.23        197.06         9.29 o                         
  -4   6  19         17.87         36.92         8.93 o                         
  -3   6  19        224.68        218.35         9.82 o                         
  -2   6  19         49.60         46.80        13.21 o                         
  -1   6  19        149.50        144.57         9.94 o                         
   0   6  19         24.29         51.68         9.84 o                         
   1   6  19         72.59         91.74         8.47 o                         
   2   6  19        155.43        167.77        10.58 o                         
   3   6  19        335.80        317.10        12.99 o                         
   4   6  19          2.23         19.29         9.75 o                         
   5   6  19        213.74        174.79        29.17 o                         
   6   6  19         46.80         33.08        17.03 o                         
  -4   7  19         38.98         28.53        10.21 o                         
  -3   7  19         72.96         57.98         8.59 o                         
  -2   7  19        184.41        147.06         9.26 o                         
  -1   7  19        198.82        203.49        11.24 o                         
   0   7  19        175.29        153.76        10.35 o                         
   1   7  19        192.24        166.17         9.01 o                         
   2   7  19         28.42         23.22         7.76 o                         
   3   7  19         46.55         31.00         8.38 o                         
 -12   0  20          0.16          8.93        13.34 o                         
 -10   0  20        210.64        239.92        11.99 o                         
  -8   0  20        517.93        540.61        15.10 o                         
  -6   0  20         38.26         90.09        14.14 o                         
  -4   0  20         19.27         20.16        15.70 o                         
  -2   0  20        232.46        252.20        14.91 o                         
   0   0  20       1198.80       1129.50        28.00 o                         
   2   0  20      11254.21      10792.45       340.03 o                         
   4   0  20       4383.16       4170.94        45.58 o                         
   6   0  20        653.23        672.44        24.71 o                         
   8   0  20       1355.87       1385.11        34.02 o                         
 -12   1  20          1.29          2.92         8.72 o                         
 -11   1  20         35.57         40.65         8.45 o                         
 -10   1  20         60.44         64.45         8.62 o                         
  -9   1  20        360.90        367.82        15.29 o                         
  -8   1  20         62.84         69.07         9.85 o                         
  -7   1  20        725.37        752.89        12.18 o                         
  -6   1  20        454.91        481.39        11.71 o                         
  -5   1  20       3852.89       3758.52        36.72 o                         
  -4   1  20         15.37         13.69         9.67 o                         
  -3   1  20       4894.35       4515.91        16.18 o                         
  -2   1  20        492.90        554.80        10.50 o                         
  -1   1  20        659.34        630.72        10.82 o                         
   0   1  20        317.94        343.56        10.32 o                         
   1   1  20        797.44        821.81        13.33 o                         
   2   1  20       1419.88       1385.72        22.35 o                         
   3   1  20       4839.10       4787.68        78.12 o                         
   4   1  20        419.10        458.35        29.82 o                         
   5   1  20        334.29        319.22        15.50 o                         
   6   1  20          0.56          9.05        12.74 o                         
   7   1  20        123.44        149.23        12.89 o                         
   8   1  20        293.02        276.44        12.99 o                         
   9   1  20        376.06        388.32        15.39 o                         
  10   1  20        102.16         83.19        14.19 o                         
  11   1  20         16.30         26.60        14.59 o                         
 -11   2  20         78.33         66.29         8.71 o                         
 -10   2  20         84.25         91.92         8.76 o                         
  -9   2  20       2512.96       2519.83        61.04 o                         
  -8   2  20        548.24        539.98        16.98 o                         
  -7   2  20        190.95        218.93        11.02 o                         
  -6   2  20        382.40        368.37        12.90 o                         
  -5   2  20        121.66        127.89        10.13 o                         
  -4   2  20       1908.85       1915.18        20.37 o                         
  -3   2  20          0.05         12.56        10.37 o                         
  -2   2  20       3274.68       3237.50        36.30 o                         
  -1   2  20        384.33        375.12         9.86 o                         
   0   2  20         17.04         20.10        10.81 o                         
   1   2  20       2548.71       2305.12        22.33 o                         
   2   2  20       2128.91       2051.02        26.00 o                         
   3   2  20        839.97        812.18        21.35 o                         
   4   2  20        705.92        710.25        14.43 o                         
   5   2  20        143.24        138.47        11.97 o                         
   6   2  20        225.86        238.87        14.37 o                         
   7   2  20        145.08        129.53        13.01 o                         
   8   2  20        285.62        274.97        12.42 o                         
   9   2  20        108.87        118.89        12.91 o                         
  10   2  20        229.38        184.59        14.59 o                         
 -11   3  20        335.31        280.28        11.99 o                         
 -10   3  20         38.42         34.93         9.49 o                         
  -9   3  20        805.87        761.87        13.56 o                         
  -8   3  20         88.67         92.79         9.74 o                         
  -7   3  20        217.42        219.26         8.85 o                         
  -6   3  20        205.17        196.43         9.59 o                         
  -5   3  20        215.77        207.68        21.16 o                         
  -4   3  20         16.61         15.51         9.32 o                         
  -3   3  20       1299.68       1362.75        23.94 o                         
  -2   3  20       1539.68       1513.44        14.30 o                         
  -1   3  20        302.42        298.34        10.84 o                         
   0   3  20         21.97         30.12        10.15 o                         
   1   3  20         61.37         49.85         9.18 o                         
   2   3  20        515.09        491.33        10.49 o                         
   3   3  20         63.53         59.98        12.63 o                         
   4   3  20          0.13          6.82        13.32 o                         
   5   3  20        277.53        308.28        12.21 o                         
   6   3  20        218.99        230.81        17.00 o                         
   7   3  20        940.30        939.70        14.71 o                         
   8   3  20         67.95         73.38        11.80 o                         
   9   3  20        471.67        447.33        13.90 o                         
  10   3  20         25.23         23.53        11.09 o                         
 -10   4  20        221.31        177.19        12.24 o                         
  -9   4  20        119.23        123.57         8.05 o                         
  -8   4  20        359.48        419.52        24.44 o                         
  -7   4  20          6.43         12.21         9.30 o                         
  -6   4  20        113.75        115.62        11.93 o                         
  -5   4  20         30.18         21.11         9.87 o                         
  -4   4  20       5437.36       5335.27       101.02 o                         
  -3   4  20          9.37         41.22        10.45 o                         
  -2   4  20       1543.40       1489.20        20.57 o                         
  -1   4  20         14.67          8.67        11.91 o                         
   0   4  20         95.14        107.04        11.21 o                         
   1   4  20        313.00        328.32        11.84 o                         
   2   4  20        219.71        261.30        10.07 o                         
   3   4  20        685.51        719.29        11.50 o                         
   4   4  20         23.23         31.84         9.70 o                         
   5   4  20         20.34         27.32         9.79 o                         
   6   4  20          0.95          9.47        11.54 o                         
   7   4  20         31.87         28.76        20.37 o                         
   8   4  20         66.99         66.20        13.89 o                         
   9   4  20         24.61         11.98        12.77 o                         
  -9   5  20         45.08         52.27         9.39 o                         
  -8   5  20         46.85         60.05        11.35 o                         
  -7   5  20          3.84          3.00         8.81 o                         
  -6   5  20         56.28         71.51        10.46 o                         
  -5   5  20        602.74        586.95        21.06 o                         
  -4   5  20         72.11         96.44        13.04 o                         
  -3   5  20         91.43         95.57         9.08 o                         
  -2   5  20          7.59         32.96        10.34 o                         
  -1   5  20        301.48        299.16        10.10 o                         
   0   5  20        488.31        487.54        10.99 o                         
   1   5  20        294.57        292.40        10.37 o                         
   2   5  20        194.39        204.62         9.26 o                         
   3   5  20       2087.14       2151.60        48.65 o                         
   4   5  20         90.09         87.81        10.45 o                         
   5   5  20         29.97         35.05        10.76 o                         
   6   5  20          1.84          8.61        11.85 o                         
   7   5  20        149.38        151.04        13.04 o                         
   8   5  20         64.78         63.62        13.75 o                         
  -7   6  20         25.04         16.72         8.57 o                         
  -6   6  20          1.58          7.44         8.77 o                         
  -5   6  20        409.32        352.50        10.54 o                         
  -4   6  20        199.34        191.46        14.80 o                         
  -3   6  20        115.94         86.13         9.10 o                         
  -2   6  20         36.95         46.63         9.48 o                         
  -1   6  20        161.01        133.42         9.30 o                         
   0   6  20         22.01         53.24         8.80 o                         
   1   6  20         35.83         44.29         8.02 o                         
   2   6  20        647.56        654.95        19.83 o                         
   3   6  20        164.23        169.32         9.26 o                         
   4   6  20        180.28        164.60        10.43 o                         
   5   6  20         17.05         38.04        13.41 o                         
   6   6  20          4.73         18.53        16.82 o                         
  -4   7  20          8.83         35.31        12.24 o                         
  -3   7  20        598.94        539.68        14.67 o                         
  -2   7  20         13.51         17.07         9.19 o                         
  -1   7  20         32.47         30.50         8.72 o                         
   0   7  20        195.81        177.03        10.24 o                         
   1   7  20         70.10         75.79         8.35 o                         
   2   7  20        122.45        104.15         8.38 o                         
   3   7  20        250.99        238.88        15.87 o                         
 -11   0  21        538.23        510.87        14.30 o                         
  -9   0  21        650.56        652.42        33.90 o                         
  -7   0  21       2552.42       2627.79        24.33 o                         
  -5   0  21       1820.18       1863.09        32.83 o                         
  -3   0  21        565.12        588.99        15.67 o                         
  -1   0  21        434.56        433.30        14.93 o                         
   1   0  21       6880.50       6927.91       281.43 o                         
   3   0  21          1.87         31.24        16.14 o                         
   5   0  21        363.58        314.50        33.08 o                         
   7   0  21       1407.84       1496.99        46.23 o                         
   9   0  21         24.10         26.94        30.56 o                         
 -11   1  21         54.68         59.57         8.80 o                         
 -10   1  21         98.48        105.66         8.48 o                         
  -9   1  21         57.57         55.20         8.98 o                         
  -8   1  21        183.21        193.18         9.64 o                         
  -7   1  21        933.85        892.31        16.20 o                         
  -6   1  21       2168.81       2088.85        22.98 o                         
  -5   1  21        235.80        234.90        11.44 o                         
  -4   1  21       2970.38       2804.65        13.49 o                         
  -3   1  21        133.69        142.57        10.62 o                         
  -2   1  21        119.64        130.02         8.99 o                         
  -1   1  21          4.68         18.12         8.99 o                         
   0   1  21       4541.77       4609.82        67.22 o                         
   1   1  21        675.49        686.78        13.52 o                         
   2   1  21       3845.56       3855.09        24.50 o                         
   3   1  21        124.90        120.05        12.49 o                         
   4   1  21         82.15         99.35        15.56 o                         
   5   1  21        223.15        257.03        14.51 o                         
   6   1  21         14.13         23.65        12.63 o                         
   7   1  21         25.69         28.20        12.13 o                         
   8   1  21        336.33        389.04        26.26 o                         
   9   1  21         81.43         76.30        14.09 o                         
  10   1  21         35.58         35.36        18.12 o                         
 -11   2  21        267.96        233.48        10.46 o                         
 -10   2  21          0.38         10.29         8.41 o                         
  -9   2  21        572.43        573.51        11.71 o                         
  -8   2  21          1.98         14.94         9.04 o                         
  -7   2  21        397.94        392.26        16.04 o                         
  -6   2  21        570.33        578.60        12.35 o                         
  -5   2  21        222.08        215.22         9.64 o                         
  -4   2  21        523.02        481.54        10.27 o                         
  -3   2  21        885.21        902.47        10.86 o                         
  -2   2  21        156.49        168.18        10.30 o                         
  -1   2  21        766.54        807.50        12.28 o                         
   0   2  21        343.44        382.30        10.46 o                         
   1   2  21       3566.24       3399.75        28.96 o                         
   2   2  21         34.35         59.28        11.34 o                         
   3   2  21        424.03        442.58        13.47 o                         
   4   2  21        147.07        172.13        13.04 o                         
   5   2  21        334.53        345.42        13.16 o                         
   6   2  21        938.07        940.64        17.20 o                         
   7   2  21        488.29        498.06        29.47 o                         
   8   2  21          2.84         10.11        11.35 o                         
   9   2  21        128.02        132.77        15.00 o                         
  10   2  21         63.98         61.51        16.36 o                         
 -10   3  21       1235.10       1132.74        30.45 o                         
  -9   3  21          1.71         10.20        11.68 o                         
  -8   3  21          0.05          4.53        11.94 o                         
  -7   3  21        256.56        259.16         8.95 o                         
  -6   3  21         13.94         37.38         8.90 o                         
  -5   3  21        196.31        183.15         9.56 o                         
  -4   3  21         68.65         81.44         9.27 o                         
  -3   3  21        154.36        160.55         9.00 o                         
  -2   3  21        436.05        446.95        12.71 o                         
  -1   3  21        126.02        144.70        11.00 o                         
   0   3  21        269.46        266.59        10.37 o                         
   1   3  21        176.97        164.37        11.16 o                         
   2   3  21        377.19        362.98        11.88 o                         
   3   3  21        519.83        511.43        19.70 o                         
   4   3  21          7.99         21.72        12.91 o                         
   5   3  21        348.01        359.29        11.89 o                         
   6   3  21       1085.90       1135.71        25.71 o                         
   7   3  21          3.60          5.88        11.14 o                         
   8   3  21        295.62        302.11        12.67 o                         
   9   3  21         18.97         19.12        10.61 o                         
 -10   4  21          5.79          4.93         8.15 o                         
  -9   4  21         44.39         57.81        13.94 o                         
  -8   4  21         58.85         35.22        13.70 o                         
  -7   4  21         24.58         42.98        10.55 o                         
  -6   4  21          2.35         31.56        16.80 o                         
  -5   4  21        591.96        577.13        11.90 o                         
  -4   4  21        406.27        413.23        11.58 o                         
  -3   4  21         58.22         72.91        10.32 o                         
  -2   4  21         71.89         60.99        11.16 o                         
  -1   4  21        809.88        800.03        13.52 o                         
   0   4  21        493.67        489.51        11.96 o                         
   1   4  21        101.72        114.10        12.04 o                         
   2   4  21        144.68        142.40         9.18 o                         
   3   4  21       1149.85       1187.03        19.17 o                         
   4   4  21         27.95         37.14         9.44 o                         
   5   4  21          4.23          7.09         9.94 o                         
   6   4  21         19.23         21.00        10.46 o                         
   7   4  21        197.85        216.57        12.20 o                         
   8   4  21         61.68         77.97        11.35 o                         
  -8   5  21         54.73         47.68         8.17 o                         
  -7   5  21         16.53         18.19         8.89 o                         
  -6   5  21         41.46         64.53         9.67 o                         
  -5   5  21         41.35         62.71        17.34 o                         
  -4   5  21          5.99          8.99         9.84 o                         
  -3   5  21          0.64        -10.83        10.83 o                         
  -2   5  21         34.73         80.01        10.28 o                         
  -1   5  21        834.60        786.74        13.41 o                         
   0   5  21          4.23         18.46        11.14 o                         
   1   5  21         55.99         53.93         9.56 o                         
   2   5  21        659.50        687.48        18.58 o                         
   3   5  21         79.22         84.53         8.57 o                         
   4   5  21          2.32         13.13         9.09 o                         
   5   5  21         82.48         78.67        10.09 o                         
   6   5  21        257.45        238.04        19.66 o                         
   7   5  21         19.91         36.26        11.28 o                         
  -6   6  21        473.54        491.59        28.98 o                         
  -5   6  21        490.49        472.89        16.73 o                         
  -4   6  21         12.14         24.33         8.43 o                         
  -3   6  21         26.08         30.31         9.24 o                         
  -2   6  21        102.77         97.71         8.75 o                         
  -1   6  21         79.99         74.35        10.00 o                         
   0   6  21         19.83         33.66         8.80 o                         
   1   6  21        910.66        922.82        11.68 o                         
   2   6  21        316.23        322.30         9.30 o                         
   3   6  21          4.54         21.32         8.34 o                         
   4   6  21         18.96         14.29         9.80 o                         
   5   6  21         39.69         27.11        16.31 o                         
  -3   7  21        100.24         99.31         9.23 o                         
  -2   7  21         54.98         65.01         8.62 o                         
  -1   7  21         63.64         58.13        17.22 o                         
   0   7  21        884.69        781.27        36.17 o                         
   1   7  21         47.78         63.41         8.48 o                         
   2   7  21        195.39        177.63         9.30 o                         
 -10   0  22         20.01         27.00        11.52 o                         
  -8   0  22       4022.76       4057.44        90.56 o                         
  -6   0  22       6830.29       6975.01        43.56 o                         
  -4   0  22       1317.42       1308.51        17.34 o                         
  -2   0  22        109.10        142.09        13.89 o                         
   0   0  22       2662.96       2707.88        51.95 o                         
   2   0  22        204.23        217.05        16.04 o                         
   4   0  22        531.88        602.78        31.08 o                         
   6   0  22         52.87         71.14        19.96 o                         
   8   0  22        177.32        198.46        24.36 o                         
 -11   1  22         33.49         20.71         8.67 o                         
 -10   1  22        102.84         95.18         8.48 o                         
  -9   1  22          1.58          5.83         8.88 o                         
  -8   1  22          0.07          8.57         9.96 o                         
  -7   1  22        366.61        373.51        10.51 o                         
  -6   1  22       1614.51       1569.32        31.59 o                         
  -5   1  22        690.82        664.08        10.72 o                         
  -4   1  22         67.27         59.00        10.16 o                         
  -3   1  22        788.39        722.33        11.49 o                         
  -2   1  22        641.15        595.09         9.62 o                         
  -1   1  22       6312.57       6026.65        58.10 o                         
   0   1  22        454.76        435.97         9.76 o                         
   1   1  22         48.37         61.92        10.26 o                         
   2   1  22         14.99         18.11        13.39 o                         
   3   1  22       2889.30       2825.92        30.79 o                         
   4   1  22         56.88         74.12        15.45 o                         
   5   1  22        644.87        677.36        15.93 o                         
   6   1  22          3.50         19.19        10.61 o                         
   7   1  22         40.44         47.22        12.96 o                         
   8   1  22          7.31         17.97        11.65 o                         
   9   1  22         56.35         40.65        13.58 o                         
  10   1  22          1.68         -9.95        18.90 o                         
 -11   2  22         76.57         95.17        12.28 o                         
 -10   2  22         22.46         49.31        11.07 o                         
  -9   2  22         54.91         61.20         8.87 o                         
  -8   2  22         91.81         96.70         9.20 o                         
  -7   2  22         28.44         31.60         8.92 o                         
  -6   2  22         45.46         41.47         9.41 o                         
  -5   2  22          2.86         28.68         9.25 o                         
  -4   2  22        417.96        418.18        10.80 o                         
  -3   2  22        577.74        564.87        10.54 o                         
  -2   2  22       2966.28       2940.30        28.01 o                         
  -1   2  22        526.85        505.32         9.49 o                         
   0   2  22       1194.18       1112.11        11.59 o                         
   1   2  22         67.89         92.54        12.37 o                         
   2   2  22          0.00          4.00        12.41 o                         
   3   2  22        940.06        905.52        20.20 o                         
   4   2  22        714.93        704.89        15.21 o                         
   5   2  22        149.98        160.26        12.64 o                         
   6   2  22       1166.83       1274.17        30.05 o                         
   7   2  22         38.27         62.99        11.41 o                         
   8   2  22         56.69         50.87        11.48 o                         
   9   2  22        115.86         95.90        11.54 o                         
  10   2  22        153.43        136.85        13.37 o                         
 -10   3  22         36.58         34.87         9.09 o                         
  -9   3  22        415.80        402.53        12.73 o                         
  -8   3  22        103.55        104.99         8.87 o                         
  -7   3  22       2137.98       2205.87        15.25 o                         
  -6   3  22          3.42         24.80         8.84 o                         
  -5   3  22          5.02          3.87         9.34 o                         
  -4   3  22        272.91        267.73        10.13 o                         
  -3   3  22        316.62        302.77         9.92 o                         
  -2   3  22         11.77         38.91        11.25 o                         
  -1   3  22        889.80        906.27        16.73 o                         
   0   3  22         44.91         48.35         9.72 o                         
   1   3  22        714.95        754.75        13.94 o                         
   2   3  22        123.61        123.44        11.00 o                         
   3   3  22         24.35         40.71        12.14 o                         
   4   3  22        480.31        480.61        13.49 o                         
   5   3  22        926.09        967.91        14.70 o                         
   6   3  22        185.28        210.55        12.47 o                         
   7   3  22         46.51         49.72        10.82 o                         
   8   3  22          3.90         18.44        17.41 o                         
   9   3  22        250.41        234.29        15.96 o                         
  -9   4  22         29.84         32.79         7.87 o                         
  -8   4  22        318.35        297.23        16.82 o                         
  -7   4  22         92.82         90.90         8.15 o                         
  -6   4  22        154.58        181.41        10.54 o                         
  -5   4  22        135.65        146.49         9.11 o                         
  -4   4  22          4.48         17.16        10.03 o                         
  -3   4  22        399.08        405.51        21.02 o                         
  -2   4  22       2200.28       2239.32        39.37 o                         
  -1   4  22         17.37         36.78        12.22 o                         
   0   4  22        702.10        704.40        17.55 o                         
   1   4  22        110.02        130.77        11.07 o                         
   2   4  22        150.02        161.58        10.32 o                         
   3   4  22        438.91        435.02        19.52 o                         
   4   4  22        943.88       1005.55        25.82 o                         
   5   4  22          1.77          5.10         8.98 o                         
   6   4  22        136.23        145.94        11.72 o                         
   7   4  22          8.04         22.49        11.29 o                         
   8   4  22          8.99         17.02        11.07 o                         
  -8   5  22          0.32          1.80         8.28 o                         
  -7   5  22        297.41        293.12        16.83 o                         
  -6   5  22          6.64         22.56         9.96 o                         
  -5   5  22        342.55        334.59        14.25 o                         
  -4   5  22        173.55        180.20         9.41 o                         
  -3   5  22         15.21          9.35         8.85 o                         
  -2   5  22         14.85         19.90         9.05 o                         
  -1   5  22          5.41         21.96        12.09 o                         
   0   5  22         71.70         63.25         9.47 o                         
   1   5  22         20.92         30.58        10.03 o                         
   2   5  22        354.24        380.02        11.00 o                         
   3   5  22         53.06         55.29         8.97 o                         
   4   5  22        255.06        234.88        10.17 o                         
   5   5  22        153.69        151.91        13.40 o                         
   6   5  22         22.23         17.16        10.26 o                         
   7   5  22         77.78         81.22        17.00 o                         
  -6   6  22        238.48        211.14         9.78 o                         
  -5   6  22        123.93        106.70         9.17 o                         
  -4   6  22         27.20         35.09         8.58 o                         
  -3   6  22        374.44        361.36        17.10 o                         
  -2   6  22         55.65         78.56         8.31 o                         
  -1   6  22         36.95         54.56         8.92 o                         
   0   6  22        484.62        505.90        10.81 o                         
   1   6  22        394.45        378.30         9.12 o                         
   2   6  22          0.38          3.62         8.26 o                         
   3   6  22          0.68         14.21        10.81 o                         
   4   6  22        143.50        107.12        14.76 o                         
   5   6  22        259.60        223.67        13.44 o                         
  -1   7  22        607.57        488.34        32.39 o                         
   0   7  22         41.61         30.74         8.33 o                         
 -11   0  23         42.02         57.84        13.36 o                         
  -9   0  23        538.35        562.28        14.28 o                         
  -7   0  23       1589.26       1619.31        17.50 o                         
  -5   0  23        315.68        337.95        15.55 o                         
  -3   0  23        496.49        461.90        14.14 o                         
  -1   0  23        134.36        117.92        15.20 o                         
   1   0  23         37.98         46.46        16.41 o                         
   3   0  23       1973.24       2127.03        95.55 o                         
   5   0  23        825.91        849.50        35.11 o                         
   7   0  23          6.78         23.60        20.89 o                         
   9   0  23        363.39        375.58        35.71 o                         
 -11   1  23         29.43         39.52        13.53 o                         
 -10   1  23        285.05        279.65         9.55 o                         
  -9   1  23        211.49        204.34        10.96 o                         
  -8   1  23        302.73        299.33         9.97 o                         
  -7   1  23         76.02         88.84        10.51 o                         
  -6   1  23         36.12         55.57        12.19 o                         
  -5   1  23        245.82        244.84        10.85 o                         
  -4   1  23          6.09         20.93         9.61 o                         
  -3   1  23         84.03         68.75         9.88 o                         
  -2   1  23       1749.75       1705.07        14.38 o                         
  -1   1  23         20.11         33.50        10.08 o                         
   0   1  23         29.42         70.47         9.73 o                         
   1   1  23       1575.11       1605.04        17.22 o                         
   2   1  23       5991.60       6021.07       119.56 o                         
   3   1  23         17.01         10.77        11.74 o                         
   4   1  23       1406.11       1410.30        18.02 o                         
   5   1  23        218.63        232.54        14.69 o                         
   6   1  23          4.04         13.80        10.64 o                         
   7   1  23         19.85         35.91        12.73 o                         
   8   1  23        153.26        171.89        13.51 o                         
   9   1  23        116.67         91.93        13.98 o                         
  10   1  23         98.77         82.92        14.36 o                         
 -11   2  23          0.17         13.42        13.45 o                         
 -10   2  23         17.10         12.88         8.25 o                         
  -9   2  23        494.90        469.18        16.41 o                         
  -8   2  23        249.08        244.90         9.23 o                         
  -7   2  23         25.57         28.92         9.43 o                         
  -6   2  23          8.74         13.50         9.69 o                         
  -5   2  23         90.82        100.49         9.52 o                         
  -4   2  23        594.51        540.48        10.05 o                         
  -3   2  23       1446.84       1461.48        11.21 o                         
  -2   2  23       1371.67       1379.94        17.73 o                         
  -1   2  23        604.64        617.99        12.19 o                         
   0   2  23          0.07          2.81         9.87 o                         
   1   2  23        666.78        662.96        13.77 o                         
   2   2  23        545.49        550.09        12.67 o                         
   3   2  23        971.12       1005.32        20.72 o                         
   4   2  23        178.33        175.52        12.33 o                         
   5   2  23        519.59        512.35        14.97 o                         
   6   2  23        508.48        566.66        13.37 o                         
   7   2  23        353.62        326.79        12.53 o                         
   8   2  23        364.03        373.66        14.22 o                         
   9   2  23        356.95        348.69        12.77 o                         
 -10   3  23         50.26         49.84         9.23 o                         
  -9   3  23          3.68          9.62         8.73 o                         
  -8   3  23        486.36        491.74        15.09 o                         
  -7   3  23          6.99         14.55        11.43 o                         
  -6   3  23         82.22         97.18        10.21 o                         
  -5   3  23        186.62        212.41         9.35 o                         
  -4   3  23       1936.56       1935.34        27.61 o                         
  -3   3  23        234.67        273.85        10.21 o                         
  -2   3  23       1307.14       1371.21        14.47 o                         
  -1   3  23          2.60         13.73        10.91 o                         
   0   3  23         15.49         30.66        10.50 o                         
   1   3  23        727.67        751.32        11.45 o                         
   2   3  23        954.11        946.14        16.59 o                         
   3   3  23        231.93        235.49        12.77 o                         
   4   3  23        388.30        404.35        12.34 o                         
   5   3  23         28.85         22.40        10.15 o                         
   6   3  23         83.43         82.27        11.85 o                         
   7   3  23          0.17          8.28        10.56 o                         
   8   3  23        201.00        200.11        15.50 o                         
   9   3  23         13.39         29.48        11.33 o                         
  -9   4  23        157.17        100.63        13.57 o                         
  -8   4  23         10.18         26.30         8.56 o                         
  -7   4  23         40.54         36.59         9.11 o                         
  -6   4  23        204.31        211.46         9.71 o                         
  -5   4  23        158.45        187.67         9.92 o                         
  -4   4  23          5.78         21.27        10.16 o                         
  -3   4  23       1041.23       1096.82        34.82 o                         
  -2   4  23        142.70        127.82        15.44 o                         
  -1   4  23        282.20        271.72        11.55 o                         
   0   4  23        159.85        147.26        11.70 o                         
   1   4  23        583.47        614.00        11.95 o                         
   2   4  23          0.27          4.76         8.66 o                         
   3   4  23        627.18        656.27        13.12 o                         
   4   4  23         97.80         90.64         9.25 o                         
   5   4  23        175.99        183.29         9.06 o                         
   6   4  23        119.16        112.99        24.60 o                         
   7   4  23          6.10         19.24         9.62 o                         
   8   4  23          0.04         21.51        12.11 o                         
  -8   5  23        428.14        402.97        23.94 o                         
  -7   5  23         88.47         61.83        10.27 o                         
  -6   5  23         37.57         36.93        10.07 o                         
  -5   5  23        158.11        153.97        10.71 o                         
  -4   5  23        405.68        424.01        15.39 o                         
  -3   5  23         16.11          8.83        12.43 o                         
  -2   5  23        345.44        321.28        10.95 o                         
  -1   5  23          0.64         21.50         9.42 o                         
   0   5  23          0.02          8.03         9.21 o                         
   1   5  23          0.70         18.00         9.25 o                         
   2   5  23        562.36        584.58        23.61 o                         
   3   5  23          0.72         18.00         9.55 o                         
   4   5  23        365.49        371.66        14.97 o                         
   5   5  23        135.68        133.07        10.16 o                         
   6   5  23         37.44         26.34        11.27 o                         
  -5   6  23          8.30         12.11         8.20 o                         
  -4   6  23        139.98        129.99         9.28 o                         
  -3   6  23        164.16        158.58        13.33 o                         
  -2   6  23        298.10        302.81        11.94 o                         
  -1   6  23        142.59        120.56        14.61 o                         
   0   6  23        177.77        176.03         9.93 o                         
   1   6  23        122.34        126.49         8.63 o                         
   2   6  23         84.41         89.16        14.10 o                         
   3   6  23        451.71        435.38        17.68 o                         
   4   6  23         11.31         33.64        11.60 o                         
 -10   0  24          3.59         -6.43        14.10 o                         
  -8   0  24         47.89         33.98        13.55 o                         
  -6   0  24       2614.21       2638.81        37.39 o                         
  -4   0  24       4875.76       5070.79        78.72 o                         
  -2   0  24        258.31        257.83        15.32 o                         
   0   0  24       2669.74       2755.12        61.30 o                         
   2   0  24       2175.56       2245.94        28.46 o                         
   4   0  24        650.56        621.61        17.64 o                         
   6   0  24        198.98        215.66        19.60 o                         
   8   0  24         74.70         98.27        22.93 o                         
 -11   1  24        264.78        238.98         9.81 o                         
 -10   1  24        504.34        466.32        10.19 o                         
  -9   1  24         24.87         11.81         9.09 o                         
  -8   1  24        172.21        172.89        10.31 o                         
  -7   1  24         10.24         24.76         8.48 o                         
  -6   1  24          5.95          0.81        13.54 o                         
  -5   1  24        281.45        267.29        10.73 o                         
  -4   1  24        709.72        726.01        12.60 o                         
  -3   1  24        704.73        725.27        10.85 o                         
  -2   1  24        586.45        614.14        12.68 o                         
  -1   1  24        500.89        514.83        10.11 o                         
   0   1  24        693.16        687.58        10.60 o                         
   1   1  24       4437.24       4595.86        61.62 o                         
   2   1  24        132.83        150.19        10.51 o                         
   3   1  24        225.49        254.14        12.94 o                         
   4   1  24         46.86         38.94        13.72 o                         
   5   1  24       1115.42       1150.45        33.94 o                         
   6   1  24          5.55          8.69        10.90 o                         
   7   1  24        482.25        507.41        13.70 o                         
   8   1  24          4.66          7.22        13.38 o                         
   9   1  24         46.40         32.86        12.40 o                         
 -10   2  24        464.80        449.89         9.93 o                         
  -9   2  24        111.92         95.28        10.32 o                         
  -8   2  24          0.98          7.63         9.33 o                         
  -7   2  24        783.38        780.48        10.86 o                         
  -6   2  24        555.83        544.76        10.02 o                         
  -5   2  24        125.54         99.60        10.76 o                         
  -4   2  24       1057.67       1073.61        14.16 o                         
  -3   2  24        880.15        855.20        10.66 o                         
  -2   2  24          5.05          5.93        12.63 o                         
  -1   2  24       1840.72       1835.44        33.40 o                         
   0   2  24        106.25        110.12        12.69 o                         
   1   2  24        859.12        880.06        12.53 o                         
   2   2  24         95.16         96.15        11.00 o                         
   3   2  24         59.57         61.56        11.24 o                         
   4   2  24        258.26        276.60        13.04 o                         
   5   2  24        203.31        197.25        12.89 o                         
   6   2  24       1448.59       1589.83        43.40 o                         
   7   2  24          0.02         21.04        11.08 o                         
   8   2  24        304.12        314.12        12.96 o                         
   9   2  24          0.14         16.48        11.41 o                         
 -10   3  24          0.30          5.67         9.05 o                         
  -9   3  24        144.38        147.10        13.60 o                         
  -8   3  24          1.39         14.54         8.18 o                         
  -7   3  24        127.91        145.11         9.90 o                         
  -6   3  24          4.48         17.02         8.49 o                         
  -5   3  24       2708.54       2717.55        26.70 o                         
  -4   3  24         42.61         56.21         8.71 o                         
  -3   3  24        866.81        899.65        11.12 o                         
  -2   3  24        795.45        756.58        13.90 o                         
  -1   3  24        462.93        453.61        11.96 o                         
   0   3  24         61.83         60.49         9.95 o                         
   1   3  24        220.66        234.88        10.78 o                         
   2   3  24          0.76          5.05        10.66 o                         
   3   3  24         87.62        100.30        11.38 o                         
   4   3  24        298.16        301.28        11.89 o                         
   5   3  24          7.37         18.76        10.36 o                         
   6   3  24         32.66         57.99        10.82 o                         
   7   3  24        635.82        645.62        22.30 o                         
   8   3  24         33.33         49.59        10.70 o                         
  -9   4  24         45.47         32.63         9.15 o                         
  -8   4  24         36.60         47.71        12.09 o                         
  -7   4  24         29.29         45.43         9.18 o                         
  -6   4  24         32.40         33.09        11.06 o                         
  -5   4  24        224.91        240.30        10.29 o                         
  -4   4  24        356.19        334.09        11.03 o                         
  -3   4  24         50.97         68.06        11.59 o                         
  -2   4  24        149.87        162.22        10.41 o                         
  -1   4  24        345.50        338.77        13.98 o                         
   0   4  24        258.07        259.99        10.21 o                         
   1   4  24          0.51          8.30        12.36 o                         
   2   4  24        292.66        313.77         9.44 o                         
   3   4  24         42.56         45.80        10.28 o                         
   4   4  24         40.50         43.59         8.83 o                         
   5   4  24         38.18         40.58         9.49 o                         
   6   4  24       1237.13       1244.33        42.71 o                         
   7   4  24         10.88         10.80        10.36 o                         
  -7   5  24        339.38        275.10        12.81 o                         
  -6   5  24          5.47         13.50         9.25 o                         
  -5   5  24       1129.16       1129.08        41.79 o                         
  -4   5  24         82.68         85.36         8.58 o                         
  -3   5  24          0.91         17.24         8.68 o                         
  -2   5  24         99.53         80.21         9.11 o                         
  -1   5  24         37.49         53.71         9.62 o                         
   0   5  24         15.55         19.02         9.13 o                         
   1   5  24        660.56        653.38        11.73 o                         
   2   5  24         74.26         89.51        10.01 o                         
   3   5  24        125.16        127.70        10.72 o                         
   4   5  24         54.15         52.05         8.94 o                         
   5   5  24         55.46         63.98        12.35 o                         
   6   5  24         36.81         21.84        12.01 o                         
  -5   6  24         11.35          9.43         8.21 o                         
  -4   6  24        190.36        184.77         8.73 o                         
  -3   6  24          8.08         25.02         8.68 o                         
  -2   6  24          6.56         18.77         9.17 o                         
  -1   6  24        592.88        553.76        17.16 o                         
   0   6  24        791.71        787.22        17.20 o                         
   1   6  24         88.30        107.86        11.51 o                         
   2   6  24        527.38        509.49        18.94 o                         
   3   6  24         87.69         98.65         9.46 o                         
   4   6  24          0.50         14.24        12.37 o                         
 -11   0  25          1.02        -10.99        23.57 o                         
  -9   0  25          3.11         26.51        14.31 o                         
  -7   0  25        590.77        642.67        15.66 o                         
  -5   0  25          3.34         -0.84        27.56 o                         
  -3   0  25        417.19        444.77        15.48 o                         
  -1   0  25       3712.62       3676.13        20.68 o                         
   1   0  25       3384.02       3428.48        36.84 o                         
   3   0  25        346.01        354.91        18.59 o                         
   5   0  25         39.20         34.72        14.60 o                         
   7   0  25        949.95        939.20        65.20 o                         
   9   0  25         27.57         34.69        31.04 o                         
 -10   1  25         22.80         11.52         9.44 o                         
  -9   1  25        378.23        382.16        17.38 o                         
  -8   1  25         43.41         40.16        11.76 o                         
  -7   1  25         17.41         29.63         9.01 o                         
  -6   1  25        603.55        628.75        10.53 o                         
  -5   1  25         14.05         39.09        10.37 o                         
  -4   1  25        334.07        353.69        10.00 o                         
  -3   1  25        148.35        157.43        10.57 o                         
  -2   1  25         22.83         31.25         9.50 o                         
  -1   1  25        156.19        160.02         9.82 o                         
   0   1  25        340.67        364.79        10.11 o                         
   1   1  25          0.23          4.29         9.76 o                         
   2   1  25        277.35        309.20        11.12 o                         
   3   1  25       2269.12       2399.31        37.31 o                         
   4   1  25       1473.96       1527.36        19.92 o                         
   5   1  25         23.93         31.68        12.31 o                         
   6   1  25        870.76        933.30        26.20 o                         
   7   1  25         16.92         18.60        11.74 o                         
   8   1  25         54.54         56.50        13.19 o                         
   9   1  25          0.21          7.50        12.20 o                         
 -10   2  25         93.93         84.26         9.59 o                         
  -9   2  25         46.02         33.98        16.48 o                         
  -8   2  25         85.16         95.61        13.08 o                         
  -7   2  25        483.90        486.87         9.74 o                         
  -6   2  25        178.03        190.18        10.43 o                         
  -5   2  25       1007.14        995.37        19.05 o                         
  -4   2  25         40.84         41.01         9.89 o                         
  -3   2  25         84.31         87.75         9.19 o                         
  -2   2  25        639.52        663.52        14.30 o                         
  -1   2  25        861.42        887.51         9.66 o                         
   0   2  25          3.07          8.63        11.07 o                         
   1   2  25        284.06        270.98        11.52 o                         
   2   2  25         21.60         42.02        11.41 o                         
   3   2  25          4.52          8.54        12.46 o                         
   4   2  25        364.30        342.58        12.67 o                         
   5   2  25       1187.40       1227.48        18.78 o                         
   6   2  25        147.18        142.74        12.15 o                         
   7   2  25         38.40         38.67        12.26 o                         
   8   2  25         68.23         76.53        12.26 o                         
   9   2  25         54.53         65.55        12.47 o                         
  -9   3  25         37.64         36.82         8.30 o                         
  -8   3  25         91.86         95.86         8.76 o                         
  -7   3  25        106.15        120.65         8.44 o                         
  -6   3  25        647.62        688.61        17.70 o                         
  -5   3  25         12.31         18.01         8.42 o                         
  -4   3  25         47.60         40.98         8.58 o                         
  -3   3  25          0.31         12.03         8.20 o                         
  -2   3  25       2999.49       3006.89        29.69 o                         
  -1   3  25        150.98        141.06        11.64 o                         
   0   3  25       2822.25       2826.12        27.63 o                         
   1   3  25         24.77         28.80        11.06 o                         
   2   3  25          0.87          1.03        10.08 o                         
   3   3  25         87.36        108.74        10.11 o                         
   4   3  25         89.40         96.81        11.35 o                         
   5   3  25         68.51         67.11         9.67 o                         
   6   3  25        128.98        125.72        12.02 o                         
   7   3  25          6.66         26.59        13.13 o                         
   8   3  25        149.96        143.92        12.25 o                         
  -8   4  25          9.99          1.31        11.15 o                         
  -7   4  25        341.06        339.03        15.19 o                         
  -6   4  25         34.04         35.39        10.04 o                         
  -5   4  25        135.92        153.75        11.33 o                         
  -4   4  25        687.51        680.43        16.34 o                         
  -3   4  25        182.84        188.16         9.30 o                         
  -2   4  25        246.07        244.21         9.56 o                         
  -1   4  25        182.54        175.03        10.31 o                         
   0   4  25         13.71         32.59         9.55 o                         
   1   4  25        184.24        213.65        10.94 o                         
   2   4  25         94.69         90.35         9.49 o                         
   3   4  25         59.69         61.56        11.09 o                         
   4   4  25         79.14         79.58         8.96 o                         
   5   4  25        559.03        623.56        16.29 o                         
   6   4  25         60.75         67.05        10.45 o                         
   7   4  25          2.46         10.34        10.46 o                         
  -7   5  25         82.51         95.64        15.27 o                         
  -6   5  25        427.90        405.71        13.83 o                         
  -5   5  25          0.24         -1.50         9.30 o                         
  -4   5  25         79.72         71.49         9.30 o                         
  -3   5  25        643.47        587.26        16.28 o                         
  -2   5  25        530.18        557.73        11.27 o                         
  -1   5  25         28.75         34.82         9.10 o                         
   0   5  25        246.49        260.45        10.46 o                         
   1   5  25         98.52         85.62        11.82 o                         
   2   5  25         15.46          7.33        12.27 o                         
   3   5  25         29.49         37.63        10.83 o                         
   4   5  25         97.49        116.93         9.36 o                         
   5   5  25          0.00          9.38        10.84 o                         
  -4   6  25          5.90         29.19         8.40 o                         
  -3   6  25          9.40         22.77        13.89 o                         
  -2   6  25         91.83        102.19         9.88 o                         
  -1   6  25        203.56        192.90        16.65 o                         
   0   6  25          6.96          2.07         9.49 o                         
   1   6  25         98.39         97.07         9.08 o                         
   2   6  25        211.34        206.80         9.56 o                         
   3   6  25        223.89        192.83         9.81 o                         
 -10   0  26        120.26        110.39        12.99 o                         
  -8   0  26        713.92        708.02        16.23 o                         
  -6   0  26          0.40         15.79        16.29 o                         
  -4   0  26       1064.70       1034.62        20.23 o                         
  -2   0  26       2757.73       2848.78        38.63 o                         
   0   0  26        620.56        632.18        15.59 o                         
   2   0  26       9568.85      10150.56       274.11 o                         
   4   0  26        133.63        161.54        17.51 o                         
   6   0  26         73.55         52.42        15.94 o                         
   8   0  26         70.06         41.91        21.41 o                         
 -10   1  26          1.83         20.61         8.66 o                         
  -9   1  26        937.14        885.10        16.24 o                         
  -8   1  26         27.56         24.66         8.75 o                         
  -7   1  26        217.96        250.23        13.97 o                         
  -6   1  26        295.36        329.04        12.81 o                         
  -5   1  26        168.03        165.40        10.19 o                         
  -4   1  26       2357.31       2370.06        24.52 o                         
  -3   1  26        824.41        902.18        18.85 o                         
  -2   1  26        724.98        722.59        10.35 o                         
  -1   1  26        441.58        460.98        10.58 o                         
   0   1  26        107.80        109.35        13.23 o                         
   1   1  26         28.59         25.48         9.71 o                         
   2   1  26        152.38        176.97        11.35 o                         
   3   1  26        766.64        799.51        14.03 o                         
   4   1  26        369.93        409.94        14.78 o                         
   5   1  26        163.48        184.47        12.55 o                         
   6   1  26        181.21        193.07        12.15 o                         
   7   1  26        661.10        646.68        13.67 o                         
   8   1  26         46.13         42.33        13.36 o                         
   9   1  26        476.64        460.95        18.73 o                         
 -10   2  26        201.47        183.60        22.95 o                         
  -9   2  26         97.41         89.68         8.71 o                         
  -8   2  26        380.88        403.08        10.11 o                         
  -7   2  26          1.42         11.21         8.95 o                         
  -6   2  26          0.20         12.53         8.49 o                         
  -5   2  26        497.30        478.99         9.59 o                         
  -4   2  26        587.98        599.60        10.03 o                         
  -3   2  26         36.09         30.90         8.33 o                         
  -2   2  26        790.13        848.53        10.79 o                         
  -1   2  26        555.96        566.28         9.60 o                         
   0   2  26         48.19         73.42        10.45 o                         
   1   2  26        212.81        228.03        12.03 o                         
   2   2  26         33.15         38.72        11.30 o                         
   3   2  26        667.75        701.05        18.56 o                         
   4   2  26        470.92        497.82        14.14 o                         
   5   2  26         12.03         29.53        12.88 o                         
   6   2  26         16.74         33.10        10.72 o                         
   7   2  26         60.63         49.73        12.29 o                         
   8   2  26        276.77        257.21        13.65 o                         
  -9   3  26         71.81         74.44        16.72 o                         
  -8   3  26         28.14         36.63         8.10 o                         
  -7   3  26         49.94         45.11         8.91 o                         
  -6   3  26        210.62        213.02         9.54 o                         
  -5   3  26        312.63        310.10         9.04 o                         
  -4   3  26          3.33         -8.38         8.38 o                         
  -3   3  26        844.31        841.59        19.52 o                         
  -2   3  26         63.47         66.56         9.11 o                         
  -1   3  26        641.17        679.58        17.77 o                         
   0   3  26        338.67        352.81         9.36 o                         
   1   3  26        795.30        794.73        24.85 o                         
   2   3  26          3.74         25.99         9.48 o                         
   3   3  26       1437.88       1472.52        24.68 o                         
   4   3  26         54.28         71.23        10.47 o                         
   5   3  26         37.55         57.28         9.62 o                         
   6   3  26        114.70        113.04        11.10 o                         
   7   3  26          2.62         13.01        11.54 o                         
   8   3  26         15.13          4.30        10.53 o                         
  -8   4  26        323.70        292.21        22.76 o                         
  -7   4  26          8.14         12.81         8.34 o                         
  -6   4  26         30.03         36.88         9.03 o                         
  -5   4  26          5.74         12.19         8.94 o                         
  -4   4  26        429.59        437.57        19.35 o                         
  -3   4  26        188.01        198.50        10.21 o                         
  -2   4  26        432.66        447.45        11.35 o                         
  -1   4  26        139.14        131.09        11.18 o                         
   0   4  26        207.07        206.08        10.50 o                         
   1   4  26         41.56         56.29         9.94 o                         
   2   4  26        124.31        143.27        12.92 o                         
   3   4  26         57.70         59.23        11.19 o                         
   4   4  26        275.77        296.43        10.37 o                         
   5   4  26          0.63         17.42         9.14 o                         
   6   4  26         69.46         90.70        11.62 o                         
   7   4  26         69.50         64.61        14.34 o                         
  -6   5  26         84.19         89.22         9.40 o                         
  -5   5  26         37.70         34.89         9.18 o                         
  -4   5  26        235.58        234.08        14.14 o                         
  -3   5  26        572.68        604.18        16.65 o                         
  -2   5  26        152.46        175.08        11.19 o                         
  -1   5  26         69.55         84.83         9.38 o                         
   0   5  26        135.69        152.56         9.89 o                         
   1   5  26        206.64        206.00        10.81 o                         
   2   5  26         11.31         13.12         9.74 o                         
   3   5  26         47.04         72.56        10.12 o                         
   4   5  26         51.37         46.53         8.66 o                         
   5   5  26         13.37         11.55        10.69 o                         
  -3   6  26         97.24         99.19         9.71 o                         
  -2   6  26         15.35         22.41         9.44 o                         
  -1   6  26         11.21          4.55         8.64 o                         
   0   6  26         60.64         50.95         9.02 o                         
   1   6  26        438.42        373.77        25.90 o                         
   2   6  26        232.90        218.64        10.54 o                         
  -9   0  27         13.86         21.20        11.89 o                         
  -7   0  27        854.72        835.97        15.84 o                         
  -5   0  27         29.43         24.10        26.52 o                         
  -3   0  27        375.82        382.72        16.44 o                         
  -1   0  27        732.19        696.81        16.96 o                         
   1   0  27       6907.98       7172.96        75.23 o                         
   3   0  27        482.12        536.70        25.85 o                         
   5   0  27        405.34        459.13        15.67 o                         
   7   0  27        329.89        328.26        13.61 o                         
 -10   1  27        578.29        509.53        17.93 o                         
  -9   1  27         37.21         45.87         9.10 o                         
  -8   1  27         41.94         44.04         8.94 o                         
  -7   1  27        147.62        132.18         9.71 o                         
  -6   1  27        366.44        378.61         9.64 o                         
  -5   1  27        658.41        716.98        20.01 o                         
  -4   1  27        505.23        525.61        11.08 o                         
  -3   1  27         34.00         35.67         8.95 o                         
  -2   1  27        262.03        253.34         9.44 o                         
  -1   1  27        477.78        493.10         9.63 o                         
   0   1  27        562.30        610.86         9.74 o                         
   1   1  27        197.82        203.42         9.15 o                         
   2   1  27       1180.87       1239.47        18.17 o                         
   3   1  27          7.77         18.77         9.95 o                         
   4   1  27        125.11        131.75        12.14 o                         
   5   1  27          0.30         13.83        11.52 o                         
   6   1  27         90.69         96.86        12.05 o                         
   7   1  27         51.96         48.84        10.45 o                         
   8   1  27        318.48        296.73        15.87 o                         
  -9   2  27        253.55        230.35         9.87 o                         
  -8   2  27          0.41         -0.65        16.00 o                         
  -7   2  27        209.62        203.45         9.88 o                         
  -6   2  27        512.17        501.79        13.08 o                         
  -5   2  27        748.63        740.39        13.81 o                         
  -4   2  27         26.46         35.66         8.49 o                         
  -3   2  27        787.94        805.53        11.86 o                         
  -2   2  27       1087.15       1118.07        11.16 o                         
  -1   2  27         26.41         45.74         9.44 o                         
   0   2  27        150.73        168.52        10.44 o                         
   1   2  27        781.52        783.92        12.10 o                         
   2   2  27       1006.33       1012.22        13.51 o                         
   3   2  27        213.27        213.04        11.28 o                         
   4   2  27         66.38         53.35        10.51 o                         
   5   2  27         19.33         19.34        11.54 o                         
   6   2  27        296.04        309.62        11.68 o                         
   7   2  27        180.37        209.85        12.25 o                         
   8   2  27          0.32          0.52        10.67 o                         
  -9   3  27          0.69          2.04         8.56 o                         
  -8   3  27         74.08         83.14         8.77 o                         
  -7   3  27          5.45          6.98         8.61 o                         
  -6   3  27        154.02        139.25         9.64 o                         
  -5   3  27          5.24          7.74         8.52 o                         
  -4   3  27        398.49        424.10         8.78 o                         
  -3   3  27         52.37         59.57         8.50 o                         
  -2   3  27         42.11         54.09         9.65 o                         
  -1   3  27         15.08         23.75         9.82 o                         
   0   3  27        513.10        528.06         9.91 o                         
   1   3  27          1.08         21.34        10.78 o                         
   2   3  27        715.01        755.18        19.31 o                         
   3   3  27          8.15         19.63        10.18 o                         
   4   3  27         13.25         13.87        11.32 o                         
   5   3  27        278.58        294.79        10.44 o                         
   6   3  27        505.61        484.75        18.11 o                         
   7   3  27          0.10          4.69        10.12 o                         
  -8   4  27         15.47          4.73        12.94 o                         
  -7   4  27        125.73        111.39         8.56 o                         
  -6   4  27          2.53         22.08         8.89 o                         
  -5   4  27        767.40        795.56        23.66 o                         
  -4   4  27        290.24        261.61         9.58 o                         
  -3   4  27         86.93        112.14         9.12 o                         
  -2   4  27          0.58         18.28         9.68 o                         
  -1   4  27         24.19         12.73        10.11 o                         
   0   4  27          4.86         18.64        11.41 o                         
   1   4  27         89.11         93.74        10.90 o                         
   2   4  27        137.40        148.18         9.50 o                         
   3   4  27        321.01        361.78        13.16 o                         
   4   4  27        126.18        125.83         9.30 o                         
   5   4  27          2.66         18.65         9.21 o                         
   6   4  27         43.49         57.85        11.46 o                         
  -6   5  27          4.39         18.68         8.83 o                         
  -5   5  27        106.55         86.35         8.97 o                         
  -4   5  27        170.04        167.93         9.47 o                         
  -3   5  27          4.29         15.71         8.69 o                         
  -2   5  27         50.65         52.95         9.68 o                         
  -1   5  27        163.81        178.16        10.07 o                         
   0   5  27        752.67        749.51        17.26 o                         
   1   5  27         24.00         28.27         9.53 o                         
   2   5  27        571.49        540.05        21.41 o                         
   3   5  27         25.61         40.59        10.32 o                         
   4   5  27         11.85         20.04         8.67 o                         
  -2   6  27         29.66         38.61         8.46 o                         
  -1   6  27          0.57         -4.23         9.28 o                         
   0   6  27          0.16          2.52         9.70 o                         
 -10   0  28          0.20          6.49        10.95 o                         
  -8   0  28         17.60         -8.30        12.57 o                         
  -6   0  28         16.99         10.20        14.25 o                         
  -4   0  28        108.78        104.89        16.57 o                         
  -2   0  28        296.81        291.39        12.15 o                         
   0   0  28       1211.68       1248.36        23.00 o                         
   2   0  28        218.29        207.69        13.59 o                         
   4   0  28        740.59        771.94        31.41 o                         
   6   0  28        736.68        757.28        19.37 o                         
   8   0  28         64.06         56.67        12.90 o                         
  -9   1  28        172.18        151.45         8.99 o                         
  -8   1  28        641.56        622.29        14.40 o                         
  -7   1  28       1312.55       1270.73        13.95 o                         
  -6   1  28          0.17          4.66         9.89 o                         
  -5   1  28         58.07         63.43        10.46 o                         
  -4   1  28          7.33         31.00         8.53 o                         
  -3   1  28        168.68        173.16         9.69 o                         
  -2   1  28       1132.55       1117.48        13.09 o                         
  -1   1  28       1231.25       1293.08        15.77 o                         
   0   1  28          4.31         18.61         9.93 o                         
   1   1  28        102.72        112.75         9.28 o                         
   2   1  28        121.60        120.69         9.39 o                         
   3   1  28          1.84          9.60         9.24 o                         
   4   1  28         95.31        103.10        12.42 o                         
   5   1  28         90.06        107.29        13.68 o                         
   6   1  28         32.90         43.35        11.09 o                         
   7   1  28        143.22        142.50        10.74 o                         
   8   1  28        144.19        130.09        12.05 o                         
  -9   2  28         45.54         42.27         8.70 o                         
  -8   2  28        464.41        416.48        12.31 o                         
  -7   2  28         94.49         76.86         8.76 o                         
  -6   2  28        914.87        883.14        10.81 o                         
  -5   2  28         21.72         15.37        12.42 o                         
  -4   2  28         31.34         33.52         8.68 o                         
  -3   2  28         42.01         45.58         8.16 o                         
  -2   2  28        652.08        686.45        16.22 o                         
  -1   2  28        145.19        141.28         9.62 o                         
   0   2  28        636.28        680.94        13.74 o                         
   1   2  28        119.86        141.62        12.38 o                         
   2   2  28        136.83        134.28        10.13 o                         
   3   2  28        193.48        201.76        11.88 o                         
   4   2  28        469.60        494.05        23.89 o                         
   5   2  28        194.27        210.77        12.20 o                         
   6   2  28        189.62        176.01        10.78 o                         
   7   2  28         30.66         37.88        11.08 o                         
   8   2  28          0.13          0.46        21.38 o                         
  -8   3  28        141.16        149.90         8.56 o                         
  -7   3  28        300.96        289.98        10.27 o                         
  -6   3  28          0.03         25.95         8.54 o                         
  -5   3  28        555.04        551.95         9.63 o                         
  -4   3  28         27.41         35.71         8.04 o                         
  -3   3  28         58.10         64.61         7.98 o                         
  -2   3  28         26.40         19.33        11.86 o                         
  -1   3  28        348.95        378.03        15.90 o                         
   0   3  28         93.15        110.50        10.10 o                         
   1   3  28         60.54         73.08        10.48 o                         
   2   3  28        113.10        125.12         9.76 o                         
   3   3  28        345.51        374.73        13.04 o                         
   4   3  28          0.37         18.75        10.28 o                         
   5   3  28        900.21        929.22        12.78 o                         
   6   3  28         10.53         17.73        11.24 o                         
   7   3  28         28.97         22.88        11.33 o                         
  -7   4  28          8.54         11.07         9.22 o                         
  -6   4  28        290.54        308.93         9.82 o                         
  -5   4  28        233.00        194.84        16.53 o                         
  -4   4  28         12.64         22.36         8.89 o                         
  -3   4  28        141.50        151.91        10.96 o                         
  -2   4  28        502.81        553.82        13.40 o                         
  -1   4  28         34.45         39.72        10.10 o                         
   0   4  28        389.74        374.33        11.93 o                         
   1   4  28         79.87         91.82         9.99 o                         
   2   4  28        125.70        128.55         9.46 o                         
   3   4  28         42.77         24.55        13.25 o                         
   4   4  28         75.73         63.24        11.10 o                         
   5   4  28          1.59          2.74         8.62 o                         
   6   4  28        108.51         82.88        17.84 o                         
  -5   5  28        139.10        138.84         9.22 o                         
  -4   5  28        246.33        205.68        17.33 o                         
  -3   5  28        132.35        115.11         8.91 o                         
  -2   5  28        169.53        166.97        10.72 o                         
  -1   5  28        446.43        438.19        10.45 o                         
   0   5  28          0.93          7.56         8.76 o                         
   1   5  28        199.17        228.17        10.93 o                         
   2   5  28         41.58         40.45        11.82 o                         
   3   5  28        342.51        329.28        13.39 o                         
   4   5  28         85.67         54.75        13.81 o                         
  -9   0  29         34.37         47.09        15.11 o                         
  -7   0  29         41.96         46.39        35.46 o                         
  -5   0  29        275.21        284.41        33.57 o                         
  -3   0  29        100.76        122.06        11.05 o                         
  -1   0  29        154.49        164.96        13.16 o                         
   1   0  29        133.81        152.22        12.77 o                         
   3   0  29        652.09        689.28        17.91 o                         
   5   0  29          0.99          6.42        25.56 o                         
   7   0  29        132.58        137.36        13.47 o                         
  -9   1  29        233.30        248.52         9.16 o                         
  -8   1  29         66.45         63.79         8.87 o                         
  -7   1  29        241.28        228.21         9.21 o                         
  -6   1  29         66.12         85.31         9.50 o                         
  -5   1  29        274.46        255.37        10.00 o                         
  -4   1  29        970.33        940.43        15.60 o                         
  -3   1  29        356.43        338.03         8.79 o                         
  -2   1  29       1408.62       1422.57        10.99 o                         
  -1   1  29        182.14        192.28         8.91 o                         
   0   1  29         74.82         93.16         9.10 o                         
   1   1  29         11.62         30.17         9.35 o                         
   2   1  29        190.24        215.55        11.56 o                         
   3   1  29        285.94        309.26        10.53 o                         
   4   1  29        542.74        548.48        11.29 o                         
   5   1  29        148.14        149.26        10.90 o                         
   6   1  29        117.98        104.47        13.94 o                         
   7   1  29         55.93         52.43        10.21 o                         
  -9   2  29        441.72        416.51         9.68 o                         
  -8   2  29          5.50          6.03         8.94 o                         
  -7   2  29        210.01        196.53        11.01 o                         
  -6   2  29          4.01         18.51        10.41 o                         
  -5   2  29          1.80         22.83         8.93 o                         
  -4   2  29         68.87         71.90         8.28 o                         
  -3   2  29       1281.59       1310.75        11.08 o                         
  -2   2  29          7.80          8.11         7.85 o                         
  -1   2  29        272.73        292.90        10.98 o                         
   0   2  29        569.60        626.50        10.87 o                         
   1   2  29          6.91         30.18         9.16 o                         
   2   2  29        319.41        319.98         9.92 o                         
   3   2  29        780.70        857.94        24.80 o                         
   4   2  29         63.38         67.87        10.59 o                         
   5   2  29        654.96        656.84        18.92 o                         
   6   2  29          9.65         25.55        10.72 o                         
   7   2  29         65.13         75.09        10.57 o                         
  -8   3  29        373.66        348.57        12.37 o                         
  -7   3  29         13.58         34.17         8.62 o                         
  -6   3  29         27.94         37.35         9.77 o                         
  -5   3  29        132.84        131.57         8.14 o                         
  -4   3  29          1.18         15.12         8.10 o                         
  -3   3  29         73.11         67.28         8.34 o                         
  -2   3  29        331.07        312.45        21.56 o                         
  -1   3  29        140.83        159.38         9.54 o                         
   0   3  29        223.82        239.36        15.04 o                         
   1   3  29          1.25          4.43         9.72 o                         
   2   3  29        123.31        135.19         9.70 o                         
   3   3  29        138.83        133.05        11.32 o                         
   4   3  29        382.19        412.17        12.61 o                         
   5   3  29         27.67         41.34         9.84 o                         
   6   3  29         18.54         22.87        10.53 o                         
  -6   4  29        257.49        226.38        10.65 o                         
  -5   4  29        109.97         92.77         8.56 o                         
  -4   4  29        336.60        310.26         9.52 o                         
  -3   4  29       1571.44       1533.03        37.72 o                         
  -2   4  29         51.81         57.01         8.38 o                         
  -1   4  29        387.17        420.33        14.63 o                         
   0   4  29         23.35         24.15         9.53 o                         
   1   4  29        138.74        136.85        12.96 o                         
   2   4  29          6.48         20.77         9.13 o                         
   3   4  29        153.20        171.61        10.21 o                         
   4   4  29         36.40         31.07         9.54 o                         
   5   4  29        127.49        122.63        10.03 o                         
  -4   5  29        107.61         91.09        10.42 o                         
  -3   5  29         19.78         11.65         8.25 o                         
  -2   5  29        189.17        195.55         8.92 o                         
  -1   5  29         14.26         31.54         9.55 o                         
   0   5  29         38.16         50.49         9.51 o                         
   1   5  29        160.66        171.62         9.49 o                         
   2   5  29        333.26        309.59        12.83 o                         
   3   5  29        269.82        249.53        23.61 o                         
  -8   0  30          3.65         21.65        12.41 o                         
  -6   0  30          5.28         39.79        18.58 o                         
  -4   0  30        272.56        306.83        32.69 o                         
  -2   0  30        912.72        952.36        14.95 o                         
   0   0  30        609.18        636.37        12.74 o                         
   2   0  30        823.50        880.45        18.19 o                         
   4   0  30        270.91        233.81        14.55 o                         
   6   0  30        970.20        914.85        17.71 o                         
  -9   1  30          2.33          6.38         8.05 o                         
  -8   1  30          6.35         14.27         8.46 o                         
  -7   1  30         18.09         10.29         8.45 o                         
  -6   1  30        128.71        144.83        13.28 o                         
  -5   1  30        718.12        747.59        14.49 o                         
  -4   1  30         16.90         29.81         9.11 o                         
  -3   1  30        369.15        370.89         8.50 o                         
  -2   1  30         38.53         44.52         7.86 o                         
  -1   1  30        102.04         95.63         8.64 o                         
   0   1  30        154.55        143.42         7.94 o                         
   1   1  30        346.34        409.85         8.88 o                         
   2   1  30          1.89          8.28         8.85 o                         
   3   1  30        111.38        118.21        10.83 o                         
   4   1  30        172.10        154.61        11.32 o                         
   5   1  30         10.82         18.21        10.40 o                         
   6   1  30        239.47        205.18        11.11 o                         
   7   1  30        217.92        217.45        10.84 o                         
  -8   2  30          0.74         10.51         8.15 o                         
  -7   2  30          7.02         27.07         8.19 o                         
  -6   2  30        693.46        684.50        13.37 o                         
  -5   2  30        446.45        444.68        20.09 o                         
  -4   2  30        482.71        477.05         9.46 o                         
  -3   2  30        128.05        137.79        11.33 o                         
  -2   2  30          0.33          9.35         9.53 o                         
  -1   2  30          2.52          9.88         7.37 o                         
   0   2  30        585.22        630.68        21.84 o                         
   1   2  30        919.38        940.36        11.62 o                         
   2   2  30        573.08        635.55        16.81 o                         
   3   2  30        191.10        181.92        11.87 o                         
   4   2  30         51.43         42.79        10.38 o                         
   5   2  30         91.99         84.61        12.59 o                         
   6   2  30         87.06         95.52        19.74 o                         
   7   2  30         11.68        -25.00        25.00 o                         
  -7   3  30         85.82         62.51         9.12 o                         
  -6   3  30        366.22        349.41         9.73 o                         
  -5   3  30        865.19        857.39        15.88 o                         
  -4   3  30          1.74         10.23         7.78 o                         
  -3   3  30        103.24        114.19         9.52 o                         
  -2   3  30        129.38        137.51         9.75 o                         
  -1   3  30         49.58         50.71        12.27 o                         
   0   3  30          4.28          9.92         8.96 o                         
   1   3  30        391.25        413.01        12.65 o                         
   2   3  30         14.97         18.95        10.88 o                         
   3   3  30        134.73        152.76        10.59 o                         
   4   3  30         20.26         17.65         9.63 o                         
   5   3  30        202.91        197.50        11.01 o                         
   6   3  30          1.67         18.73        10.63 o                         
  -6   4  30         23.15         15.86         9.74 o                         
  -5   4  30         36.88         37.84         8.05 o                         
  -4   4  30        902.73        879.64        13.68 o                         
  -3   4  30          4.62         15.11         8.56 o                         
  -2   4  30         88.65         86.43         9.27 o                         
  -1   4  30        194.21        201.78        10.10 o                         
   0   4  30       1061.55       1015.82        21.69 o                         
   1   4  30         37.11         29.40        12.48 o                         
   2   4  30        136.70        149.94        10.07 o                         
   3   4  30         82.25         86.26         9.55 o                         
   4   4  30          4.90         19.88        10.46 o                         
  -3   5  30         97.89         81.79         9.26 o                         
  -2   5  30         50.61         44.70         8.97 o                         
  -1   5  30         25.01         23.87        10.16 o                         
   0   5  30          4.04         18.26         9.30 o                         
   1   5  30         96.28        108.78         9.37 o                         
   2   5  30         28.99         45.50        21.43 o                         
  -7   0  31        948.35        943.04        27.35 o                         
  -5   0  31        403.45        427.26        25.39 o                         
  -3   0  31          8.47         20.77        12.41 o                         
  -1   0  31         46.38         50.61        12.57 o                         
   1   0  31        590.80        627.26        18.85 o                         
   3   0  31        193.16        219.54        14.22 o                         
   5   0  31        370.45        331.06        42.09 o                         
   7   0  31        133.90        129.95        12.73 o                         
  -8   1  31         36.38         31.88         8.96 o                         
  -7   1  31        236.75        236.01        10.19 o                         
  -6   1  31        166.26        182.61         9.55 o                         
  -5   1  31          0.12         -3.88        10.62 o                         
  -4   1  31         95.66        110.67         9.66 o                         
  -3   1  31        153.16        170.01         7.96 o                         
  -2   1  31        906.21        921.89        12.97 o                         
  -1   1  31        772.23        839.51        17.96 o                         
   0   1  31        815.41        844.82        11.14 o                         
   1   1  31         19.80         39.88         8.40 o                         
   2   1  31         24.08         32.01         9.10 o                         
   3   1  31        452.94        440.06        10.72 o                         
   4   1  31        180.79        188.40        12.06 o                         
   5   1  31        714.33        665.98        11.96 o                         
   6   1  31        306.10        283.24        19.08 o                         
  -8   2  31         40.49         46.27         9.30 o                         
  -7   2  31        133.77        122.06         9.06 o                         
  -6   2  31          0.34          0.32         8.14 o                         
  -5   2  31         78.11         87.76         8.74 o                         
  -4   2  31          3.87         18.28         8.01 o                         
  -3   2  31          1.52         17.85         7.94 o                         
  -2   2  31        332.12        336.13        12.79 o                         
  -1   2  31        804.71        842.42         9.48 o                         
   0   2  31         11.50         28.27         8.21 o                         
   1   2  31        314.89        347.26        13.11 o                         
   2   2  31         26.04         30.02         8.94 o                         
   3   2  31         39.17         48.67         9.46 o                         
   4   2  31          0.45         20.70        10.56 o                         
   5   2  31        171.42        164.51        12.05 o                         
   6   2  31         83.99         73.22        11.04 o                         
  -7   3  31         50.16         35.67         8.15 o                         
  -6   3  31        812.08        764.30        14.32 o                         
  -5   3  31         40.70         37.60         7.92 o                         
  -4   3  31         14.23         18.35         7.89 o                         
  -3   3  31        211.30        225.70        12.04 o                         
  -2   3  31        106.39        129.99         8.94 o                         
  -1   3  31         16.98         10.61        11.91 o                         
   0   3  31        883.43        927.35        27.76 o                         
   1   3  31         25.80         37.57         9.31 o                         
   2   3  31        238.05        247.30        13.36 o                         
   3   3  31          5.63         21.29        10.52 o                         
   4   3  31        135.64        128.84        13.68 o                         
   5   3  31          0.00         18.89        11.05 o                         
  -5   4  31         61.64         54.17         8.62 o                         
  -4   4  31         51.93         34.65         8.90 o                         
  -3   4  31         51.43         45.09         9.03 o                         
  -2   4  31         82.11         99.65         9.33 o                         
  -1   4  31        668.89        673.88        12.12 o                         
   0   4  31          1.12          7.16        11.43 o                         
   1   4  31        198.38        183.84        11.95 o                         
   2   4  31         35.30         52.64        10.16 o                         
   3   4  31        169.03        158.01        10.70 o                         
  -8   0  32        365.28        310.03        29.64 o                         
  -6   0  32          7.33         25.09        12.56 o                         
  -4   0  32       1333.59       1324.65        35.66 o                         
  -2   0  32        587.51        584.17        13.09 o                         
   0   0  32        346.38        344.06        13.55 o                         
   2   0  32         78.27         92.70        13.38 o                         
   4   0  32        177.26        176.25        15.34 o                         
   6   0  32         74.53         45.39        15.72 o                         
  -8   1  32         26.29         49.96         9.50 o                         
  -7   1  32         72.83         71.92         8.58 o                         
  -6   1  32          7.01          5.50         9.62 o                         
  -5   1  32          0.33          3.66         9.21 o                         
  -4   1  32         31.29         37.64         8.82 o                         
  -3   1  32        483.11        473.25        10.31 o                         
  -2   1  32          3.10         28.82        12.88 o                         
  -1   1  32         55.85         71.26         8.16 o                         
   0   1  32         24.43         28.48         8.65 o                         
   1   1  32        148.82        177.08         9.16 o                         
   2   1  32        216.11        210.77         9.13 o                         
   3   1  32        960.59        959.38        11.63 o                         
   4   1  32        229.70        217.46        12.34 o                         
   5   1  32         12.09         20.65        10.37 o                         
   6   1  32         51.41         60.77         9.86 o                         
  -7   2  32         98.61         93.17        11.72 o                         
  -6   2  32         79.02         68.51         9.29 o                         
  -5   2  32         34.77         38.16        11.45 o                         
  -4   2  32         77.92         89.80         9.48 o                         
  -3   2  32         26.26          7.46         9.82 o                         
  -2   2  32        419.47        451.90        12.72 o                         
  -1   2  32        131.95        136.59         8.52 o                         
   0   2  32          0.36         -0.66         9.27 o                         
   1   2  32         83.09        103.80         9.53 o                         
   2   2  32        453.45        448.16        10.28 o                         
   3   2  32          0.21          6.75         8.45 o                         
   4   2  32        281.11        265.04         9.97 o                         
   5   2  32         31.55         23.56        11.39 o                         
  -6   3  32          0.42          3.68         8.51 o                         
  -5   3  32         51.57         48.30         8.49 o                         
  -4   3  32         13.62         20.05         8.05 o                         
  -3   3  32        290.67        325.91        10.30 o                         
  -2   3  32          2.28          6.14         9.58 o                         
  -1   3  32        506.09        523.29        15.46 o                         
   0   3  32        176.54        208.78         9.56 o                         
   1   3  32         37.98         42.56         9.07 o                         
   2   3  32         11.02         25.48         9.70 o                         
   3   3  32        125.85        131.43        10.31 o                         
   4   3  32          0.12          9.97        10.19 o                         
  -4   4  32         12.56         22.58         8.16 o                         
  -3   4  32          1.73         24.79         8.65 o                         
  -2   4  32         91.20         89.40         9.37 o                         
  -1   4  32         23.95         24.80         8.74 o                         
   0   4  32          8.73          6.64        10.00 o                         
   1   4  32          8.51         24.21        11.67 o                         
   2   4  32        618.12        553.47        16.93 o                         
  -7   0  33         27.25         29.67        14.63 o                         
  -5   0  33       1108.63       1155.98        18.10 o                         
  -3   0  33         83.26        104.40        15.63 o                         
  -1   0  33        285.48        322.99        20.03 o                         
   1   0  33        131.28        132.61        11.88 o                         
   3   0  33         21.39         25.06        13.19 o                         
   5   0  33        165.61        176.76        15.59 o                         
  -7   1  33         10.33          2.84        10.21 o                         
  -6   1  33         14.25          1.83        14.84 o                         
  -5   1  33          0.30          3.64        11.10 o                         
  -4   1  33        172.60        178.26        16.28 o                         
  -3   1  33          2.18         13.76        12.55 o                         
  -2   1  33        413.99        425.47        10.40 o                         
  -1   1  33         53.98         55.47         8.05 o                         
   0   1  33        180.50        170.21         7.80 o                         
   1   1  33        498.71        485.29        10.03 o                         
   2   1  33        492.50        512.90        11.92 o                         
   3   1  33         72.43         62.69         9.64 o                         
   4   1  33          0.87         18.64         9.51 o                         
   5   1  33         22.21         29.49        10.29 o                         
  -6   2  33        250.07        244.79        15.39 o                         
  -5   2  33        221.54        225.89         8.34 o                         
  -4   2  33          8.09         29.62         8.14 o                         
  -3   2  33        277.10        300.04         9.96 o                         
  -2   2  33          5.88         12.37         8.50 o                         
  -1   2  33         10.71         25.38         8.17 o                         
   0   2  33        201.05        207.77         9.02 o                         
   1   2  33        899.55        925.80        25.66 o                         
   2   2  33         14.04          7.76         8.93 o                         
   3   2  33        341.24        318.92        10.53 o                         
   4   2  33         29.00         41.04         8.82 o                         
   5   2  33          0.29         17.23        11.25 o                         
  -5   3  33          5.43          9.55         8.43 o                         
  -4   3  33        189.17        201.90        10.78 o                         
  -3   3  33          2.26          6.39         8.48 o                         
  -2   3  33          0.57         15.64         9.83 o                         
  -1   3  33        143.68        147.41        10.35 o                         
   0   3  33        617.26        658.51        17.51 o                         
   1   3  33        344.58        332.06         9.95 o                         
   2   3  33        394.79        409.46        11.14 o                         
   3   3  33         14.56         29.54        10.21 o                         
  -3   4  33        125.98        107.65        10.36 o                         
  -2   4  33         63.81         81.97         8.21 o                         
  -1   4  33         49.10         40.78         9.59 o                         
   0   4  33         23.81         34.17        10.25 o                         
   1   4  33        215.83        182.11        12.74 o                         
  -6   0  34        483.73        510.42        24.63 o                         
  -4   0  34         79.82         97.59        16.14 o                         
  -2   0  34        351.08        378.01        12.42 o                         
   0   0  34         60.09         39.67        12.38 o                         
   2   0  34          7.47          1.03        12.12 o                         
   4   0  34         26.09         35.28        12.75 o                         
  -6   1  34         13.37         27.14         9.78 o                         
  -5   1  34        223.61        199.24        11.01 o                         
  -4   1  34         11.29         -5.47         8.58 o                         
  -3   1  34        118.21        113.90        12.43 o                         
  -2   1  34        221.92        191.80         8.26 o                         
  -1   1  34        221.76        255.37        16.02 o                         
   0   1  34          7.33          0.62         8.53 o                         
   1   1  34          6.02         12.97         9.28 o                         
   2   1  34        256.46        267.37        12.16 o                         
   3   1  34         27.30         35.61         9.34 o                         
   4   1  34         20.86         28.47         8.79 o                         
  -6   2  34        165.44        145.74         9.14 o                         
  -5   2  34          0.91         15.69         7.99 o                         
  -4   2  34         71.45         80.26         8.42 o                         
  -3   2  34         45.90         64.55        14.79 o                         
  -2   2  34        420.90        395.18        10.03 o                         
  -1   2  34         57.28         54.19        10.49 o                         
   0   2  34        712.82        754.44        23.09 o                         
   1   2  34          1.30         16.29         8.74 o                         
   2   2  34          0.54          4.69         8.70 o                         
   3   2  34         86.15         93.67         9.39 o                         
   4   2  34         86.51         99.41         9.52 o                         
  -4   3  34          6.65         20.06         7.66 o                         
  -3   3  34        223.06        205.90         8.85 o                         
  -2   3  34         17.41         21.04        10.02 o                         
  -1   3  34        664.47        663.07        23.76 o                         
   0   3  34          9.91         16.19         9.04 o                         
   1   3  34        262.65        255.86        17.30 o                         
   2   3  34        105.99         94.54        11.59 o                         
  -5   0  35         78.67         51.47        15.51 o                         
  -3   0  35       1117.79       1057.74        15.48 o                         
  -1   0  35        190.26        196.70        12.75 o                         
   1   0  35         16.05         19.07        11.39 o                         
   3   0  35        457.07        396.06        16.49 o                         
  -5   1  35          8.35         19.68         9.85 o                         
  -4   1  35        164.80        174.44         9.39 o                         
  -3   1  35         28.23         39.81         8.73 o                         
  -2   1  35        135.01        159.87         8.06 o                         
  -1   1  35         62.61         51.01         7.47 o                         
   0   1  35        266.54        268.89        13.00 o                         
   1   1  35         20.06         28.73         8.58 o                         
   2   1  35         36.79         35.22         8.85 o                         
   3   1  35         11.54         22.04         8.61 o                         
   4   1  35        290.04        265.58        10.77 o                         
  -5   2  35          0.03         12.19         9.82 o                         
  -4   2  35        302.99        271.80         9.19 o                         
  -3   2  35        247.77        244.16        12.30 o                         
  -2   2  35         95.28        104.66        12.08 o                         
  -1   2  35        199.78        206.57         9.35 o                         
   0   2  35         58.01         56.76         8.55 o                         
   1   2  35          8.60         19.43         8.82 o                         
   2   2  35          6.79          2.38         9.57 o                         
   3   2  35        251.59        222.14         9.77 o                         
  -3   3  35         28.09         27.38        10.31 o                         
  -2   3  35        414.45        383.49        28.17 o                         
  -1   3  35         15.97         20.72         9.78 o                         
   0   3  35          0.61         12.36         8.22 o                         
   1   3  35         50.19         40.88         8.60 o                         
  -4   0  36        463.67        412.80        15.34 o                         
  -2   0  36        213.47        193.87        12.86 o                         
   0   0  36        450.66        450.02        13.25 o                         
   2   0  36        502.91        424.66        16.95 o                         
  -4   1  36        123.02        104.53         9.60 o                         
  -3   1  36        276.91        277.00         9.66 o                         
  -2   1  36         33.78         30.96         8.72 o                         
  -1   1  36         15.03         22.19         8.08 o                         
   0   1  36          1.42         13.63        11.20 o                         
   1   1  36         44.81         55.94        10.43 o                         
   2   1  36          9.32         22.63         8.95 o                         
   3   1  36        134.13        100.93        16.75 o                         
  -3   2  36         19.48         13.88         8.56 o                         
  -2   2  36          7.13         14.24         8.79 o                         
  -1   2  36        256.49        263.73        11.45 o                         
   0   2  36         78.46         77.24         9.24 o                         
   1   2  36         92.24         99.52         8.91 o                         
  -3   0  37          0.08         14.86        17.58 o                         
  -1   0  37        180.14        166.28        11.60 o                         
   1   0  37        280.01        241.21        13.04 o                         
  -3   1  37        130.28        116.52         8.76 o                         
  -2   1  37        392.11        359.12         8.81 o                         
  -1   1  37         18.50         14.56         8.30 o                         
   0   1  37        160.70        173.94         7.98 o                         
   1   1  37         14.53         22.80         8.40 o                         
                                                                                
